# Supplementary material for: Extensive Transcriptome Changes During Natural Onset and Release of Vegetative Bud Dormancy in Populus
Source: Front Plant Sci. 2015 Dec 17;6:989. doi: 10.3389/fpls.2015.00989 (PMC4681841; doi:10.3389/fpls.2015.00989)
Supplement: Supplementary file 3 [file Data_File_S1.XLSX]

## Sheet: Supplementary_Data_File_1
Supplementary Data File 1. Populus gene models, relative gene expression data by month and dormancy state, differential expression statistics, Populus v3.0 gene annotations, and identification of gene sets used in gene set enrichment analysis (GSEA).
SEQ_ID	AUG	NOV	DEC	FEB	MAR	AUG_1	AUG_2	NOV_1	NOV_2	DEC_1	DEC_2	FEB_1	FEB_2	MAR_1	MAR_2	MONTH_MEAN	MONTH_RMSE	MONTH_PROBF	MONTH_FDR_P	PARA	ENDO	ECO	PATTERN	DORM_MEAN	DORM_RMSE	DORM_PROBF	DORM_FDR_P	PARA_ENDO_P	PARA_ENDO_FDR_P	ENDO_ECO_P	ENDO_ECO_FDR_P	CHROM	HORMONE	HORMONE_FUNCTION	QTL	TF	PHYTOZOME_ID	PHYTOZOME_NAME	DEFLINE	SYNONYM	TAIR10_NAME	TAIR10_SYMBOL	TAIR10_DEFLINE	PFAM	PANTHER	KOG	GO	KEGG_EC	KEGG_ORTH
Potri.001G000100	6.2096	6.23895	6.3837	6.3032	6.9189	6.3749	6.0443	5.7859	6.692	6.1317	6.6357	5.9411	6.6653	6.5612	7.2766	6.41087	0.471232	0.589951	0.772921	6.2096	6.31133	6.61105	SU	6.41087	0.464502	0.550408	0.71168	0.807629	0.930971	0.39183	0.67883						27043735	Potri.001G000100.1			AT2G01050.1		zinc ion binding;nucleic acid binding
Potri.001G000200																																					27045395	Potri.001G000200.1		POPTR_0001s03740	AT2G01050.1		zinc ion binding;nucleic acid binding
Potri.001G000300																																					27045442	Potri.001G000300.1		POPTR_0001s03750
Potri.001G000400	9.64065	9.3388	9.30335	9.01645	8.91225	9.5821	9.6992	9.6629	9.0147	9.5184	9.0883	9.1329	8.9	9.1489	8.6756	9.2423	0.299519	0.257543	0.567494	9.64065	9.32108	8.96435	DD	9.2423	0.256535	0.0457788	0.234376	0.193474	0.558985	0.0899496	0.379793						27046906	Potri.001G000400.1			AT2G30942.1		Protein of unknown function (DUF3317)	PF11779
Potri.001G000500	7.696	7.6812	7.82425	7.7581	8.1342	7.444	7.948	7.6995	7.6629	7.45	8.1985	7.7187	7.7975	7.6996	8.5688	7.81875	0.397156	0.77996	0.872282	7.696	7.75272	7.94615	SU	7.81875	0.368506	0.676061	0.794992	0.863957	0.953379	0.482062	0.743131						27042524	Potri.001G000500.1	multi-copper oxidase type 1 family protein; similar to pollen-specific BP10 protein (SP|Q00624|Brassica)(napus ; [ co-ortholog (3of4) of At1g55570, At3g13390, ]	POPTR_0001s03760	AT1G55570.1	sks12	SKU5 similar 12	PF00394,PF07731,PF07732	PTHR11709:SF19,PTHR11709	KOG1263	GO:0016491,GO:0055114,GO:0005507	1.10.3.3	K00423
Potri.001G000600	6.29825	6.6597	6.31975	6.25815	6.0835	6.3908	6.2057	6.6436	6.6758	6.28	6.3595	6.1521	6.3642	6.448	5.719	6.32387	0.248605	0.349306	0.637462	6.29825	6.48972	6.17082	UD	6.32387	0.254977	0.272051	0.502965	0.414608	0.736785	0.120254	0.423102						27043996	Potri.001G000600.1	multi-copper oxidase type 1 family protein; similar to pollen-specific BP10 protein (SP|Q00624|Brassica)(napus ; [ co-ortholog (2of4) of At1g55570, At3g13390, ]	POPTR_0001s03770	AT1G55570.1	sks12	SKU5 similar 12	PF00394,PF07731,PF07732	PTHR11709:SF19,PTHR11709	KOG1263	GO:0016491,GO:0055114,GO:0005507	1.10.3.3	K00423
Potri.001G000700	6.64135	7.42105	7.2253	7.4362	7.8532	6.5254	6.7573	7.0084	7.8337	7.2461	7.2045	7.1519	7.7205	7.7942	7.9122	7.31542	0.327698	0.0954091	0.380331	6.64135	7.32317	7.6447	UU	7.31542	0.327138	0.0274871	0.189067	0.0470055	0.294226	0.207143	0.522071						27042969	Potri.001G000700.1	similar to PUR alpha-1 protein; similar to PUR alpha-1 GI:5081612 from (Arabidopsis thaliana); similar to PUR alpha-1 protein; similar to PUR alpha-1 GI:5081612 from (Arabidopsis thaliana); [ co-ortholog (1of2) of At2g32080, ]	POPTR_0001s03780	AT2G32080.1	PUR ALPHA-1	purin-rich alpha 1	PF04845	PTHR12611	KOG3074
Potri.001G000800	5.38065	5.29375	5.2298	5.38315	5.12035	5.3873	5.374	5.4914	5.0961	5.22	5.2396	5.3191	5.4472	5.2344	5.0063	5.28154	0.150087	0.452662	0.699933	5.38065	5.26178	5.25175	DS	5.28154	0.162913	0.645423	0.775575	0.427318	0.744584	0.933089	0.974054						27044959	Potri.001G000800.1		POPTR_0001s03800	AT1G55550.1		P-loop containing nucleoside triphosphate hydrolases superfamily protein	PF00225	PTHR24115:SF134,PTHR24115	KOG4280	GO:0003777,GO:0005524,GO:0007018
Potri.001G000900	11.2753	11.2066	10.3925	10.4744	9.9143	11.3993	11.1513	11.6734	10.7399	11.2289	9.5562	10.8169	10.132	10.0844	9.7442	10.6526	0.656938	0.317097	0.613456	11.2753	10.7996	10.1944	SD	10.6526	0.669153	0.21916	0.455161	0.438775	0.751605	0.241627	0.555403						27047814	Potri.001G000900.1	similar to expressed protein in Arabidopsis thaliana; [ ortholog of At3g13410,]	POPTR_0001s03810	AT3G13410.1
Potri.001G001000	6.61585	5.8015	6.224	6.66505	6.6956	6.7455	6.4862	6.111	5.492	5.9124	6.5356	6.9041	6.426	6.8519	6.5393	6.4004	0.341332	0.1665	0.478973	6.61585	6.01275	6.68032	DU	6.4004	0.32993	0.0524155	0.247256	0.0727078	0.3637	0.0242855	0.231816						27047889	Potri.001G001000.1		POPTR_0001s03820
Potri.001G001100	6.836	6.52735	7.06495	6.89275	6.7825	6.9949	6.6771	6.5643	6.4904	6.6708	7.4591	7.0131	6.7724	7.0432	6.5218	6.82071	0.325218	0.613021	0.78575	6.836	6.79615	6.83763	DU	6.82071	0.344343	0.983212	0.989571	0.897455	0.965324	0.869563	0.948519						27048354	Potri.001G001100.1	similar to expansin S1 precursor. [ORG:Cucumis sativus]; [ co-ortholog (8of10) of BAD00016, T10079, CAC19183, CAD19044, BAC05513, AAR09169, AAB37746, AAM88862, AAM89261, CAD19043, BAD00013, CAD28984, CAC19184, AAK72874, ]	POPTR_0001s03830	AT2G03090.1	ATEXP15,ATEXPA15,ATHEXP ALPHA 1.3,EXP15,EXPA15	expansin A15	PF01357,PF03330
Potri.001G001200	5.6339	5.59605	5.61655	5.67035	5.8188	5.5538	5.714	5.4725	5.7196	5.6718	5.5613	5.628	5.7127	5.8284	5.8092	5.66713	0.103187	0.331685	0.624955	5.6339	5.6063	5.74458	SU	5.66713	0.103989	0.21981	0.45576	0.768159	0.91518	0.102091	0.399238						27041680	Potri.001G001200.1	proline-rich family protein; similar to proline rich extensin domain containing protein; [ co-ortholog (2of2) of At1g55540, ]	POPTR_0001s03840	AT1G55540.1	emb1011	Nuclear pore complex protein
Potri.001G001300	8.9822	9.0656	8.8457	9.22635	9.1785	8.9408	9.0236	9.1739	8.9573	8.837	8.8544	9.3098	9.1429	9.0025	9.3545	9.05967	0.143469	0.195503	0.509087	8.9822	8.95565	9.20242	SU	9.05967	0.148113	0.107574	0.335587	0.841913	0.944936	0.0506193	0.308021						27046201	Potri.001G001300.1		POPTR_0001s03860	AT4G26410.1		Uncharacterised conserved protein UCP022280
Potri.001G001400	9.1675	9.3229	8.98455	9.2863	9.32735	9.2525	9.0825	9.2401	9.4057	8.8362	9.1329	8.8974	9.6752	9.2015	9.4532	9.21772	0.285075	0.726369	0.844908	9.1675	9.15372	9.30682	SU	9.21772	0.27321	0.712292	0.818241	0.955201	0.985579	0.454091	0.723062						27044362	Potri.001G001400.1		POPTR_0001s03870	AT1G55535.1
Potri.001G001500	6.4553	6.3818	6.377	5.55925	5.6938	6.1388	6.7718	6.8254	5.9382	6.9407	5.8133	5.8941	5.2244	5.819	5.5686	6.09343	0.544981	0.399282	0.669567	6.4553	6.3794	5.62652	SD	6.09343	0.463396	0.0928641	0.3146	0.855358	0.95028	0.0551809	0.316575						27041005	Potri.001G001500.1		POPTR_0001s03880	AT5G56340.1	ATCRT1	RING/U-box superfamily protein	PF00097	PTHR22763	KOG0823
Potri.001G001600	7.9823	7.74055	7.33135	7.4956	8.06185	8.0101	7.9545	7.9488	7.5323	7.7507	6.912	7.6483	7.3429	8.0499	8.0738	7.72233	0.312061	0.234503	0.547011	7.9823	7.53595	7.77872	DU	7.72233	0.373209	0.405507	0.607912	0.209757	0.576258	0.388199	0.676361						27047280	Potri.001G001600.1	similar to Probable pyruvate kinase; similar to cytosolic isozyme (EC 2.7.1.40) (PK).; [ co-ortholog (2of2) of At5g56350, At4g26390, ]	POPTR_0001s03890	AT5G56350.1		Pyruvate kinase family protein	PF00224,PF02887	PTHR11817	KOG2323	GO:0000287,GO:0004743,GO:0030955,GO:0006096	2.7.1.40	K00873
Potri.001G001700	9.1792	9.0366	8.7942	9.15085	8.8258	9.2765	9.0819	8.8646	9.2086	9.0686	8.5198	9.3128	8.9889	8.8532	8.7984	8.99733	0.237761	0.433776	0.68964	9.1792	8.9154	8.98832	DS	8.99733	0.252718	0.515008	0.68669	0.267234	0.631305	0.695402	0.866387						27040133	Potri.001G001700.1	similar to Calmodulin-binding protein; similar to alpha glucosidase 2 beta subunit from GI:2104691 (Mus musculus); [ co-ortholog (2of2) of At5g56360, ]	POPTR_0001s03900	AT5G56360.1	PSL4	calmodulin-binding protein	PF07915	PTHR12630,PTHR12630:SF1	KOG2397
Potri.001G001800																																					27041150	Potri.001G001800.1
Potri.001G001900	9.1859	9.2786	9.0593	9.03085	9.24955	9.2307	9.1411	9.1363	9.4209	8.8449	9.2737	8.8115	9.2502	9.5013	8.9978	9.16084	0.268116	0.837864	0.903372	9.1859	9.16895	9.1402	SD	9.16084	0.25505	0.975615	0.984981	0.940979	0.980303	0.877845	0.951414						27040474	Potri.001G001900.1		POPTR_0001s03930
Potri.001G002000	9.41995	8.71885	8.1019	8.49445	7.87025	9.4996	9.3403	9.0172	8.4205	8.8478	7.356	8.5711	8.4178	7.9834	7.7571	8.52108	0.517842	0.152762	0.4631	9.41995	8.41038	8.18235	DD	8.52108	0.549162	0.087453	0.306627	0.0714266	0.361057	0.575502	0.800048						27041364	Potri.001G002000.1		POPTR_0001s03940	AT3G13460.1	ECT2	evolutionarily conserved C-terminal region 2	PF04146	PTHR12357:SF6,PTHR12357	KOG1901
Potri.001G002100																																					27046658	Potri.001G002100.1
Potri.001G002200	7.0059	7.1023	7.4097	7.30665	7.65835	7.0786	6.9332	6.8579	7.3467	6.876	7.9434	7.3582	7.2551	7.6411	7.6756	7.29658	0.375663	0.509192	0.731398	7.0059	7.256	7.4825	UU	7.29658	0.363279	0.359287	0.572374	0.452746	0.759957	0.407171	0.690392						27042154	Potri.001G002200.1		POPTR_0001s03950	AT4G26330.1	ATSBT3.18,UNE17	Subtilisin-like serine endopeptidase family protein	PF00082,PF02225	PTHR10795,PTHR10795:SF17		GO:0004252,GO:0006508
Potri.001G002300	5.99745	5.90265	5.92635	6.0103	6.01205	6.1856	5.8093	5.8488	5.9565	5.9633	5.8894	5.8776	6.143	6.1942	5.8299	5.96976	0.190214	0.956901	0.973356	5.99745	5.9145	6.01117	DU	5.96976	0.161011	0.686269	0.800965	0.570644	0.824775	0.423894	0.702682						27046503	Potri.001G002300.1	similar to protein kinase; putative; similar to protein kinase domain containing protein; [ co-ortholog (1of2) of At5g56460, ]	POPTR_0001s03960	AT5G56460.1		Protein kinase superfamily protein	PF00069	PTHR24420,PTHR24420:SF881	KOG1187	GO:0004672,GO:0005524,GO:0006468
Potri.001G002400	6.77575	7.2191	7.1811	7.09745	7.39165	6.7245	6.827	6.8901	7.5481	6.8986	7.4636	7.164	7.0309	7.5186	7.2647	7.13301	0.290668	0.408363	0.675182	6.77575	7.2001	7.24455	US	7.13301	0.270036	0.179751	0.418177	0.112461	0.445202	0.822584	0.92831					WRKY	27044898	Potri.001G002400.1		POPTR_0001s03970	AT5G64810.1	ATWRKY51,WRKY51	WRKY DNA-binding protein 51	PF03106			GO:0003700,GO:0043565,GO:0006355
Potri.001G002500	9.9505	9.2925	8.99365	9.46135	9.88315	9.8641	10.0369	9.6483	8.9367	9.9627	8.0246	9.6038	9.3189	10.1023	9.664	9.51623	0.675703	0.61837	0.788157	9.9505	9.14307	9.67225	DU	9.51623	0.603572	0.304557	0.529635	0.166335	0.528429	0.254964	0.568053						27044297	Potri.001G002500.1		POPTR_0001s03980	AT3G13470.1		TCP-1/cpn60 chaperonin family protein	PF00118	PTHR11353:SF8,PTHR11353	KOG0356	GO:0005524,GO:0044267
Potri.001G002600	7.96375	7.97985	8.23555	7.97165	8.24845	7.8852	8.0423	7.9007	8.059	8.0303	8.4408	8.2007	7.7426	8.3422	8.1547	8.07985	0.215235	0.506786	0.73019	7.96375	8.1077	8.11005	US	8.07985	0.231032	0.739095	0.836278	0.495168	0.784089	0.988924	0.995584						27041329	Potri.001G002600.1		POPTR_0001s03990	AT5G56510.1	APUM12,PUM12	pumilio 12	PF00806	PTHR12537,PTHR12537:SF13	KOG2049	GO:0003723
Potri.001G002700	7.7325	8.2271	8.172	7.9875	7.5872	7.7327	7.7323	8.6435	7.8107	8.5438	7.8002	8.0987	7.8763	7.6107	7.5637	7.94126	0.360301	0.420621	0.682368	7.7325	8.19955	7.78735	UD	7.94126	0.340663	0.214517	0.451111	0.157416	0.516674	0.130783	0.436939						27040618	Potri.001G002700.1		POPTR_0001s04000	AT1G55480.1	ZKT	protein containing PDZ domain, a K-box domain, and a TPR region		PTHR17130:SF11,PTHR17130
Potri.001G002800	7.24175	7.83485	7.71505	7.69365	7.9885	7.0681	7.4154	7.355	8.3147	7.3976	8.0325	7.399	7.9883	7.8323	8.1447	7.69476	0.434696	0.561937	0.758436	7.24175	7.77495	7.84108	US	7.69476	0.386577	0.242604	0.476187	0.155264	0.514284	0.815788	0.925669						27047882	Potri.001G002800.1		POPTR_0001s04010	AT5G36110.1	CYP716A1	cytochrome P450, family 716, subfamily A, polypeptide 1	PF00067	PTHR24286	KOG0157	GO:0005506,GO:0009055,GO:0016705,GO:0020037,GO:0055114
Potri.001G002900																																					27043033	Potri.001G002900.1
Potri.001G003000	5.2602	5.0338	5.05895	4.99325	5.08435	5.2567	5.2637	5.2272	4.8404	5.2931	4.8248	5.085	4.9015	5.1965	4.9722	5.08611	0.212826	0.759009	0.861845	5.2602	5.04638	5.0388	DS	5.08611	0.183384	0.376088	0.586077	0.220145	0.586912	0.955049	0.983436						27045248	Potri.001G003000.1		POPTR_0001s04020	AT5G36110.1	CYP716A1	cytochrome P450, family 716, subfamily A, polypeptide 1	PF00067	PTHR24286	KOG0157	GO:0005506,GO:0009055,GO:0016705,GO:0020037,GO:0055114
Potri.001G003100	6.2883	6.5271	6.31965	6.424	6.57085	6.4208	6.1558	6.4502	6.604	6.2377	6.4016	6.4162	6.4318	6.4665	6.6752	6.42598	0.128274	0.254147	0.564506	6.2883	6.42338	6.49742	UU	6.42598	0.14485	0.310066	0.533702	0.317285	0.672192	0.49314	0.75004						27047425	Potri.001G003100.1		POPTR_0001s04030	AT5G36110.1	CYP716A1	cytochrome P450, family 716, subfamily A, polypeptide 1	PF00067	PTHR24286	KOG0157	GO:0005506,GO:0009055,GO:0016705,GO:0020037,GO:0055114
Potri.001G003200	5.9726	6.3469	6.1323	6.15525	6.45905	5.9747	5.9705	6.233	6.4608	6.0335	6.2311	6.1766	6.1339	6.6328	6.2853	6.21322	0.146129	0.104869	0.396261	5.9726	6.2396	6.30715	UU	6.21322	0.187127	0.181737	0.420046	0.143432	0.496515	0.625395	0.829506						27044405	Potri.001G003200.1		POPTR_0001s04040	AT4G04220.1	AtRLP46,RLP46	receptor like protein 46	PF00560,PF08263	PTHR24420,PTHR24420:SF474	KOG0472	GO:0005515
Potri.001G003300	7.6767	8.084	8.22735	8.00155	8.2229	7.7033	7.6501	7.6522	8.5158	7.9389	8.5158	7.9464	8.0567	8.1174	8.3284	8.0425	0.337363	0.529285	0.740924	7.6767	8.15568	8.11223	US	8.0425	0.302044	0.225859	0.461701	0.109768	0.439547	0.844579	0.937904						27044107	Potri.001G003300.1		POPTR_0001s04050	AT3G13480.1
Potri.001G003400	7.02515	6.75265	5.80055	5.90205	5.6278	7.2186	6.8317	7.4101	6.0952	6.3977	5.2034	6.4451	5.359	5.7263	5.5293	6.22164	0.672564	0.280507	0.58544	7.02515	6.2766	5.76492	DD	6.22164	0.680695	0.170004	0.408186	0.244734	0.612256	0.323048	0.626613						27044592	Potri.001G003400.1		POPTR_0001s04060	AT4G09830.1		Uncharacterised conserved protein UCP009193
Potri.001G003500	7.39865	7.09515	7.4308	6.904	6.4363	7.4451	7.3522	7.7408	6.4495	7.6658	7.1958	7.2789	6.5291	6.9023	5.9703	7.05298	0.576872	0.485095	0.718693	7.39865	7.26297	6.67015	SD	7.05298	0.533895	0.240811	0.474888	0.777698	0.918518	0.160335	0.472532						27043476	Potri.001G003500.1	similar to expressed protein in Arabidopsis thaliana; [ co-ortholog (2of2) of At5g56520, ]	POPTR_0001s04070	AT5G56520.1
Potri.001G003600	5.80605	6.12635	6.07005	6.33885	6.4819	5.5655	6.0466	5.639	6.6137	5.6205	6.5196	6.5476	6.1301	6.5739	6.3899	6.16464	0.468833	0.671422	0.816426	5.80605	6.0982	6.41038	UU	6.16464	0.400473	0.265955	0.49742	0.427422	0.744584	0.306741	0.612646						27041651	Potri.001G003600.1			AT5G64150.1		RNA methyltransferase family protein		PTHR18895:SF7,PTHR18895	KOG2904
Potri.001G003700	7.5805	7.8652	7.4822	7.93965	8.0089	7.4186	7.7424	7.6134	8.117	7.6078	7.3566	7.4912	8.3881	7.8643	8.1535	7.77529	0.361888	0.566288	0.760683	7.5805	7.6737	7.97427	SU	7.77529	0.33939	0.3574	0.570953	0.760421	0.91221	0.250618	0.563539						27048393	Potri.001G003700.1		POPTR_0001s04090	AT5G23710.1		DNA binding;DNA-directed RNA polymerases	PF05158	PTHR12780	KOG3233	GO:0003677,GO:0003899,GO:0006351	2.7.7.6	K03025
Potri.001G003800	10.8997	9.7223	9.52515	9.86225	9.86365	10.7811	11.0183	9.9652	9.4794	9.654	9.3963	10.2091	9.5154	9.9334	9.7939	9.97461	0.293148	0.0307302	0.225582	10.8997	9.62373	9.86295	DS	9.97461	0.258719	0.0021148	0.0578148	0.0007393	0.0310281	0.232297	0.547027						27048340	Potri.001G003800.1	similar to expressed protein in Arabidopsis thaliana; [ co-ortholog (2of3) of At3g13510, At1g55360, At5g56530, ]	POPTR_0001s04100	AT1G55360.1		Protein of Unknown Function (DUF239)	PF03080
Potri.001G003900	6.69215	6.8426	6.9538	7.10255	7.072	6.7484	6.6359	6.8102	6.875	7.0216	6.886	7.1284	7.0767	6.9436	7.2004	6.93262	0.101913	0.044496	0.26901	6.69215	6.8982	7.08727	UU	6.93262	0.0965325	0.0060048	0.0956432	0.0431653	0.281506	0.0276951	0.244006						27046598	Potri.001G003900.1		POPTR_0001s04110	AT1G55350.1	ATDEK1,DEK1,EMB1275,EMB80	calpain-type cysteine protease family	PF01067,PF00648	PTHR10183:SF31,PTHR10183	KOG0045	GO:0004198,GO:0006508,GO:0005622
Potri.001G004000	6.6978	6.3937	6.2675	6.4659	6.14835	6.8154	6.5802	6.5152	6.2722	5.9914	6.5436	6.5819	6.3499	6.5089	5.7878	6.39465	0.315135	0.538542	0.745961	6.6978	6.3306	6.30713	DS	6.39465	0.296001	0.326884	0.548008	0.19512	0.560594	0.913847	0.966099						27042485	Potri.001G004000.1	similar to expressed protein in Arabidopsis thaliana; [ co-ortholog (1of2) of At1g55340, At3g03880, ]	POPTR_0001s04120	AT1G55340.1		Protein of unknown function (DUF1639)	PF07797
Potri.001G004100	9.54155	9.29595	8.8927	9.35015	9.88315	9.4296	9.6535	8.9091	9.6828	8.5872	9.1982	9.1172	9.5831	9.9364	9.8299	9.3927	0.35362	0.219073	0.533086	9.54155	9.09432	9.61665	DU	9.3927	0.391323	0.210561	0.447972	0.22847	0.59634	0.101024	0.397411						27048670	Potri.001G004100.1	similar to ARABINOGALACTAN PROTEIN 13; [ co-ortholog (1of2) of At5g56540, At4g26320, ]	POPTR_0001s04130	AT5G56540.1	AGP14,ATAGP14	arabinogalactan protein 14
Potri.001G004200	7.3287	8.0151	8.0488	8.40415	8.16295	7.4374	7.22	7.8642	8.166	8.4841	7.6135	8.0166	8.7917	8.1139	8.212	7.99194	0.388162	0.213773	0.527933	7.3287	8.03195	8.28355	UU	7.99194	0.340726	0.0399699	0.222045	0.0486475	0.299828	0.331068	0.632259	MED13SUB1					27044283	Potri.001G004200.1		POPTR_0001s04140	AT1G55325.2	GCT	RNA polymerase II transcription mediators	PF06333	PTHR12950,PTHR12950:SF18		GO:0001104,GO:0006357,GO:0016592,GO:0016455
Potri.001G004300	6.11995	6.3547	6.229	6.1959	6.3985	6.12	6.1199	6.3006	6.4088	6.0786	6.3794	5.8659	6.5259	6.3726	6.4244	6.25961	0.23248	0.74614	0.854963	6.11995	6.29185	6.2972	US	6.25961	0.216162	0.614525	0.755146	0.389027	0.722495	0.973056	0.989851						27041099	Potri.001G004300.1		POPTR_0001s04150	AT4G26310.1		elongation factor P (EF-P) family protein	PF01132,PF09285,PF08207			GO:0003746,GO:0006414,GO:0043043,GO:0005737
Potri.001G004400	5.47935	5.425	5.0861	5.23415	5.5688	5.5549	5.4038	5.4143	5.4357	5.1293	5.0429	4.9783	5.49	5.6801	5.4575	5.35868	0.184971	0.200618	0.51416	5.47935	5.25555	5.40147	DU	5.35868	0.238422	0.530579	0.697954	0.31433	0.670493	0.415407	0.696203						27042559	Potri.001G004400.1		POPTR_0001s04160
Potri.001G004500	11.4457	11.3464	10.6365	10.683	11.3012	11.4952	11.3961	11.4428	11.25	11.0024	10.2706	10.8344	10.5317	11.1177	11.4848	11.0826	0.284414	0.0895494	0.369777	11.4457	10.9915	10.9922	DS	11.0826	0.429383	0.451135	0.641727	0.261456	0.626211	0.998225	0.999349						27046922	Potri.001G004500.1		POPTR_0001s04170	AT5G19760.1		Mitochondrial substrate carrier family protein	PF00153	PTHR24089,PTHR24089:SF78	KOG0759
Potri.001G004600	7.9096	6.9768	7.02945	7.457	7.0681	7.8574	7.9618	7.1424	6.8112	7.3801	6.6788	7.5776	7.3364	7.2482	6.888	7.28819	0.282902	0.0833376	0.358637	7.9096	7.00312	7.26255	DS	7.28819	0.28137	0.0217653	0.171407	0.0074557	0.112771	0.233502	0.547987						27047327	Potri.001G004600.1	similar to alpha-tubulin 2. [ORG:Populus tremuloides]; [ co-ortholog (3of3) of AAO63773, ]	POPTR_0001s04180	AT5G19770.1	TUA3	tubulin alpha-3	PF03953,PF00091	PTHR11588	KOG1376	GO:0051258,GO:0043234,GO:0003924,GO:0005525,GO:0006184,GO:0007017,GO:0005874		K07374
Potri.001G004700	9.1646	9.1267	9.2914	9.33	9.48585	9.1339	9.1953	8.8705	9.3829	9.1136	9.4692	9.2824	9.3776	9.4821	9.4896	9.27971	0.200473	0.478583	0.715032	9.1646	9.20905	9.40793	SU	9.27971	0.189873	0.27591	0.506193	0.794711	0.925477	0.182088	0.497142					ERF	27043377	Potri.001G004700.1		POPTR_0001s04190	AT5G19790.1	RAP2.11	related to AP2 11	PF00847			GO:0003700,GO:0006355
Potri.001G004800	6.9178	7.35185	7.21275	7.46725	7.3431	6.8027	7.0329	7.2623	7.4414	7.0784	7.3471	7.1234	7.8111	7.4061	7.2801	7.25855	0.25418	0.361501	0.646736	6.9178	7.2823	7.40517	UU	7.25855	0.226085	0.106617	0.334541	0.104958	0.43035	0.467258	0.732204						27042391	Potri.001G004800.1		POPTR_0001s04200	AT5G19820.1	emb2734	ARM repeat superfamily protein	PF04510,PF02985	PTHR10527,PTHR10527:SF5	KOG2171	GO:0005515
Potri.001G004900	11.7478	12.2757	11.7932	11.8882	12.2904	11.7288	11.7668	11.7068	12.8446	11.651	11.9354	11.4301	12.3464	12.1256	12.4551	11.9991	0.482192	0.679351	0.820082	11.7478	12.0344	12.0893	US	11.9991	0.471629	0.704558	0.812996	0.505454	0.789675	0.874008	0.950222					bZIP	27042615	Potri.001G004900.1		POPTR_0001s04210
Potri.001G005000	8.53815	8.7864	8.7854	8.6425	8.7309	8.5736	8.5027	8.6886	8.8842	8.6367	8.9341	8.7062	8.5788	8.827	8.6348	8.69667	0.13598	0.406803	0.674146	8.53815	8.7859	8.6867	UD	8.69667	0.119683	0.122291	0.35475	0.048148	0.298184	0.279468	0.590139						27047665	Potri.001G005000.1		POPTR_0001s04230	AT5G19830.1		Peptidyl-tRNA hydrolase family protein	PF01195	PTHR17224	KOG2255	GO:0004045,GO:0006412
Potri.001G005100	11.8578	11.3501	10.9573	11.1174	11.2066	11.8993	11.8164	11.2741	11.4261	11.0697	10.845	11.4389	10.796	11.3548	11.0583	11.2979	0.241184	0.078045	0.348529	11.8578	11.1537	11.162	DS	11.2979	0.254402	0.0297169	0.196089	0.0151509	0.164251	0.964595	0.987283					MYB	27043492	Potri.001G005100.1		POPTR_0001s04240	AT3G13540.1	ATMYB5,MYB5	myb domain protein 5	PF00249	PTHR10641	KOG0048	GO:0003677		K09422
Potri.001G005200																																					27047031	Potri.001G005200.1
Potri.001G005300	8.8452	8.57025	8.8737	9.00895	8.90185	8.8673	8.8231	8.3483	8.7922	8.5616	9.1858	9.2501	8.7678	9.0559	8.7478	8.83999	0.302682	0.691076	0.826257	8.8452	8.72198	8.9554	DU	8.83999	0.283255	0.537393	0.702489	0.630848	0.853064	0.282018	0.592056	ABHF9					27041908	Potri.001G005300.1			AT5G19850.1		alpha/beta-Hydrolases superfamily protein
Potri.001G005400	6.54005	6.99805	7.5385	6.7194	6.3653	6.5326	6.5475	7.1194	6.8767	8.2103	6.8667	7.1241	6.3147	6.6579	6.0727	6.83226	0.534974	0.336166	0.628217	6.54005	7.26828	6.54235	UD	6.83226	0.513873	0.16081	0.398287	0.145777	0.499577	0.0858983	0.374094		Cytokinin	Synthesis			27048324	Potri.001G005400.1		POPTR_0001s04260	AT5G11950.1		Putative lysine decarboxylase family protein	PF03641
Potri.001G005500	8.1882	8.67415	8.0125	8.3859	8.31715	8.1411	8.2353	8.5554	8.7929	8.1685	7.8565	8.4805	8.2913	8.2041	8.4302	8.31558	0.157969	0.0569892	0.301558	8.1882	8.34333	8.35153	US	8.31558	0.284675	0.78466	0.866585	0.549181	0.813071	0.968644	0.988265						27043831	Potri.001G005500.1		POPTR_0001s04270	AT4G08810.1	SUB1	calcium ion binding
Potri.001G005600	5.24995	5.5555	5.21905	5.15465	5.38675	5.1749	5.325	5.5604	5.5506	5.0879	5.3502	5.0947	5.2146	5.316	5.4575	5.31318	0.112172	0.078346	0.349035	5.24995	5.38727	5.2707	UD	5.31318	0.181258	0.591899	0.739891	0.410678	0.734561	0.393303	0.679886						27047842	Potri.001G005600.1		POPTR_0001s04280	AT3G13600.1		calmodulin-binding family protein
Potri.001G005700	5.18425	5.1269	5.10485	5.3912	5.58545	5.2601	5.1084	5.286	4.9678	4.8885	5.3212	5.1556	5.6268	4.9364	6.2345	5.27853	0.471019	0.814676	0.89156	5.18425	5.11587	5.48832	SU	5.27853	0.404883	0.443946	0.636553	0.850931	0.949055	0.234467	0.549019						27044612	Potri.001G005700.1		POPTR_0001s04290	AT4G25650.1	ACD1-LIKE,PTC52,TIC55-IV	ACD1-like	PF08417,PF00355	PTHR21266,PTHR21266:SF3		GO:0016491,GO:0051537,GO:0055114,GO:0010277
Potri.001G005800	5.6076	5.637	5.65555	5.59015	5.389	5.2259	5.9893	5.3687	5.9053	5.7195	5.5916	5.6958	5.4845	5.4661	5.3119	5.57586	0.309112	0.903083	0.94142	5.6076	5.64628	5.48958	SD	5.57586	0.272176	0.717351	0.821667	0.874307	0.957109	0.442339	0.715989						27040677	Potri.001G005800.1		POPTR_0001s04300
Potri.001G005900	7.92615	9.1441	9.84845	8.70885	8.4596	7.9344	7.9179	9.4226	8.8656	10.4049	9.292	8.7817	8.636	8.334	8.5852	8.81743	0.404153	0.032952	0.232817	7.92615	9.49628	8.58422	UD	8.81743	0.443192	0.0107188	0.125384	0.0046261	0.0862236	0.02265	0.225525						27044128	Potri.001G005900.1	similar to Rieske (2Fe-2S) domain-containing protein; similar to cell death suppressor protein lls1 from Zea mays (gi:1935909); similar to Rieske iron-sulfur protein Tic55 from Pisum sativum (gi:2764524); similar to Rieske (2Fe-2S) domain-con; [ co-orthol	POPTR_0001s04310	AT4G25650.1	ACD1-LIKE,PTC52,TIC55-IV	ACD1-like	PF08417	PTHR21266,PTHR21266:SF3		GO:0010277,GO:0055114
Potri.001G006000	7.389	7.43855	7.8789	8.13865	8.423	7.3047	7.4733	6.9207	7.9564	7.1125	8.6453	7.8942	8.3831	8.3608	8.4852	7.85362	0.608693	0.458107	0.702835	7.389	7.65872	8.28083	SU	7.85362	0.551271	0.185783	0.424363	0.589733	0.833722	0.154538	0.465751						27041612	Potri.001G006000.1			AT2G42820.1	HVA22F	HVA22-like protein F	PF03134	PTHR12300,PTHR12300:SF11
Potri.001G006100	6.82185	6.87015	7.07305	7.02745	7.3574	6.706	6.9377	6.7221	7.0182	6.8023	7.3438	6.8382	7.2167	7.2122	7.5026	7.02998	0.257328	0.370125	0.651822	6.82185	6.9716	7.19243	SU	7.02998	0.262168	0.287521	0.515745	0.530627	0.803506	0.272395	0.584253						27044920	Potri.001G006100.1		POPTR_0001s04320	AT2G41890.1		curculin-like (mannose-binding) lectin family protein / PAN domain-containing protein	PF00954,PF07714,PF01453	PTHR24420:SF442,PTHR24420	KOG1187	GO:0004672,GO:0005524,GO:0006468,GO:0048544,GO:0005529
Potri.001G006200	5.62755	5.8674	5.3421	5.55695	5.7612	5.9939	5.2612	6.3327	5.4021	5.4628	5.2214	5.2306	5.8833	6.0501	5.4723	5.63104	0.471276	0.825317	0.896956	5.62755	5.60475	5.65907	SU	5.63104	0.451689	0.985595	0.991193	0.95515	0.985572	0.869752	0.948541						27047651	Potri.001G006200.1		POPTR_0001s04330	AT3G13600.1		calmodulin-binding family protein
Potri.001G006300	7.0162	7.5965	7.8709	7.5512	7.36685	7.0192	7.0132	8.245	6.948	8.3297	7.4121	7.7242	7.3782	7.2427	7.491	7.48033	0.520154	0.604435	0.780487	7.0162	7.7337	7.45902	UD	7.48033	0.457022	0.258699	0.490398	0.112748	0.445904	0.423463	0.702186						27045335	Potri.001G006300.1		POPTR_0001s04340	AT1G55300.1	TAF7	TBP-associated factor 7	PF04658	PTHR12228		GO:0006367,GO:0005669,GO:0016251		K03132
Potri.001G006400	8.3322	6.727	7.10915	6.2014	6.4591	8.3392	8.3252	6.8932	6.5608	7.2958	6.9225	6.5331	5.8697	6.5965	6.3217	6.96577	0.276704	0.0035003	0.0780114	8.3322	6.91807	6.33025	DD	6.96577	0.291615	0.000316	0.0231838	0.0008164	0.0327206	0.0246633	0.233253						27040353	Potri.001G006400.1	similar to SC35-like splicing factor; similar to 33 kD (SCL33); similar to SC35-like splicing factor SCL33; similar to 33 kD (Arabidopsis thaliana) GI:9843659; similar to encodes an SC35-like splicing factor that is localized to nuclear specks.; similar t	POPTR_0001s04350	AT3G13570.1	SCL30A	SC35-like splicing factor 30A	PF00076	PTHR23147	KOG4207	GO:0003676
Potri.001G006500	7.2853	6.9146	7.21395	6.9145	7.99435	7.5185	7.0521	6.3631	7.4661	7.0241	7.4038	6.5143	7.3147	8.2189	7.7698	7.26454	0.492	0.3035	0.603039	7.2853	7.06428	7.45442	DU	7.26454	0.593538	0.664458	0.787611	0.680127	0.876089	0.383513	0.672839						27044953	Potri.001G006500.1		POPTR_0001s04360	AT3G13560.1		O-Glycosyl hydrolases family 17 protein	PF00332,PF07983	PTHR16631:SF1,PTHR16631		GO:0004553,GO:0005975
Potri.001G006600	9.2537	7.1351	6.3342	7.96505	8.5499	9.1823	9.3251	6.8517	7.4185	6.2652	6.4032	7.9646	7.9655	8.4759	8.6239	7.84759	0.195602	0.0001458	0.0183525	9.2537	6.73465	8.25747	DU	7.84759	0.409667	0.0004307	0.0268848	0.0001936	0.015111	0.0011773	0.0739079						27040395	Potri.001G006600.1		POPTR_0001s04370	AT1G55320.1	AAE18	acyl-activating enzyme 18	PF00501	PTHR24095	KOG1175	GO:0003824,GO:0008152
Potri.001G006700	11.4711	8.0891	7.38095	8.321	8.3943	11.3184	11.6239	7.7132	8.465	7.8018	6.9601	8.2588	8.3832	8.3624	8.4262	8.7313	0.372362	0.0006977	0.0364422	11.4711	7.73503	8.35765	DS	8.7313	0.41406	4.66e-05	0.0096765	1.63e-05	0.0045599	0.0710296	0.34832						27043807	Potri.001G006700.1		POPTR_0001s04380	AT1G55320.1	AAE18	acyl-activating enzyme 18	PF00501	PTHR24095	KOG1175	GO:0003824,GO:0008152
Potri.001G006800																																					27047729	Potri.001G006800.1		POPTR_0001s04390	AT3G13610.1		2-oxoglutarate (2OG) and Fe(II)-dependent oxygenase superfamily protein	PF03171	PTHR10209,PTHR10209:SF55	KOG0143	GO:0016491,GO:0016706,GO:0055114
Potri.001G006900	6.23445	6.30835	6.4696	6.53295	6.0426	5.9746	6.4943	6.4569	6.1598	6.1212	6.818	6.4787	6.5872	6.2423	5.8429	6.31759	0.318619	0.598763	0.777869	6.23445	6.38898	6.28777	UD	6.31759	0.33253	0.846434	0.904447	0.608179	0.842102	0.679851	0.85871						27043090	Potri.001G006900.1			AT3G13610.1		2-oxoglutarate (2OG) and Fe(II)-dependent oxygenase superfamily protein	PF03171	PTHR10209,PTHR10209:SF55	KOG0143	GO:0016491,GO:0016706,GO:0055114
Potri.001G007000	6.6661	6.8132	7.0193	6.61305	6.2126	6.5226	6.8096	6.9967	6.6297	7.239	6.7996	6.9425	6.2836	6.6124	5.8128	6.66485	0.38518	0.414945	0.679518	6.6661	6.91625	6.41282	SD	6.66485	0.367357	0.222364	0.457724	0.457486	0.762663	0.093806	0.385921						27048198	Potri.001G007000.1		POPTR_0001s04420	AT1G15670.1		Galactose oxidase/kelch repeat superfamily protein	PF01344,PF00646	PTHR24412:SF247,PTHR24412		GO:0005515
Potri.001G007100	5.2794	5.3126	5.2067	5.29835	5.58045	5.3028	5.256	5.3026	5.3226	5.3651	5.0483	5.2318	5.3649	5.1131	6.0478	5.3355	0.31533	0.795525	0.880811	5.2794	5.25965	5.4394	SU	5.3355	0.289818	0.665705	0.788524	0.939483	0.979728	0.409513	0.691777						27048022	Potri.001G007100.1	similar to oxidoreductase; 2OG-Fe(2) oxygenase family protein; similar to desacetoxyvindoline 4-hydroxylase (Catharanthus roseus)(GI:1916643); similar to flavonol synthase 1 (SP|Q96330); [ co-ortholog (2of2) of At3g13610, ]	POPTR_0001s04430	AT1G55290.1		2-oxoglutarate (2OG) and Fe(II)-dependent oxygenase superfamily protein	PF03171	PTHR10209,PTHR10209:SF55	KOG0143	GO:0016491,GO:0016706,GO:0055114
Potri.001G007200	7.9071	8.15785	7.86325	7.8069	8.1617	7.9193	7.8949	7.8172	8.4985	7.5984	8.1281	7.6626	7.9512	7.8228	8.5006	7.97936	0.358894	0.776239	0.870429	7.9071	8.01055	7.9843	US	7.97936	0.349836	0.943207	0.965049	0.742781	0.905621	0.918468	0.967945						27047712	Potri.001G007200.1		POPTR_0001s04440	AT3G13620.1		Amino acid permease family protein	PF00324	PTHR11785,PTHR11785:SF78	KOG1287	GO:0006810,GO:0055085,GO:0016020,GO:0015171,GO:0003333
Potri.001G007300	7.52445	8.0449	7.8926	8.0203	7.5892	7.5243	7.5246	8.0685	8.0213	7.729	8.0562	8.1402	7.9004	7.6287	7.5497	7.81429	0.131542	0.0292904	0.219953	7.52445	7.96875	7.80475	UD	7.81429	0.205482	0.107228	0.335253	0.0411885	0.275684	0.296209	0.603498						27047446	Potri.001G007300.1	amino acid permease family protein; weakly similar to SP|Q9WTR6|Cystine glutamate/transporter Amino (acid transport system xc {Mus-) {musculus} ; [ ortholog of At3g13620,]	POPTR_0001s04450	AT3G13620.1		Amino acid permease family protein	PF00324	PTHR11785,PTHR11785:SF78	KOG1287	GO:0006810,GO:0055085,GO:0016020,GO:0015171,GO:0003333
Potri.001G007400	5.2825	5.1114	5.0479	5.31215	5.0047	5.5154	5.0496	5.5325	4.6903	5.0548	5.041	5.3016	5.3227	5.0926	4.9168	5.15173	0.309485	0.801493	0.884077	5.2825	5.07965	5.15843	DU	5.15173	0.287219	0.726641	0.827651	0.44164	0.752945	0.709635	0.873929						27047372	Potri.001G007400.1	pectate lyase family protein; similar to major pollen allergen Cup a 1 SP:Q9SCG9 from (Cupressus arizonica); [ ortholog of At5g09280,]	POPTR_0001s04460	AT5G09280.1		Pectin lyase-like superfamily protein	PF00544				4.2.2.2	K01728
Potri.001G007500																																					27043463	Potri.001G007500.1
Potri.001G007600	5.64795	5.9369	5.6371	6.1517	6.2296	5.5634	5.7325	5.6711	6.2027	5.767	5.5072	5.7394	6.564	6.3415	6.1177	5.92065	0.332978	0.362672	0.647396	5.64795	5.787	6.19065	SU	5.92065	0.3048	0.131097	0.364916	0.614624	0.845286	0.103243	0.401064						27043493	Potri.001G007600.1			AT5G17230.3	PSY	PHYTOENE SYNTHASE	PF00494			GO:0016740,GO:0009058
Potri.001G007700	5.62185	5.4966	5.30605	5.4146	5.59645	5.5771	5.6666	5.4186	5.5746	5.3739	5.2382	5.373	5.4562	5.4333	5.7596	5.48711	0.128123	0.221347	0.535373	5.62185	5.40132	5.50552	DU	5.48711	0.147094	0.277023	0.507151	0.127038	0.471808	0.349797	0.64715						27040595	Potri.001G007700.1		POPTR_0001s04490	AT5G17230.1	PSY	PHYTOENE SYNTHASE	PF00494		KOG1459	GO:0016740,GO:0009058
Potri.001G007800	10.3008	10.0516	9.2738	10.3638	10.1547	10.1658	10.4357	9.9614	10.1417	9.9373	8.6103	10.5745	10.1531	10.303	10.0063	10.0289	0.461724	0.26402	0.572217	10.3008	9.66268	10.2592	DU	10.0289	0.494915	0.229452	0.465055	0.18017	0.544457	0.132036	0.43846						27040330	Potri.001G007800.1	similar to type 2A protein phosphatase-3. [ORG:Vicia faba]; [ co-ortholog (1of2) of BAA92699, At3g58500, At2g42500, ]	POPTR_0001s04500	AT2G42500.1	PP2A-3	protein phosphatase 2A-3	PF00149	PTHR11668,PTHR11668:SF21	KOG0371	GO:0016787	3.1.3.16	K04382
Potri.001G007900	8.4095	8.6585	8.5499	8.95785	8.58735	8.3763	8.4427	8.7667	8.5503	8.4926	8.6072	8.9957	8.92	8.6618	8.5129	8.63262	0.0960587	0.0168009	0.167003	8.4095	8.6042	8.7726	UU	8.63262	0.16699	0.100465	0.325404	0.220167	0.586912	0.196861	0.512241						27045205	Potri.001G007900.1		POPTR_0001s04510	AT2G42520.1		P-loop containing nucleoside triphosphate hydrolases superfamily protein	PF00270	PTHR24031:SF56,PTHR24031	KOG0335	GO:0003676,GO:0005524,GO:0008026
Potri.001G008000	7.3835	7.01195	6.31455	7.0659	7.1066	7.4143	7.3527	7.0122	7.0117	7.107	5.5221	7.1744	6.9574	7.3501	6.8631	6.9765	0.529147	0.438939	0.692373	7.3835	6.66325	7.08625	DU	6.9765	0.519341	0.301254	0.526761	0.153322	0.511123	0.287192	0.596348						27040923	Potri.001G008000.1		POPTR_0001s04530	AT1G55270.1		Galactose oxidase/kelch repeat superfamily protein	PF01344,PF00646	PTHR24412:SF247,PTHR24412		GO:0005515
Potri.001G008100	5.08565	4.9797	5.51305	5.0854	5.1616	4.9774	5.1939	4.9338	5.0256	4.9536	6.0725	5.0353	5.1355	5.3655	4.9577	5.16508	0.385172	0.699015	0.829663	5.08565	5.24637	5.1235	UD	5.16508	0.383975	0.858539	0.912229	0.643608	0.858654	0.664558	0.850292						27048164	Potri.001G008100.1			AT4G26130.1			PF05553
Potri.001G008200																																					27040382	Potri.001G008200.1			AT2G26110.1		Protein of unknown function (DUF761)	PF05553
Potri.001G008300	11.7195	12.1486	12.5519	12.7295	12.4296	11.7674	11.6715	11.9534	12.3439	12.3122	12.7916	12.6342	12.8249	12.3185	12.5406	12.3158	0.21845	0.0320375	0.230049	11.7195	12.3503	12.5795	UU	12.3158	0.264903	0.0207923	0.167636	0.0285146	0.226361	0.260543	0.573901						27045232	Potri.001G008300.1		POPTR_0001s04560	AT1G55265.1		Protein of unknown function, DUF538	PF04398
Potri.001G008400	9.35965	8.3677	8.93975	9.2204	8.153	9.225	9.4943	8.6615	8.0739	9.4556	8.4239	9.4422	8.9986	8.3623	7.9437	8.8081	0.430605	0.129316	0.431778	9.35965	8.65372	8.6867	DS	8.8081	0.58477	0.379816	0.588838	0.205987	0.572696	0.93867	0.976868						27045277	Potri.001G008400.1		POPTR_0001s04580	AT5G19860.1		Protein of unknown function, DUF538	PF04398
Potri.001G008500	7.86685	6.7912	6.58265	7.66865	9.20375	7.8824	7.8513	6.567	7.0154	6.2014	6.9639	7.6127	7.7246	9.2516	9.1559	7.62262	0.283746	0.0014058	0.0508852	7.86685	6.68692	8.4362	DU	7.62262	0.632747	0.0163891	0.150419	0.0682856	0.353647	0.0058257	0.134515						27040276	Potri.001G008500.1		POPTR_0001s04590	AT2G44290.1		Bifunctional inhibitor/lipid-transfer protein/seed storage 2S albumin superfamily protein	PF00234
Potri.001G008600	5.2611	5.6712	5.5083	5.45815	5.4673	5.2021	5.3201	5.6092	5.7332	5.3372	5.6794	5.3708	5.5455	5.5324	5.4022	5.47321	0.139238	0.203743	0.517416	5.2611	5.58975	5.46272	UD	5.47321	0.132857	0.066273	0.272801	0.0244633	0.210034	0.218387	0.533758						27047582	Potri.001G008600.1		POPTR_0001s04600	AT1G11880.1		transferases, transferring hexosyl groups	PF04188	PTHR12468,PTHR12468:SF5		GO:0016758,GO:0006506,GO:0005789,GO:0016021
Potri.001G008700	7.70015	8.24245	8.2606	7.97605	7.55455	7.7414	7.6589	8.5261	7.9588	8.2065	8.3147	8.1054	7.8467	7.7119	7.3972	7.94676	0.225012	0.0816171	0.355441	7.70015	8.25153	7.7653	UD	7.94676	0.248177	0.0434844	0.229221	0.0372572	0.260379	0.027666	0.243863						27046019	Potri.001G008700.1	similar to expressed protein in Arabidopsis thaliana; [ co-ortholog (2of2) of At3g32940, ]	POPTR_0001s04610	AT3G32940.1		RNA-binding KH domain-containing protein	PF00013	PTHR11208,PTHR11208:SF6		GO:0003723
Potri.001G008800	6.60195	6.5825	6.4557	6.53825	6.42295	6.662	6.5419	6.6877	6.4773	6.6812	6.2302	6.5256	6.5509	6.2453	6.6006	6.52027	0.197224	0.857024	0.914137	6.60195	6.5191	6.4806	DD	6.52027	0.178829	0.744986	0.84012	0.60924	0.842481	0.769625	0.903256	TAIR10					27047314	Potri.001G008800.1		POPTR_0001s04620	AT1G55250.3	HUB2	histone mono-ubiquitination 2		PTHR23163	KOG0978
Potri.001G008900	6.2294	6.4459	6.35795	6.5271	6.2978	5.957	6.5018	5.9664	6.9254	6.1728	6.5431	6.0792	6.975	6.4772	6.1184	6.37163	0.477996	0.968623	0.979888	6.2294	6.40193	6.41245	US	6.37163	0.414508	0.865212	0.916484	0.645454	0.860028	0.972357	0.989802						27040580	Potri.001G008900.1		POPTR_0001s04630	AT1G55230.1		Family of unknown function (DUF716)	PF04819	PTHR16007,PTHR16007:SF5
Potri.001G009000	6.70645	6.15555	6.42495	6.32595	6.49665	6.9372	6.4757	5.8563	6.4548	5.5247	7.3252	6.1645	6.4874	6.3466	6.6467	6.42191	0.633033	0.923308	0.95344	6.70645	6.29025	6.4113	DS	6.42191	0.548422	0.693888	0.80582	0.409925	0.73393	0.764019	0.900529						27044220	Potri.001G009000.1		POPTR_0001s04640	AT1G55230.1		Family of unknown function (DUF716)	PF04819	PTHR16007,PTHR16007:SF5
Potri.001G009100	8.7261	8.1081	8.06525	8.00275	8.2373	8.6907	8.7615	8.0288	8.1874	8.2072	7.9233	7.9623	8.0432	8.3105	8.1641	8.2279	0.11779	0.0085341	0.119763	8.7261	8.08667	8.12003	DS	8.2279	0.134282	0.0019651	0.0562051	0.000908	0.0347627	0.735749	0.887486						27041467	Potri.001G009100.1	similar to disease resistance-responsive protein-related; similar to dirigent protein-related; similar to dirigent protein (Thuja plicata) gi|6694699|gb|AAF25360|; similar to pathogenesis-related protein (Pisum sativum) gi|4585273|gb|AAD25355|; [ ortholog	POPTR_0001s04650	AT1G58170.1		Disease resistance-responsive (dirigent-like protein) family protein	PF03018	PTHR21495
Potri.001G009200	8.1888	8.2384	8.6879	8.63245	8.4257	8.3146	8.063	8.1614	8.3154	8.5126	8.8632	8.3751	8.8898	8.5106	8.3408	8.43465	0.22443	0.231647	0.544677	8.1888	8.46315	8.52908	UU	8.43465	0.266362	0.376676	0.586508	0.273083	0.635686	0.736618	0.888014						27046499	Potri.001G009200.1		POPTR_0001s04660	AT5G19875.1
Potri.001G009300	8.34395	7.8158	8.10375	8.86125	9.26565	8.3015	8.3864	7.3256	8.306	7.0642	9.1433	8.213	9.5095	9.2027	9.3286	8.47808	0.835931	0.495376	0.724548	8.34395	7.95977	9.06345	SU	8.47808	0.730984	0.168483	0.407018	0.563099	0.821095	0.0701246	0.347467						27047570	Potri.001G009300.1		POPTR_0001s04670	AT5G19875.1
Potri.001G009400	6.14665	6.36305	6.587	6.88525	6.8461	6.032	6.2613	6.1413	6.5848	6.2396	6.9344	6.765	7.0055	6.6867	7.0055	6.56561	0.298579	0.201026	0.514448	6.14665	6.47502	6.86568	SU	6.56561	0.266574	0.040719	0.223635	0.197905	0.563481	0.0769375	0.358912						27043146	Potri.001G009400.1		POPTR_0001s04680	AT2G02030.1		F-box family protein	PF00646			GO:0005515
Potri.001G009500	7.77585	7.1642	7.071	7.14035	7.34115	7.8719	7.6798	6.9693	7.3591	6.9257	7.2163	7.2298	7.0509	7.4943	7.188	7.29851	0.19978	0.0781106	0.348608	7.77585	7.1176	7.24075	DS	7.29851	0.18844	0.0136054	0.139035	0.0049733	0.0898233	0.386121	0.67466						27048291	Potri.001G009500.1		POPTR_0001s04690
Potri.001G009600	8.7403	7.8337	7.394	7.95265	10.1456	8.7803	8.7003	7.3022	8.3652	7.5946	7.1934	7.7094	8.1959	9.58	10.7113	8.41326	0.530458	0.0194559	0.180177	8.7403	7.61385	9.04915	DU	8.41326	0.956893	0.161182	0.398645	0.216213	0.582475	0.071588	0.34928	DMT6					27043968	Potri.001G009600.1		POPTR_0001s04700	AT1G69770.1	CMT3	chromomethylase 3	PF01426,PF00145,PF00385	PTHR10629		GO:0003677,GO:0006306	2.1.1.37	K00558
Potri.001G009700	10.4552	10.2828	9.50615	9.9635	9.6059	10.5531	10.3573	10.8009	9.7646	10.6703	8.342	10.0475	9.8795	9.5564	9.6554	9.9627	0.810633	0.728195	0.845749	10.4552	9.89445	9.7847	DS	9.9627	0.757497	0.600309	0.745477	0.420959	0.74075	0.843482	0.937701						27045193	Potri.001G009700.1		POPTR_0001s04710	AT3G13670.1		Protein kinase family protein	PF00069	PTHR11909:SF20,PTHR11909	KOG1164	GO:0004672,GO:0005524,GO:0006468
Potri.001G009800	9.12305	9.2018	9.03255	9.4098	8.8672	9.008	9.2381	9.2562	9.1474	8.9394	9.1257	9.4812	9.3384	8.938	8.7964	9.12688	0.118293	0.040618	0.257538	9.12305	9.11717	9.1385	SU	9.12688	0.236953	0.991619	0.994775	0.977959	0.992949	0.902302	0.961807						27047174	Potri.001G009800.1	similar to chaperone protein dnaJ-related; similar to Chaperone protein dnaJ (Heat shock protein 40) (SP:Q9UXR9) {{Methanosarcina thermophila}}; [ ortholog of At2g34860,]	POPTR_0001s04720	AT2G34860.1	EDA3	DnaJ/Hsp40 cysteine-rich domain superfamily protein
Potri.001G009900	5.996	6.65145	6.75755	6.52655	6.67415	5.9921	5.9999	6.3955	6.9074	6.4545	7.0606	6.4661	6.587	6.7195	6.6288	6.52114	0.255402	0.140355	0.446501	5.996	6.7045	6.60035	US	6.52114	0.226525	0.0218956	0.171855	0.0086064	0.122217	0.5363	0.777319						27048190	Potri.001G009900.1		POPTR_0001s04730	AT3G58060.1		Cation efflux family protein	PF01545			GO:0008324,GO:0006812,GO:0055085,GO:0016021
Potri.001G010000																																					27041644	Potri.001G010000.1		POPTR_1020s00210	AT3G58060.1		Cation efflux family protein	PF01545	PTHR11562,PTHR11562:SF10	KOG1485	GO:0008324,GO:0006812,GO:0055085,GO:0016021
Potri.001G010100																																					27044536	Potri.001G010100.1		POPTR_1020s00200	AT3G58060.1		Cation efflux family protein	PF01545	PTHR11562,PTHR11562:SF10	KOG1485	GO:0008324,GO:0006812,GO:0055085,GO:0016021
Potri.001G010200	8.5234	11.2179	12.8349	10.1697	8.8471	8.6967	8.3501	11.4862	10.9495	12.8692	12.8007	10.1855	10.1539	8.7431	8.9511	10.3186	0.213807	2.69e-05	0.0102619	8.5234	12.0264	9.5084	UD	10.3186	0.810013	0.0025383	0.0631613	0.0015765	0.0475324	0.0031714	0.106709						27042992	Potri.001G010200.1			AT3G58060.1		Cation efflux family protein	PF01545	PTHR11562,PTHR11562:SF10	KOG1485	GO:0008324,GO:0006812,GO:0055085,GO:0016021
Potri.001G010300	6.0285	6.7505	6.6172	6.46215	6.6423	5.9476	6.1094	6.6988	6.8022	6.5039	6.7305	6.4409	6.4834	6.6424	6.6422	6.50013	0.0948813	0.0036794	0.0796997	6.0285	6.68385	6.55222	US	6.50013	0.116641	0.0009971	0.0401422	0.000338	0.0200054	0.154543	0.465751						27043755	Potri.001G010300.1		POPTR_0001s04750	AT3G58060.1		Cation efflux family protein	PF01545	PTHR11562,PTHR11562:SF10	KOG1485	GO:0008324,GO:0006812,GO:0055085,GO:0016021
Potri.001G010400	8.85535	8.79075	8.71675	9.3785	9.45025	8.9129	8.7978	8.6513	8.9302	8.6299	8.8036	9.4742	9.2828	9.366	9.5345	9.03832	0.136466	0.0074978	0.112979	8.85535	8.75375	9.41437	SU	9.03832	0.121737	0.000293	0.0227654	0.367301	0.707405	0.0001187	0.0332128						27047990	Potri.001G010400.1		POPTR_0001s04760	AT4G10620.1		P-loop containing nucleoside triphosphate hydrolases superfamily protein		PTHR11089:SF3,PTHR11089	KOG1249
Potri.001G010500	6.64	6.77075	7.0374	7.08785	6.7688	6.6114	6.6686	6.8313	6.7102	6.7711	7.3037	7.1775	6.9982	6.6558	6.8818	6.86096	0.196169	0.244867	0.556178	6.64	6.90407	6.92833	US	6.86096	0.228444	0.361533	0.57399	0.223719	0.591368	0.884902	0.954709						27041594	Potri.001G010500.1		POPTR_0001s04770	AT3G58040.1	SINAT2	seven in absentia of Arabidopsis 2	PF03145	PTHR10315	KOG3002	GO:0006511,GO:0007275,GO:0005634
Potri.001G010600	7.3317	9.08085	8.31095	7.61335	7.6089	6.8631	7.8003	9.1944	8.9673	7.9367	8.6852	7.2476	7.9791	7.3792	7.8386	7.98915	0.472896	0.0651024	0.320947	7.3317	8.6959	7.61113	UD	7.98915	0.494386	0.0212059	0.169405	0.0153563	0.165655	0.0172484	0.204769						27044685	Potri.001G010600.1			AT2G31945.1
Potri.001G010700	7.3213	7.8977	7.64475	7.4749	6.80125	7.3801	7.2625	8.2051	7.5903	8.1132	7.1763	7.4819	7.4679	6.4382	7.1643	7.42798	0.423911	0.252925	0.563284	7.3213	7.77123	7.13807	UD	7.42798	0.449808	0.198958	0.437245	0.28599	0.646567	0.0868084	0.375342						27047039	Potri.001G010700.1		POPTR_0001s04790	AT3G45240.1	ATSNAK2,GRIK1	geminivirus rep interacting kinase 1	PF00069	PTHR24347,PTHR24347:SF40	KOG0583	GO:0004672,GO:0005524,GO:0006468,GO:0003824
Potri.001G010800	7.2095	7.4685	7.33715	7.4188	7.2452	7.2225	7.1965	7.5044	7.4326	7.6156	7.0587	7.4082	7.4294	7.3158	7.1746	7.33583	0.1834	0.612002	0.785253	7.2095	7.40282	7.332	US	7.33583	0.175486	0.482311	0.663235	0.243971	0.611207	0.586005	0.806626						27046706	Potri.001G010800.1	similar to 10-FORMYLTETRAHYDROFOLATE SYNTHETASE; [ co-ortholog (1of2) of At2g12200, At2g12280, At1g50480, ]	POPTR_0001s04800	AT1G50480.1	THFS	10-formyltetrahydrofolate synthetase	PF01268	PTHR24508:SF8,PTHR24508		GO:0004329,GO:0005524,GO:0009396
Potri.001G010900	7.0882	7.44575	7.1812	7.39825	7.3548	7.2379	6.9385	7.169	7.7225	6.8877	7.4747	7.3969	7.3996	7.473	7.2366	7.29364	0.282217	0.690121	0.825743	7.0882	7.31348	7.37652	UU	7.29364	0.259149	0.469201	0.654336	0.348919	0.69571	0.740896	0.890132						27041198	Potri.001G010900.1			AT5G06700.1	TBR	Plant protein of unknown function (DUF828)	PF03005	PTHR13533,PTHR13533:SF3
Potri.001G011000	9.97095	9.9014	9.2541	9.13495	9.07625	10.1828	9.7591	10.0775	9.7253	9.4009	9.1073	9.3639	8.906	9.1199	9.0326	9.46753	0.246386	0.0356925	0.242245	9.97095	9.57775	9.1056	SD	9.46753	0.322041	0.0412299	0.224857	0.201434	0.567646	0.0768299	0.358639						27046108	Potri.001G011000.1		POPTR_0001s04820	AT4G08780.1		Peroxidase superfamily protein	PF00141			GO:0004601,GO:0020037,GO:0006979,GO:0055114	1.11.1.7	K00430
Potri.001G011100	6.2183	6.5871	6.3378	6.50885	6.47545	6.0329	6.4037	6.328	6.8462	6.3044	6.3712	6.3454	6.6723	6.4871	6.4638	6.4255	0.227573	0.558323	0.757169	6.2183	6.46245	6.49215	US	6.4255	0.214547	0.360369	0.573187	0.230259	0.598094	0.850351	0.940421						27047117	Potri.001G011100.1		POPTR_0001s04830
Potri.001G011200	8.66275	8.82545	8.0993	8.2273	8.18315	8.6115	8.714	9.0057	8.6452	8.7461	7.4525	8.4252	8.0294	8.1364	8.2299	8.39959	0.44489	0.464676	0.706624	8.66275	8.46237	8.20523	SD	8.39959	0.465814	0.526652	0.694927	0.634612	0.854826	0.460555	0.727122						27045109	Potri.001G011200.1		POPTR_0001s04840	AT3G49120.1	ATPCB,ATPERX34,PERX34,PRX34,PRXCB	peroxidase CB	PF00141			GO:0004601,GO:0020037,GO:0006979,GO:0055114
Potri.001G011300	9.36275	9.4686	8.37005	8.7173	7.97465	9.29	9.4355	10.1744	8.7628	9.0318	7.7083	8.854	8.5806	7.9119	8.0374	8.77867	0.620962	0.215673	0.530129	9.36275	8.91933	8.34597	SD	8.77867	0.725683	0.300636	0.526317	0.50325	0.788382	0.300723	0.607146						27047980	Potri.001G011300.1		POPTR_0001s04850	AT3G49120.1	ATPCB,ATPERX34,PERX34,PRX34,PRXCB	peroxidase CB	PF00141			GO:0004601,GO:0020037,GO:0006979,GO:0055114	1.11.1.7	K00430
Potri.001G011400																																					27042392	Potri.001G011400.1			AT5G06730.1		Peroxidase superfamily protein	PF00141			GO:0004601,GO:0020037,GO:0006979,GO:0055114
Potri.001G011500	8.83695	10.2165	10.5195	10.3384	9.44435	8.8375	8.8364	10.3708	10.0623	10.8065	10.2324	10.5766	10.1002	9.5003	9.3884	9.87114	0.257729	0.0053258	0.094803	8.83695	10.368	9.89138	US	9.87114	0.418022	0.0117769	0.130471	0.0038919	0.0778658	0.150894	0.460646						27043639	Potri.001G011500.1	similar to peroxidase (EC 1.11.1.7) - large-leaved lupine (fragment). [ORG:Lupinus polyphyllus]; [ co-ortholog (15of16) of JC4779, CAC38073, 1908234A, CAA76680, AAB41810, BAC81650, 1FHF_B, AAB06183, CAA62226, AAB28139, 1FHF_A, JC4781, AAB97734, AAO13838,	POPTR_0001s04870	AT5G06720.1	ATPA2,PA2	peroxidase 2	PF00141			GO:0004601,GO:0020037,GO:0006979,GO:0055114	1.11.1.7	K00430
Potri.001G011600	5.8416	6.26405	6.61165	6.75905	6.0824	5.6261	6.0571	6.1308	6.3973	6.5813	6.642	6.5851	6.933	6.0689	6.0959	6.31175	0.195507	0.0248957	0.203762	5.8416	6.43785	6.42073	US	6.31175	0.331619	0.15027	0.387008	0.0765188	0.372277	0.943824	0.978588						27044212	Potri.001G011600.1			AT5G19890.1		Peroxidase superfamily protein	PF00141			GO:0004601,GO:0020037,GO:0006979,GO:0055114
Potri.001G011700	6.9455	6.8171	6.67885	6.95065	7.0425	6.8993	6.9917	6.668	6.9662	6.8614	6.4963	6.8026	7.0987	6.9238	7.1612	6.88692	0.193596	0.46046	0.704286	6.9455	6.74798	6.99657	DU	6.88692	0.175233	0.186825	0.425215	0.234251	0.601947	0.0848248	0.372057						27046929	Potri.001G011700.1		POPTR_0001s04900	AT1G51110.1		Plastid-lipid associated protein PAP / fibrillin family protein	PF04755			GO:0005198,GO:0009507
Potri.001G011800	6.53575	6.7909	6.2066	6.35255	5.6149	6.7324	6.3391	6.9147	6.6671	7.1072	5.306	6.4766	6.2285	6.0373	5.1925	6.30014	0.650811	0.519752	0.736274	6.53575	6.49875	5.98372	SD	6.30014	0.655015	0.494534	0.672492	0.949818	0.9834	0.302878	0.609706						27048668	Potri.001G011800.1		POPTR_0001s04920	AT5G19900.1		PRLI-interacting factor, putative
Potri.001G011900	10.2226	10.4609	10.5519	10.7659	9.91105	10.1411	10.3041	10.5066	10.4152	11.2233	9.8806	11.1672	10.3645	9.9233	9.8988	10.3825	0.498266	0.542967	0.748612	10.2226	10.5064	10.3384	UD	10.3825	0.531886	0.813463	0.883689	0.557279	0.817139	0.668637	0.852376						27041886	Potri.001G011900.1		POPTR_0001s04940	AT3G07160.1	ATGSL10,CALS9,gsl10	glucan synthase-like 10	PF02364	PTHR12741,PTHR12741:SF4	KOG0916	GO:0003843,GO:0006075,GO:0000148,GO:0016020	2.4.1.-	K11000
Potri.001G012000																																					27042390	Potri.001G012000.1		POPTR_0001s04950	AT3G07160.1	ATGSL10,CALS9,gsl10	glucan synthase-like 10		PTHR12741,PTHR12741:SF4
Potri.001G012100	5.56475	5.5036	5.92605	5.9166	6.07695	5.6743	5.4552	5.448	5.5592	5.5802	6.2719	5.7287	6.1045	5.869	6.2849	5.79759	0.292065	0.338711	0.630048	5.56475	5.71483	5.99678	SU	5.79759	0.300163	0.261516	0.4931	0.581804	0.829645	0.225715	0.540986						27048695	Potri.001G012100.1		POPTR_0001s04960
Potri.001G012200	7.56175	6.27935	6.38875	6.8641	8.0414	7.5896	7.5339	6.2161	6.3426	6.2636	6.5139	6.8103	6.9179	8.0073	8.0755	7.02707	0.0989868	3.93e-05	0.0110801	7.56175	6.33405	7.45275	DU	7.02707	0.454658	0.0166249	0.151049	0.0168908	0.174555	0.0102702	0.168012						27044748	Potri.001G012200.1	similar to GLUCAN SYNTHASE-LIKE 9; [ co-ortholog (2of3) of At1g05570, At2g31960, At5g36870, ]	POPTR_0001s04970	AT5G13000.1	ATGSL12,gsl12	glucan synthase-like 12	PF04652,PF02364	PTHR12741,PTHR12741:SF4	KOG0916	GO:0003843,GO:0006075,GO:0000148,GO:0016020	2.4.1.-	K11000
Potri.001G012300	5.16605	5.09205	5.11945	5.027	5.05165	5.2709	5.0612	5.1054	5.0787	4.8331	5.4058	5.0913	4.9627	4.716	5.3873	5.09124	0.289802	0.987735	0.991861	5.16605	5.10575	5.03932	DD	5.09124	0.245323	0.831439	0.89503	0.784757	0.921775	0.713142	0.875561						27044859	Potri.001G012300.1		POPTR_0001s04980	AT5G42340.1	PUB15	Plant U-Box 15	PF04564	PTHR22849		GO:0004842,GO:0016567,GO:0000151
Potri.001G012400	6.8806	8.11015	8.13105	7.5654	7.0572	6.968	6.7932	7.7149	8.5054	9.0089	7.2532	7.4793	7.6515	7.2007	6.9137	7.54888	0.62048	0.276715	0.581924	6.8806	8.1206	7.3113	UD	7.54888	0.558528	0.0731429	0.284298	0.0373564	0.260785	0.0796272	0.363339						27043915	Potri.001G012400.1
Potri.001G012500																																					27043381	Potri.001G012500.1		POPTR_0001s05000	AT3G12120.1	FAD2	fatty acid desaturase 2	PF00487,PF11960	PTHR19353		GO:0006629,GO:0016717,GO:0055114,GO:0016491
Potri.001G012600	5.43435	5.5099	5.66895	5.88745	5.9368	5.3692	5.4995	5.4125	5.6073	5.545	5.7929	5.8602	5.9147	5.4845	6.3891	5.68749	0.306211	0.463865	0.706298	5.43435	5.58943	5.91212	SU	5.68749	0.26634	0.143314	0.379439	0.522945	0.799093	0.130349	0.436538						27048589	Potri.001G012600.1		POPTR_0001s05010
Potri.001G012700	5.65215	6.113	5.79635	5.9841	6.37725	5.8575	5.4468	5.5005	6.7255	5.864	5.7287	5.7987	6.1695	6.6571	6.0974	5.98457	0.462424	0.603249	0.780096	5.65215	5.95467	6.18067	UU	5.98457	0.434908	0.414847	0.614801	0.448259	0.757114	0.486288	0.745737						27047696	Potri.001G012700.1	similar to microsomal omega-6 desaturase. [ORG:Glycine max]; [ co-ortholog (2of2) of T07687, T09839, AAB00859, 2116435A, AAC49010, AAS57577, AAN87574, AAT44123, AAL61825, P48630, ]	POPTR_0001s05020	AT3G12120.1	FAD2	fatty acid desaturase 2	PF00487,PF11960	PTHR19353,PTHR19353:SF7		GO:0006629,GO:0016717,GO:0055114,GO:0016491
Potri.001G012800	7.80355	7.7588	7.35185	8.31645	8.6422	7.9745	7.6326	7.8167	7.7009	7.5671	7.1366	8.3258	8.3071	8.1645	9.1199	7.97457	0.350539	0.0744938	0.339949	7.80355	7.55532	8.47932	SU	7.97457	0.355791	0.021147	0.169146	0.44697	0.756288	0.0079352	0.15114						27041478	Potri.001G012800.1		POPTR_0001s05030	AT2G18220.1		Noc2p family	PF03715	PTHR12687,PTHR12687:SF5	KOG2256
Potri.001G012900	9.25405	9.1151	9.1895	9.18235	9.12965	9.0989	9.4092	8.8509	9.3793	9.0145	9.3645	9.2341	9.1306	9.127	9.1323	9.17413	0.225551	0.969568	0.98042	9.25405	9.1523	9.156	DS	9.17413	0.193715	0.81311	0.883408	0.563319	0.821129	0.979204	0.992177						27047892	Potri.001G012900.1		POPTR_0001s05040
Potri.001G013000	6.8	7.2217	7.058	7.10575	7.0232	6.6463	6.9537	7.1733	7.2701	6.8684	7.2476	7.1608	7.0507	6.9821	7.0643	7.04173	0.16326	0.267631	0.574943	6.8	7.13985	7.06447	US	7.04173	0.154402	0.0977191	0.321266	0.0385752	0.265133	0.512188	0.762228						27042385	Potri.001G013000.1		POPTR_0001s05050	AT3G49110.1	ATPCA,ATPRX33,PRX33,PRXCA	peroxidase CA	PF00141			GO:0004601,GO:0020037,GO:0006979,GO:0055114	1.11.1.7	K00430
Potri.001G013100																																					27046565	Potri.001G013100.1		POPTR_0001s05060	AT2G38390.1		Peroxidase superfamily protein	PF00141			GO:0004601,GO:0020037,GO:0006979,GO:0055114
Potri.001G013200	9.91995	9.8562	9.47575	10.1275	10.2226	9.9267	9.9132	10.0531	9.6593	9.8778	9.0737	10.2405	10.0146	10.3399	10.1052	9.9204	0.301322	0.257186	0.567161	9.91995	9.66597	10.1751	SU	9.9204	0.294653	0.115493	0.346193	0.352748	0.69799	0.0445396	0.292282					C3H	27040912	Potri.001G013200.1		POPTR_0001s05070	AT3G12130.1		KH domain-containing protein / zinc finger (CCCH type) family protein	PF00013,PF00642	PTHR10288,PTHR10288:SF5		GO:0003723,GO:0003676,GO:0008270
Potri.001G013300	8.10395	8.65505	8.12675	8.5264	8.61155	8.0892	8.1187	8.3679	8.9422	8.2213	8.0322	8.3135	8.7393	8.3347	8.8884	8.40474	0.292291	0.288191	0.592212	8.10395	8.3909	8.56898	UU	8.40474	0.319267	0.303511	0.528789	0.333869	0.685027	0.456112	0.724394						27043453	Potri.001G013300.1	similar to expressed protein in Arabidopsis thaliana; [ ortholog of At1g73240,]	POPTR_0001s05080	AT1G73240.1			PF09531	PTHR13269,PTHR13269:SF3
Potri.001G013400	6.05555	5.6677	6.2953	6.23265	6.34495	6.0198	6.0913	5.4515	5.8839	5.902	6.6886	5.9829	6.4824	6.3797	6.3102	6.11923	0.326367	0.349061	0.637274	6.05555	5.9815	6.2888	SU	6.11923	0.366269	0.510323	0.683424	0.822092	0.936427	0.274118	0.585121						27046789	Potri.001G013400.1			AT5G19640.1		Major facilitator superfamily protein	PF00854	PTHR11654:SF37,PTHR11654	KOG1237	GO:0005215,GO:0006857,GO:0016020
Potri.001G013500	10.3877	9.71625	9.3114	10.0046	10.6167	10.4074	10.3679	9.9091	9.5234	9.298	9.3248	10.0781	9.931	10.5905	10.6429	10.0073	0.132449	0.0010123	0.0430575	10.3877	9.51383	10.3106	DU	10.0073	0.299128	0.0112452	0.1278	0.0118691	0.14431	0.0070095	0.144678						27046575	Potri.001G013500.1	similar to ENOYL-ACP REDUCTASE 1; similar to MOSAIC DEATH 1; [ co-ortholog (2of2) of At2g05990, ]	POPTR_0001s05100	AT2G05990.1	ENR1,MOD1	NAD(P)-binding Rossmann-fold superfamily protein			KOG0725		1.3.1.9	K00208
Potri.001G013600	6.60515	7.0624	6.6716	6.6122	6.694	6.4208	6.7895	6.7867	7.3381	7.0656	6.2776	6.6548	6.5696	6.9004	6.4876	6.72907	0.351936	0.688838	0.824796	6.60515	6.867	6.6531	UD	6.72907	0.333533	0.582773	0.733878	0.394788	0.725109	0.394578	0.680486					MYB_related	27047360	Potri.001G013600.1			AT2G44430.1		DNA-binding bromodomain-containing protein	PF00439,PF00249	PTHR22880:SF52,PTHR22880		GO:0003677,GO:0005515
Potri.001G013700	6.5852	6.39895	6.6412	6.9922	6.80495	6.5929	6.5775	6.2649	6.533	6.3132	6.9692	6.8307	7.1537	6.6679	6.942	6.6845	0.261134	0.33302	0.625764	6.5852	6.52008	6.89858	SU	6.6845	0.2492	0.151125	0.38766	0.771599	0.915963	0.0688169	0.345117						27045669	Potri.001G013700.1		POPTR_0001s05140	AT5G19630.1		alpha/beta-Hydrolases superfamily protein	PF02129			GO:0004177,GO:0006508		K07018
Potri.001G013800	8.8123	8.5108	8.55875	9.0619	8.7351	8.4797	9.1449	8.6059	8.4157	8.8251	8.2924	9.0107	9.1131	8.8417	8.6285	8.73577	0.286073	0.418101	0.681012	8.8123	8.53477	8.8985	DU	8.73577	0.272104	0.221257	0.456906	0.277399	0.639547	0.100617	0.396603						27042936	Potri.001G013800.1		POPTR_0001s05150	AT5G13020.1		Emsy N Terminus (ENT)/ plant Tudor-like domains-containing protein	PF03735		KOG4675
Potri.001G013900	11.0867	12.108	11.8897	11.8916	11.4959	11.0203	11.1531	12.196	12.02	12.3927	11.3868	12.1547	11.6285	11.5697	11.422	11.6944	0.368666	0.179701	0.49326	11.0867	11.9989	11.6937	US	11.6944	0.355332	0.0580523	0.258513	0.0209785	0.195617	0.263936	0.577163						27041690	Potri.001G013900.1	similar to expressed protein in Arabidopsis thaliana; similar to YdiU/UPF0061 family; [ ortholog of At5g13030,]	POPTR_0001s05160	AT5G13030.1			PF02696	PTHR12153:SF10,PTHR12153	KOG2542
Potri.001G014000	6.70985	6.70635	6.66635	6.983	7.07665	6.9398	6.4799	6.3749	7.0378	6.4438	6.8889	6.9278	7.0382	7.1952	6.9581	6.82844	0.302897	0.589783	0.772916	6.70985	6.68635	7.02982	SU	6.82844	0.258872	0.202624	0.440532	0.919457	0.973072	0.102708	0.400241						27044673	Potri.001G014000.1	similar to LIPOYLTRANSFERASE 2; [ co-ortholog (1of2) of At1g04640, ]	POPTR_0001s05170	AT1G04640.1	LIP2	lipoyltransferase 2	PF03099	PTHR10993,PTHR10993:SF0	KOG0325	GO:0003824,GO:0006464,GO:0016415,GO:0009107,GO:0005737
Potri.001G014100	8.232	8.38945	8.2286	8.24285	8.7276	8.2143	8.2497	8.1275	8.6514	8.038	8.4192	7.8439	8.6418	8.6211	8.8341	8.3641	0.332122	0.558889	0.757213	8.232	8.30903	8.48522	SU	8.3641	0.340668	0.651695	0.779984	0.801547	0.928105	0.488256	0.746945						27041744	Potri.001G014100.1		POPTR_0001s05190	AT5G60900.1	RLK1	receptor-like protein kinase 1	PF00069,PF01453	PTHR24420,PTHR24420:SF815	KOG1187	GO:0004672,GO:0005524,GO:0006468,GO:0005529
Potri.001G014200	5.6406	6.22035	6.4507	6.27185	6.4895	5.775	5.5062	6.0824	6.3583	6.1236	6.7778	5.8484	6.6953	6.1221	6.8569	6.2146	0.428196	0.39296	0.665445	5.6406	6.33552	6.38068	US	6.2146	0.3812	0.124439	0.357167	0.0733266	0.365261	0.871711	0.949044						27047018	Potri.001G014200.1			AT4G02550.2
Potri.001G014300	5.3329	5.27655	5.4149	5.44665	5.4648	5.397	5.2688	5.2804	5.2727	5.0141	5.8157	5.3878	5.5055	5.3652	5.5644	5.38716	0.266944	0.939729	0.963348	5.3329	5.34572	5.45573	SU	5.38716	0.231691	0.754071	0.846067	0.950823	0.983754	0.523481	0.769256						27048036	Potri.001G014300.1		POPTR_0001s05200	AT5G60900.1	RLK1	receptor-like protein kinase 1	PF01453	PTHR24420,PTHR24420:SF846		GO:0005529
Potri.001G014400	5.19385	5.27155	5.1066	5.67675	5.72715	5.2423	5.1454	5.1907	5.3524	5.0931	5.1201	5.1674	6.1861	5.5312	5.9231	5.39518	0.350371	0.371596	0.652952	5.19385	5.18907	5.70195	SU	5.39518	0.303209	0.0923779	0.313819	0.985999	0.994776	0.0480183	0.301676						27044076	Potri.001G014400.1		POPTR_0001s05210	AT5G60900.1	RLK1	receptor-like protein kinase 1	PF00069,PF01453	PTHR24420:SF845,PTHR24420	KOG1187	GO:0004672,GO:0005524,GO:0006468,GO:0005529
Potri.001G014500																																					27046817	Potri.001G014500.1			AT5G60900.1	RLK1	receptor-like protein kinase 1	PF01453	PTHR24420,PTHR24420:SF815		GO:0005529
Potri.001G014600	6.8876	6.9897	7.05485	7.1316	7.33885	7.0178	6.7574	6.7929	7.1865	6.8535	7.2562	7.1877	7.0755	7.2134	7.4643	7.08052	0.214578	0.396541	0.667555	6.8876	7.02227	7.23522	SU	7.08052	0.199075	0.168845	0.407216	0.460306	0.764476	0.174097	0.488034						27043125	Potri.001G014600.1		POPTR_0001s05240	AT5G60900.1	RLK1	receptor-like protein kinase 1	PF00069,PF01453	PTHR24420,PTHR24420:SF815	KOG1187	GO:0004672,GO:0005524,GO:0006468,GO:0005529
Potri.001G014700	5.58915	5.86435	5.90245	6.22495	6.1577	5.5199	5.6584	5.7039	6.0248	5.4785	6.3264	6.1414	6.3085	6.3446	5.9708	5.94772	0.317607	0.388184	0.662646	5.58915	5.8834	6.19132	UU	5.94772	0.270012	0.08817	0.307781	0.248609	0.615642	0.150826	0.460579						27045898	Potri.001G014700.1		POPTR_0001s05250	AT5G60900.1	RLK1	receptor-like protein kinase 1	PF00069,PF01453	PTHR24420:SF845,PTHR24420	KOG1187	GO:0004672,GO:0005524,GO:0006468,GO:0005529
Potri.001G014800	8.592	8.7015	8.15755	8.87475	8.61	8.3011	8.8829	8.3766	9.0264	8.2945	8.0206	9.006	8.7435	8.8334	8.3866	8.58716	0.332308	0.39107	0.664181	8.592	8.42952	8.74237	DU	8.58716	0.36216	0.508331	0.682236	0.620402	0.847957	0.261377	0.574848						27043078	Potri.001G014800.1		POPTR_0001s05255	AT5G60900.1	RLK1	receptor-like protein kinase 1	PF00069	PTHR24420,PTHR24420:SF848		GO:0004672,GO:0005524,GO:0006468
Potri.001G014900	5.49805	5.54185	5.51235	5.6968	5.62065	5.4994	5.4967	5.4932	5.5905	5.4297	5.595	5.6746	5.719	5.5567	5.6846	5.57394	0.0742485	0.168429	0.481084	5.49805	5.5271	5.65872	SU	5.57394	0.0699319	0.0445292	0.23156	0.646088	0.860454	0.0323817	0.258449						27046594	Potri.001G014900.1		POPTR_0001s05260	AT5G59600.1		Tetratricopeptide repeat (TPR)-like superfamily protein	PF01535	PTHR24015
Potri.001G015000	6.50285	6.4956	6.177	6.2042	5.7268	6.7848	6.2209	6.6268	6.3644	6.598	5.756	6.5671	5.8413	5.9911	5.4625	6.22129	0.43612	0.464407	0.706444	6.50285	6.3363	5.9655	SD	6.22129	0.427688	0.332645	0.552188	0.666547	0.870403	0.259801	0.573028						27046654	Potri.001G015000.1	similar to expressed protein in Arabidopsis thaliana; similar to GP|9826|X07453|; [ ortholog of At3g57930,At2g42190,]	POPTR_0001s05270	AT3G57930.1
Potri.001G015100	7.4592	7.42615	7.1328	6.2688	6.3173	7.6498	7.2686	7.5355	7.3168	7.0763	7.1893	6.5411	5.9965	6.7524	5.8822	6.92085	0.35493	0.0452059	0.270644	7.4592	7.27947	6.29305	SD	6.92085	0.32033	0.0043835	0.0818997	0.537738	0.806852	0.0033347	0.109574						27042128	Potri.001G015100.1	similar to Cyanogenic beta-glucosidase precursor (Linamarase). [ORG:Trifolium repens]; [ co-ortholog (2of2) of AAA93032, AAL07434, CAA49835, P26204, GLJY31, CAA40057, At3g60130, AAL06338, CAA40058, AAL07435, AAL39079, AAF04007, At5g44640, S31918, AAL35324	POPTR_0001s05280	AT5G44640.1	BGLU13	beta glucosidase 13	PF00232	PTHR10353	KOG0626	GO:0004553,GO:0005975
Potri.001G015200	6.2065	6.34905	6.002	6.1112	6.3142	6.2074	6.2056	6.1474	6.5507	6.0719	5.9321	6.0802	6.1422	6.5162	6.1122	6.19659	0.186885	0.420626	0.682368	6.2065	6.17553	6.2127	DU	6.19659	0.219181	0.969298	0.980839	0.874985	0.957301	0.817309	0.926435						27041985	Potri.001G015200.1		POPTR_0001s05290
Potri.001G015300	8.829	6.7823	6.53015	8.38345	9.3345	8.7716	8.8864	7.0532	6.5114	6.7466	6.3137	8.5132	8.2537	9.242	9.427	7.97188	0.244068	0.0002839	0.0240823	8.829	6.65623	8.85897	DU	7.97188	0.42526	0.0003037	0.022892	0.0005997	0.027678	0.0001593	0.0380588		Jasmonic acid	Synthesis			27047181	Potri.001G015300.1	similar to CPRD46 protein. [ORG:Vigna unguiculata]; [ co-ortholog (3of6) of BAA13542, At3g45140, ]	POPTR_0001s05310	AT3G45140.1	ATLOX2,LOX2	lipoxygenase 2	PF00305,PF01477	PTHR11771,PTHR11771:SF2		GO:0016702,GO:0046872,GO:0055114,GO:0005515
Potri.001G015400	8.8243	6.8386	7.13995	7.3573	7.9211	8.6738	8.9748	7.1098	6.5674	7.126	7.1539	7.3531	7.3615	7.7218	8.1204	7.61625	0.233352	0.0021394	0.0619501	8.8243	6.98928	7.6392	DS	7.61625	0.311895	0.0008269	0.0366252	0.0002547	0.0171509	0.0215003	0.222485		Jasmonic acid	Synthesis			27044198	Potri.001G015400.1		POPTR_0001s05320	AT3G45140.1	ATLOX2,LOX2	lipoxygenase 2	PF00305,PF01477	PTHR11771,PTHR11771:SF2		GO:0016702,GO:0046872,GO:0055114,GO:0005515	1.13.11.12	K00454
Potri.001G015500																																					27045237	Potri.001G015500.1		POPTR_0001s05330	AT3G45140.1	ATLOX2,LOX2	lipoxygenase 2	PF00305,PF01477	PTHR11771,PTHR11771:SF2		GO:0016702,GO:0046872,GO:0055114,GO:0005515	1.13.11.12	K00454
Potri.001G015600	6.49385	5.70695	5.65775	5.61955	5.67375	6.6962	6.2915	5.602	5.8119	6.0154	5.3001	5.505	5.7341	5.6968	5.6507	5.83037	0.278228	0.0972242	0.383058	6.49385	5.68235	5.64665	DS	5.83037	0.236767	0.0092548	0.117193	0.0054782	0.0946421	0.83722	0.934797		Jasmonic acid	Synthesis			27042785	Potri.001G015600.1		POPTR_0328s00200	AT3G45140.1	ATLOX2,LOX2	lipoxygenase 2	PF00305,PF01477	PTHR11771,PTHR11771:SF2		GO:0016702,GO:0046872,GO:0055114,GO:0005515	1.13.11.12	K00454
Potri.001G015700	7.79605	6.551	6.75355	7.6819	9.07605	7.8502	7.7419	6.498	6.604	6.4341	7.073	7.376	7.9878	9.099	9.0531	7.57171	0.284177	0.001674	0.0552948	7.79605	6.65228	8.37898	DU	7.57171	0.584131	0.0118719	0.131062	0.0582458	0.327544	0.004135	0.11914						27041354	Potri.001G015700.1	similar to C2 domain-containing protein; [ ortholog of At5g12970,]	POPTR_0001s05340	AT3G57880.1		Calcium-dependent lipid-binding (CaLB domain) plant phosphoribosyltransferase family protein	PF00168,PF08372	PTHR10024:SF97,PTHR10024		GO:0005515
Potri.001G015800	7.486	7.7428	8.05495	8.09995	8.18525	7.6584	7.3136	7.4166	8.069	7.5995	8.5104	8.0328	8.1671	8.2511	8.1194	7.91379	0.375451	0.411079	0.676741	7.486	7.89888	8.1426	UU	7.91379	0.340069	0.15234	0.388983	0.203693	0.570213	0.34454	0.643092						27042721	Potri.001G015800.1		POPTR_0001s05350	AT5G04690.1		Ankyrin repeat family protein
Potri.001G015900	7.15495	8.1437	7.3034	7.1395	6.81505	7.0852	7.2247	8.3025	7.9849	7.9915	6.6153	7.1415	7.1375	6.883	6.7471	7.31132	0.450859	0.176892	0.490088	7.15495	7.72355	6.97727	UD	7.31132	0.510985	0.175954	0.414161	0.239709	0.607584	0.0777422	0.360397		Ethylene	Signaling positive		EIL	27042590	Potri.001G015900.1	similar to ETHYLENE-INSENSITIVE3-like 3 protein.; [ co-ortholog (1of2) of At1g73730, ]	POPTR_0001s05360	AT1G73730.1	AtEIL3,ATSLIM,EIL3,SLIM1	ETHYLENE-INSENSITIVE3-like 3	PF04873			GO:0005634,GO:0030528
Potri.001G016000	6.0069	5.9333	5.7035	6.80445	6.667	6.1824	5.8314	5.9406	5.926	5.8073	5.5997	6.037	7.5719	6.2426	7.0914	6.22303	0.569464	0.343486	0.633108	6.0069	5.8184	6.73573	SU	6.22303	0.491811	0.0793013	0.294198	0.671429	0.872255	0.033531	0.261683		Ethylene	Signaling positive		EIL	27042843	Potri.001G016000.1		POPTR_0001s05370	AT1G73730.1	AtEIL3,ATSLIM,EIL3,SLIM1	ETHYLENE-INSENSITIVE3-like 3	PF04873			GO:0005634,GO:0030528
Potri.001G016100	6.7072	6.9952	7.04615	7.3143	7.418	6.5554	6.859	6.7139	7.2765	6.8761	7.2162	6.9745	7.6541	7.293	7.543	7.09617	0.323839	0.328633	0.623278	6.7072	7.02067	7.36615	UU	7.09617	0.277156	0.0689168	0.276863	0.232825	0.600537	0.121302	0.424572						27043337	Potri.001G016100.1		POPTR_0001s05380
Potri.001G016200	5.9503	6.52175	7.4122	6.3144	6.01485	5.8379	6.0627	6.5632	6.4803	7.8453	6.9791	6.501	6.1278	6.0508	5.9789	6.4427	0.308571	0.025692	0.206485	5.9503	6.96697	6.16463	UD	6.4427	0.44057	0.0471234	0.236814	0.0322498	0.241584	0.0367114	0.272781	JMJ30					27040222	Potri.001G016200.1		POPTR_0001s05390	AT3G20810.1		2-oxoglutarate (2OG) and Fe(II)-dependent oxygenase superfamily protein	PF08007	PTHR12461:SF3,PTHR12461	KOG2132	GO:0005515
Potri.001G016300	7.45095	7.0541	7.13165	7.5973	7.00855	7.4533	7.4486	7.2137	6.8945	7.4053	6.858	7.8219	7.3727	7.1316	6.8855	7.24851	0.257642	0.225982	0.539595	7.45095	7.09288	7.30293	DU	7.24851	0.312716	0.423112	0.621332	0.227669	0.595323	0.373787	0.665336						27042304	Potri.001G016300.1	UDP-glucoronosyl/UDP-glucosyl transferase family protein; [ ortholog of At5g12890,]	POPTR_0001s05400	AT5G12890.1		UDP-Glycosyltransferase superfamily protein	PF00201	PTHR11926,PTHR11926:SF15	KOG1192	GO:0016758,GO:0008152
Potri.001G016400	5.395	5.3072	5.1783	5.215	5.3393	5.6333	5.1567	5.1323	5.4821	5.2832	5.0734	5.2668	5.1632	5.2889	5.3897	5.28696	0.203572	0.812731	0.890462	5.395	5.24275	5.27715	DS	5.28696	0.184884	0.648245	0.777725	0.373331	0.710626	0.800025	0.917358						27047849	Potri.001G016400.1			AT5G12890.1		UDP-Glycosyltransferase superfamily protein		PTHR11926		GO:0016758,GO:0008152
Potri.001G016500	6.021	6.2359	6.52055	6.11885	6.7336	6.2557	5.7863	6.1835	6.2883	6.301	6.7401	6.1245	6.1132	6.7651	6.7021	6.32598	0.206936	0.0781529	0.348699	6.021	6.37822	6.42622	US	6.32598	0.310082	0.347702	0.563969	0.225136	0.592717	0.832961	0.933223						27044466	Potri.001G016500.1		POPTR_0001s05420	AT5G12890.1		UDP-Glycosyltransferase superfamily protein	PF00201	PTHR11926,PTHR11926:SF15	KOG1192	GO:0016758,GO:0008152,GO:0030246,GO:0005975,GO:0030259
Potri.001G016600	6.54725	6.2124	6.14145	6.35385	6.74615	6.4955	6.599	6.4453	5.9795	6.7205	5.5624	6.2637	6.444	6.6914	6.8009	6.40022	0.401668	0.592603	0.774516	6.54725	6.17692	6.55	DU	6.40022	0.371411	0.355075	0.569145	0.287401	0.647859	0.198422	0.513219						27042229	Potri.001G016600.1	similar to expressed protein in Arabidopsis thaliana; [ ortholog of At5g12900,]	POPTR_0001s05440	AT5G12900.1
Potri.001G016700																																					27043230	Potri.001G016700.1		POPTR_0001s05450	AT5G10400.1		Histone superfamily protein	PF00125	PTHR11426	KOG1745	GO:0003677,GO:0006334,GO:0000786
Potri.001G016800	7.4336	7.5286	7.5878	7.43515	7.7443	7.541	7.3262	7.3216	7.7356	7.3863	7.7893	7.3155	7.5548	7.893	7.5956	7.54589	0.229272	0.662147	0.811489	7.4336	7.5582	7.58972	UU	7.54589	0.227378	0.73349	0.832644	0.546997	0.811762	0.850123	0.94026						27047846	Potri.001G016800.1		POPTR_0001s05460	AT5G12920.2		Transducin/WD40 repeat-like superfamily protein		PTHR22850,PTHR22850:SF46
Potri.001G016900	8.85075	5.176	5.1878	5.10785	8.09385	8.6447	9.0568	5.042	5.31	5.0821	5.2935	5.5286	4.6871	8.274	7.9137	6.48325	0.335303	0.0002057	0.020455	8.85075	5.1819	6.60085	DU	6.48325	1.16364	0.0239844	0.178667	0.0082799	0.119606	0.128275	0.433677	HTR9					27043178	Potri.001G016900.1	similar to histone H3; similar to histone H3 from Zea mays SP|P05203|; similar to Medicago sativa GI:166384; similar to Encephalartos altensteinii SP|P08903; similar to Pisum sativum SP|P02300; [ ortholog of At1g09200,At5g65360,At5g65350,]	POPTR_0001s05470	AT5G10400.1		Histone superfamily protein	PF00125	PTHR11426	KOG1745	GO:0003677,GO:0006334,GO:0000786
Potri.001G017000	7.59505	7.8059	8.16875	7.7395	7.5043	7.4148	7.7753	7.9108	7.701	8.4	7.9375	7.7773	7.7017	7.4585	7.5501	7.7627	0.200496	0.113481	0.408555	7.59505	7.98733	7.6219	UD	7.7627	0.235425	0.111937	0.341129	0.0957625	0.413154	0.0641903	0.33586						27046846	Potri.001G017000.1			AT4G12070.1
Potri.001G017100	9.9768	9.86545	9.7364	9.7773	10.7188	9.9871	9.9665	9.5118	10.2191	9.7881	9.6847	9.452	10.1026	10.5354	10.9022	10.015	0.326988	0.12603	0.427248	9.9768	9.80092	10.248	SU	10.015	0.453192	0.420725	0.619607	0.66761	0.870944	0.205599	0.520639						27040798	Potri.001G017100.1		POPTR_0001s05490	AT5G12930.1
Potri.001G017200																																					27043270	Potri.001G017200.1
Potri.001G017300	7.85875	7.40315	7.5468	7.7569	7.6117	7.7773	7.9402	7.4229	7.3834	7.4394	7.6542	7.4151	8.0987	7.5734	7.65	7.63546	0.233968	0.426885	0.685971	7.85875	7.47497	7.6843	DU	7.63546	0.212275	0.165107	0.402893	0.0752361	0.369516	0.205807	0.520829					bHLH	27046609	Potri.001G017300.1		POPTR_0001s05500	AT1G51140.1		basic helix-loop-helix (bHLH) DNA-binding superfamily protein
Potri.001G017400																																				FAR1	27047149	Potri.001G017400.1			AT1G76320.1	FRS4	FAR1-related sequence 4
Potri.001G017500	11.1236	11.2371	9.33925	8.5316	9.9398	11.0417	11.2056	11.5356	10.9387	9.8407	8.8378	8.7574	8.3058	10.0715	9.8081	10.0343	0.407711	0.0045649	0.0882185	11.1236	10.2882	9.2357	SD	10.0343	0.957392	0.125913	0.359106	0.347187	0.694331	0.163966	0.47637						27042355	Potri.001G017500.1	similar to polygalacturonase inhibitor-like protein. [ORG:Cicer arietinum]; [ co-ortholog (1of2) of At3g20820, CAD56505, ]	POPTR_0001s05520	AT3G20820.1		Leucine-rich repeat (LRR) family protein	PF00560,PF08263	PTHR24420:SF645,PTHR24420		GO:0005515
Potri.001G017600	6.9444	6.2799	5.9527	6.23415	6.04755	7.0203	6.8685	6.2219	6.3379	5.7893	6.1161	6.1021	6.3662	6.0496	6.0455	6.29174	0.145967	0.0061651	0.102058	6.9444	6.1163	6.14085	DS	6.29174	0.188381	0.0029336	0.0670056	0.0014375	0.0452451	0.859002	0.943959						27044346	Potri.001G017600.1		POPTR_0001s05530	AT4G31980.1			PF03140
Potri.001G017700	7.4985	6.5501	6.5635	6.33435	6.5336	7.5388	7.4582	6.3026	6.7976	6.0688	7.0582	6.0023	6.6664	6.7172	6.35	6.69601	0.425006	0.1898	0.50416	7.4985	6.5568	6.43398	DS	6.69601	0.36704	0.0293967	0.19499	0.0210283	0.195864	0.650439	0.843245						27040818	Potri.001G017700.1		POPTR_0172s00210	AT5G11290.1		Plant protein of unknown function (DUF247)	PF03140
Potri.001G017800	5.13345	5.177	4.9998	5.01595	5.12795	5.1614	5.1055	5.2039	5.1501	5.1616	4.838	4.8463	5.1856	4.8449	5.411	5.09083	0.233737	0.913666	0.947717	5.13345	5.0884	5.07195	DD	5.09083	0.212841	0.94587	0.96673	0.813927	0.932947	0.916031	0.967048						27046596	Potri.001G017800.1			AT4G31980.1			PF03140
Potri.001G017900	5.67815	6.0587	5.7367	6.3266	6.33895	5.5073	5.849	5.6809	6.4365	5.4801	5.9933	6.1161	6.5371	6.2421	6.4358	6.02782	0.341442	0.287264	0.591152	5.67815	5.8977	6.33277	SU	6.02782	0.31322	0.0889528	0.308764	0.444933	0.755211	0.0902333	0.379952						27048477	Potri.001G017900.1		POPTR_0172s00200	AT4G31980.1			PF03140
Potri.001G018000																																				WRKY	27045618	Potri.001G018000.1		POPTR_0172s00195	AT4G08470.1	MAPKKK10,MEKK3	MAPK/ERK kinase kinase 3	PF00069	PTHR24361:SF63,PTHR24361		GO:0004672,GO:0005524,GO:0006468
Potri.001G018100	9.0639	9.38985	8.91255	8.7055	9.21255	9.102	9.0258	9.4007	9.379	9.0004	8.8247	8.8496	8.5614	9.1979	9.2272	9.05687	0.11003	0.0097192	0.126821	9.0639	9.1512	8.95903	SD	9.05687	0.279143	0.640699	0.772342	0.72866	0.899512	0.362686	0.656887						27043203	Potri.001G018100.1			AT2G39725.1		LYR family of Fe/S cluster biogenesis protein	PF05347		KOG4620
Potri.001G018200	8.2912	8.56385	9.5179	9.98565	8.63745	8.205	8.3774	8.6396	8.4881	10.072	8.9638	10.1589	9.8124	8.6043	8.6706	8.99921	0.374865	0.0253111	0.20526	8.2912	9.04087	9.31155	UU	8.99921	0.700048	0.301899	0.527303	0.256128	0.621619	0.601498	0.814829						27047597	Potri.001G018200.1	similar to expressed protein in Arabidopsis thaliana; [ co-ortholog (1of2) of At5g12950, At5g12960, ]	POPTR_0001s05560	AT5G12950.1		Putative glycosyl hydrolase of unknown function (DUF1680)	PF07944					K09955
Potri.001G018300	8.9472	8.98545	9.10715	8.89925	8.78345	9.1602	8.7342	9.3306	8.6403	8.5991	9.6152	8.7365	9.062	8.8265	8.7404	8.9445	0.424713	0.952212	0.970763	8.9472	9.0463	8.84135	SD	8.9445	0.364521	0.738812	0.836196	0.762729	0.912983	0.452648	0.722203						27043603	Potri.001G018300.1		POPTR_0001s05570	AT3G20830.1		AGC (cAMP-dependent, cGMP-dependent and protein kinase C) kinase family protein	PF00069	PTHR24356,PTHR24356:SF89	KOG0610	GO:0004672,GO:0005524,GO:0006468
Potri.001G018400	5.7963	5.9566	6.0145	5.9424	5.8484	5.8009	5.7917	5.7247	6.1885	5.6352	6.3938	5.725	6.1598	5.9514	5.7454	5.91164	0.319712	0.954589	0.972137	5.7963	5.98555	5.8954	UD	5.91164	0.273409	0.728746	0.829239	0.4504	0.758424	0.655162	0.845473					AP2	27043728	Potri.001G018400.1	similar to ovule development protein; putative; similar to ovule development protein AINTEGUMENTA (GI:1209099)(Arabidopsis thaliana); [ co-ortholog (1of3) of At3g20840, At1g51190, ]	POPTR_0001s05580	AT1G51190.1	PLT2	Integrase-type DNA-binding superfamily protein	PF00847	PTHR11795:SF332,PTHR11795		GO:0003700,GO:0006355		K09285
Potri.001G018500	9.00925	9.03125	8.8712	8.33875	7.84435	9.0229	8.9956	9.1475	8.915	9.4014	8.341	8.37	8.3075	8.1286	7.5601	8.61896	0.388117	0.0993797	0.386223	9.00925	8.95123	8.09155	SD	8.61896	0.382328	0.0266626	0.186477	0.865848	0.954053	0.0154928	0.196189						27045826	Potri.001G018500.1	MSF1-like family protein; similar to px19 (Gallus gallus) GI:969170; [ ortholog of At5g13070,]	POPTR_0001s05590	AT5G13070.1		MSF1-like family protein	PF04707	PTHR11158,PTHR11158:SF18	KOG3336
Potri.001G018600	9.4735	8.6871	8.8156	8.60155	7.95565	9.5465	9.4005	9.233	8.1412	9.3448	8.2864	8.8183	8.3848	8.2338	7.6775	8.70668	0.532066	0.221721	0.535769	9.4735	8.75135	8.2786	DD	8.70668	0.513972	0.0829398	0.300032	0.148748	0.504072	0.234512	0.549073						27045562	Potri.001G018600.1	zinc finger (AN1-like) family protein; [ co-ortholog (1of2) of At1g51200, ]	POPTR_0001s05600	AT1G51200.1		A20/AN1-like zinc finger family protein	PF01754,PF01428	PTHR10634	KOG3173	GO:0008270,GO:0003677
Potri.001G018700	5.7487	5.32875	5.1893	4.9781	5.4474	5.834	5.6634	5.6686	4.9889	5.2926	5.086	5.2082	4.748	5.5601	5.3347	5.33845	0.2822	0.220185	0.534359	5.7487	5.25903	5.21275	DS	5.33845	0.301869	0.167425	0.405784	0.103208	0.426814	0.834553	0.933709						27047126	Potri.001G018700.1		POPTR_0001s05610	AT3G20860.1	ATNEK5,NEK5	NIMA-related kinase 5	PF00069	PTHR24362,PTHR24362:SF158	KOG0589	GO:0004672,GO:0005524,GO:0006468
Potri.001G018800	7.0263	6.92675	7.16275	6.87875	6.97275	7.0244	7.0282	6.8145	7.039	6.9697	7.3558	6.9346	6.8229	6.9802	6.9653	6.99346	0.145666	0.438672	0.692193	7.0263	7.04475	6.92575	SD	6.99346	0.156125	0.557324	0.715993	0.895302	0.964558	0.316805	0.621391						27043393	Potri.001G018800.1	metal transporter family protein; similar to ZIP Zinc transporter domain containing protein; [ co-ortholog (1of2) of At3g20870, ]	POPTR_0001s05620	AT3G20870.1	ZTP29	ZIP metal ion transporter family	PF02535	PTHR11065:SF5,PTHR11065	KOG2474	GO:0046873,GO:0030001,GO:0055085,GO:0016020		K07238
Potri.001G018900	5.59155	5.95995	5.7887	6.0765	6.64325	5.3852	5.7979	5.4568	6.4631	5.6375	5.9399	5.7639	6.3891	6.9049	6.3816	6.01199	0.440355	0.2998	0.600033	5.59155	5.87432	6.35987	SU	6.01199	0.434264	0.158724	0.396083	0.47663	0.773749	0.157838	0.469956					C2H2	27041736	Potri.001G018900.1		POPTR_0001s05630	AT1G51220.1	WIP5	WIP domain protein 5		PTHR10593
Potri.001G019000	7.0546	7.30595	7.30545	7.55895	7.52505	7.1566	6.9526	7.3676	7.2443	7.089	7.5219	7.3824	7.7355	7.5996	7.4505	7.35	0.19777	0.216186	0.530234	7.0546	7.3057	7.542	UU	7.35	0.167637	0.0318723	0.201951	0.127324	0.472316	0.0864484	0.375044						27042967	Potri.001G019000.1		POPTR_0001s05640	AT5G19620.1	ATOEP80,EMB213,OEP80,TOC75	outer envelope protein of 80 kDa	PF07244,PF01103	PTHR12815,PTHR12815:SF6		GO:0019867
Potri.001G019100	7.4359	8.2879	7.85675	7.62955	6.70715	7.2519	7.6199	8.598	7.9778	8.7195	6.994	7.874	7.3851	6.9529	6.4614	7.58345	0.630715	0.282704	0.587123	7.4359	8.07232	7.16835	UD	7.58345	0.657454	0.211777	0.448984	0.300555	0.660034	0.0929184	0.384454						27047920	Potri.001G019100.1		POPTR_0001s05650	AT1G63440.1	HMA5	heavy metal atpase 5	PF00702,PF00122,PF00403	PTHR24093:SF39,PTHR24093	KOG0207	GO:0000166,GO:0046872,GO:0030001,GO:0003824,GO:0008152
Potri.001G019200	6.43205	6.47195	5.9774	5.63075	5.72895	6.6247	6.2394	6.7133	6.2306	6.1921	5.7627	5.4317	5.8298	5.7006	5.7573	6.04822	0.269729	0.0743836	0.339584	6.43205	6.22468	5.67985	SD	6.04822	0.297127	0.0374253	0.216148	0.446807	0.756255	0.0357796	0.269653					Trihelix	27040733	Potri.001G019200.1		POPTR_0001s05670	AT1G76870.1					KOG4282
Potri.001G019300																																					27043681	Potri.001G019300.1		POPTR_0001s05680
Potri.001G019400	8.0909	7.88305	8.1709	8.0768	8.08125	8.0547	8.1271	7.855	7.9111	8.1245	8.2173	8.0282	8.1254	8.1007	8.0618	8.06058	0.052879	0.0206895	0.184963	8.0909	8.02698	8.07902	DU	8.06058	0.11763	0.764684	0.853665	0.550238	0.813685	0.551314	0.786538						27041197	Potri.001G019400.1		POPTR_0001s05690	AT5G13490.1	AAC2	ADP/ATP carrier 2	PF00153	PTHR24089:SF35,PTHR24089	KOG0749			K05863
Potri.001G019500	5.23915	5.6282	5.50885	5.0225	5.3457	5.4495	5.0288	5.5554	5.701	5.6935	5.3242	5.0817	4.9633	5.5625	5.1289	5.34888	0.231646	0.22252	0.536798	5.23915	5.56853	5.1841	UD	5.34888	0.23513	0.118002	0.348663	0.149797	0.505681	0.0540141	0.314902						27040155	Potri.001G019500.1	similar to pentatricopeptide (PPR) repeat-containing protein; [ ortholog of At2g22410,]	POPTR_0001s05700	AT2G22410.1	SLO1	SLOW GROWTH 1	PF01535	PTHR24015,PTHR24015:SF127
Potri.001G019600	5.72935	5.37315	5.57955	5.9457	5.229	5.7127	5.746	5.752	4.9943	5.3057	5.8534	5.7025	6.1889	5.2263	5.2317	5.57135	0.333438	0.342514	0.6327	5.72935	5.47635	5.58735	DU	5.57135	0.398598	0.768157	0.855844	0.487421	0.779733	0.705432	0.871627						27044407	Potri.001G019600.1		POPTR_0001s05710	AT3G63530.1	BB,BB2	RING/U-box superfamily protein	PF00097	PTHR14155:SF11,PTHR14155
Potri.001G019700	5.9315	10.2353	10.1813	7.16235	6.40325	5.9423	5.9207	10.829	9.6416	10.9714	9.3912	7.7695	6.5552	6.8815	5.925	7.98274	0.793526	0.0066271	0.10568	5.9315	10.2083	6.7828	UD	7.98274	0.729732	0.0003035	0.022892	0.0002608	0.0172532	0.0002936	0.0477622						27040267	Potri.001G019700.1		POPTR_0001s05720
Potri.001G019800	8.79085	9.3231	9.46725	9.7626	9.9822	8.665	8.9167	9.0632	9.583	9.0251	9.9094	9.4057	10.1195	10.0643	9.9001	9.4652	0.406448	0.169662	0.482657	8.79085	9.39518	9.8724	UU	9.4652	0.357572	0.0279449	0.19062	0.0919595	0.405658	0.101054	0.397425						27041216	Potri.001G019800.1		POPTR_0001s05730
Potri.001G019900	6.10655	6.63735	6.8012	5.96985	6.33525	6.0307	6.1824	6.5615	6.7132	6.6534	6.949	5.6443	6.2954	6.1449	6.5256	6.37004	0.265004	0.10216	0.39072	6.10655	6.71927	6.15255	UD	6.37004	0.270317	0.0355161	0.211782	0.034542	0.25041	0.020958	0.220014						27046532	Potri.001G019900.1
Potri.001G020000																																					27048119	Potri.001G020000.1
Potri.001G020100																																					27045637	Potri.001G020100.1		POPTR_0001s05740
Potri.001G020200	6.8856	6.98645	6.99435	7.06045	7.08455	6.8505	6.9207	6.4955	7.4774	6.9584	7.0303	6.5361	7.5848	6.9197	7.2494	7.00228	0.467194	0.992513	0.99502	6.8856	6.9904	7.0725	UU	7.00228	0.394967	0.861503	0.91422	0.768223	0.91518	0.777309	0.906939					bZIP	27040853	Potri.001G020200.1		POPTR_0001s05750	AT4G35040.1	bZIP19	Basic-leucine zipper (bZIP) transcription factor family protein	PF07716			GO:0003700,GO:0043565,GO:0046983,GO:0006355
Potri.001G020300	6.0112	5.82195	6.04415	6.108	6.13975	5.8817	6.1407	5.5432	6.1007	5.8073	6.281	5.9804	6.2356	6.2614	6.0181	6.02501	0.269555	0.785921	0.875923	6.0112	5.93305	6.12387	SU	6.02501	0.243099	0.564965	0.721846	0.721464	0.89592	0.303624	0.610283						27046640	Potri.001G020300.1		POPTR_0001s05760	AT3G51950.1		Zinc finger (CCCH-type) family protein / RNA recognition motif (RRM)-containing protein	PF00076,PF00642	PTHR24009		GO:0003676,GO:0008270
Potri.001G020400	6.26175	6.29865	6.1575	6.3942	6.4171	6.5707	5.9528	6.1488	6.4485	6.0823	6.2327	6.284	6.5044	6.4386	6.3956	6.30584	0.233381	0.798668	0.88241	6.26175	6.22807	6.40565	SU	6.30584	0.204514	0.481793	0.662896	0.854602	0.950122	0.259156	0.572742						27044591	Potri.001G020400.1		POPTR_0001s05770	AT2G03200.1		Eukaryotic aspartyl protease family protein		PTHR13683,PTHR13683:SF98	KOG1339	GO:0006508,GO:0004190
Potri.001G020500	5.8284	5.77765	5.5965	5.63465	6.37795	5.9068	5.75	5.3977	6.1576	5.4636	5.7294	5.5485	5.7208	6.4799	6.276	5.84303	0.272754	0.156635	0.467824	5.8284	5.68708	6.0063	SU	5.84303	0.369804	0.508051	0.682025	0.672317	0.872693	0.261687	0.575073						27041428	Potri.001G020500.1		POPTR_0001s05780	AT1G07740.1		Tetratricopeptide repeat (TPR)-like superfamily protein	PF01535	PTHR24015
Potri.001G020600	7.3084	7.28125	7.53635	7.3223	6.9088	7.3548	7.262	6.8967	7.6658	7.2558	7.8169	7.5567	7.0879	6.9677	6.8499	7.27142	0.338911	0.52941	0.740977	7.3084	7.4088	7.11555	SD	7.27142	0.340244	0.503686	0.678913	0.743303	0.905808	0.262366	0.57594						27045302	Potri.001G020600.1		POPTR_0001s05790	AT2G41560.1	ACA4	autoinhibited Ca(2+)-ATPase, isoform 4	PF00689,PF12515,PF00702,PF00690,PF00122	PTHR24093,PTHR24093:SF73	KOG0204	GO:0000166,GO:0046872,GO:0003824,GO:0008152,GO:0005516,GO:0016020,GO:0015662,GO:0006812,GO:0006754
Potri.001G020700	6.4603	6.17905	6.004	6.12065	6.41715	6.6457	6.2749	5.9619	6.3962	6.1198	5.8882	5.9283	6.313	6.3267	6.5076	6.23623	0.236742	0.362928	0.647451	6.4603	6.09152	6.2689	DU	6.23623	0.238683	0.258088	0.489942	0.117595	0.455474	0.3282	0.630078						27043787	Potri.001G020700.1		POPTR_0001s05810	AT5G13470.1
Potri.001G020800	6.61265	9.43815	8.1746	6.3062	5.74695	6.9012	6.3241	10.2444	8.6319	8.8929	7.4563	6.3908	6.2216	5.9295	5.5644	7.25571	0.718258	0.0169279	0.167575	6.61265	8.80637	6.02658	UD	7.25571	0.800785	0.0045325	0.0832139	0.0158559	0.168806	0.0017348	0.0838183						27047487	Potri.001G020800.1	NAD-dependent glycerol-3-phosphate dehydrogenase family protein; weakly similar to SP|P46919|Glycerol 3-phosphate-dehydrogenase NAD (P(+)+) (EC 1.1.1.94) {{Bacillus subtilis}}; [ co-ortholog (1of2) of At3g07690, ]	POPTR_0001s05820	AT2G41540.1	GPDHC1	6-phosphogluconate dehydrogenase family protein	PF07479,PF01210	PTHR11728	KOG2711	GO:0016616,GO:0051287,GO:0046168,GO:0055114,GO:0005737,GO:0016614,GO:0005975,GO:0009331,GO:0006072,GO:0004367
Potri.001G020900	5.44515	5.54455	5.4203	5.29655	5.3327	5.4568	5.4335	5.4741	5.615	5.2051	5.6355	5.161	5.4321	5.5666	5.0988	5.40785	0.223153	0.812418	0.890207	5.44515	5.48243	5.31463	SD	5.40785	0.194837	0.491487	0.670132	0.831468	0.940312	0.262693	0.576288		Cytokinin	Catabolism			27043954	Potri.001G020900.1	similar to FAD-binding domain-containing protein; cytokinin oxidase family protein; similar to cytokinin oxidase; similar to Zea mays; similar to EMBL:ZMY18377 (gi:3882018) (gi:3441978); [ co-ortholog (1of2) of At3g63440, ]	POPTR_0001s05830	AT3G63440.1	ATCKX6,ATCKX7,CKX6	cytokinin oxidase/dehydrogenase 6	PF01565,PF09265	PTHR13878,PTHR13878:SF18	KOG1231	GO:0008762,GO:0016491,GO:0050660,GO:0055114,GO:0019139,GO:0009690
Potri.001G021000	7.666	5.7465	6.0073	6.0379	6.0752	7.9358	7.3962	5.9921	5.5009	6.08	5.9346	6.1783	5.8975	6.1467	6.0037	6.30658	0.255516	0.0034948	0.0780114	7.666	5.8769	6.05655	DS	6.30658	0.237802	0.000132	0.0158189	5.37e-05	0.0081394	0.320802	0.624737						27041738	Potri.001G021000.1	calmodulin-binding family protein; similar to low similarity to SF16 protein (Helianthus annuus) GI:560150; [ ortholog of At5g13460,]	POPTR_0001s05840	AT5G13460.1	IQD11	IQ-domain 11	PF00612	PTHR13140,PTHR13140:SF198		GO:0005515
Potri.001G021100	7.1054	7.8906	7.556	7.7358	7.55305	7.0631	7.1477	7.7163	8.0649	7.4983	7.6137	7.6393	7.8323	7.3731	7.733	7.56817	0.17572	0.0431135	0.264903	7.1054	7.7233	7.64443	US	7.56817	0.20693	0.0263022	0.185205	0.0107208	0.136378	0.606562	0.818128						27046590	Potri.001G021100.1	similar to expressed protein in Arabidopsis thaliana; [ ortholog of At3g51940,]	POPTR_0001s05850	AT3G51940.1
Potri.001G021200	7.5881	8.00595	7.90565	7.6949	7.8951	7.662	7.5142	7.9949	8.017	8.1875	7.6238	7.8145	7.5753	8.2319	7.5583	7.81794	0.291727	0.631092	0.794257	7.5881	7.9558	7.795	UD	7.81794	0.260676	0.318734	0.541422	0.147383	0.501977	0.411928	0.693655						27042483	Potri.001G021200.1
Potri.001G021300	14.2347	14.1318	13.3245	14.6249	14.6471	14.2513	14.2181	14.1458	14.1177	14.0015	12.6474	14.8045	14.4453	14.865	14.4292	14.1926	0.464158	0.154759	0.465377	14.2347	13.7281	14.636	DU	14.1926	0.497054	0.0955792	0.318273	0.277708	0.639818	0.0363053	0.271621						27047552	Potri.001G021300.1
Potri.001G021400	5.51115	6.4665	6.15245	5.4773	5.255	5.426	5.5963	6.3002	6.6328	6.3739	5.931	5.7628	5.1918	5.5013	5.0087	5.77248	0.300746	0.0404592	0.257125	5.51115	6.30947	5.36615	UD	5.77248	0.29284	0.0063229	0.097958	0.0161997	0.170279	0.0026186	0.0997251						27042367	Potri.001G021400.1		POPTR_0001s05860
Potri.001G021500	6.36085	6.4693	5.9482	6.62285	6.1515	6.4109	6.3108	6.5297	6.4089	6.1396	5.7568	6.4412	6.8045	6.3884	5.9146	6.31054	0.2297	0.155105	0.465945	6.36085	6.20875	6.38718	DU	6.31054	0.328965	0.733936	0.832937	0.609947	0.842834	0.468131	0.732867						27045718	Potri.001G021500.1			AT1G78100.1		F-box family protein
Potri.001G021600	7.99225	8.1919	8.41295	8.37205	8.7551	8.0265	7.958	8.0729	8.3109	8.0969	8.729	8.2983	8.4458	8.7652	8.745	8.34485	0.219784	0.109822	0.403217	7.99225	8.30242	8.56358	UU	8.34485	0.24989	0.0849054	0.303397	0.194895	0.560472	0.18295	0.497478						27048220	Potri.001G021600.1		POPTR_0001s05880	AT1G22220.1		F-box family protein
Potri.001G021700	5.3986	5.10535	5.57725	5.33025	5.18005	5.1677	5.6295	5.2043	5.0064	5.425	5.7295	5.4876	5.1729	4.9809	5.3792	5.3183	0.245525	0.431829	0.688664	5.3986	5.3413	5.25515	SD	5.3183	0.279454	0.824618	0.891054	0.81962	0.935531	0.675985	0.856465						27041356	Potri.001G021700.1
Potri.001G021800																																					27047711	Potri.001G021800.1		POPTR_0001s05900
Potri.001G021900	7.8418	8.02255	8.2077	7.6767	7.88535	7.8211	7.8625	7.8145	8.2306	8.078	8.3374	7.86	7.4934	8.0302	7.7405	7.92682	0.214584	0.278826	0.58366	7.8418	8.11513	7.78102	UD	7.92682	0.209778	0.132023	0.365945	0.176168	0.540068	0.058995	0.323813						27046259	Potri.001G021900.1		POPTR_0001s05915
Potri.001G022000	7.2475	7.997	7.5994	7.531	8.0701	7.2601	7.2349	7.7863	8.2077	7.2561	7.9427	7.4099	7.6521	8.1522	7.988	7.689	0.271156	0.11803	0.415502	7.2475	7.7982	7.80055	US	7.689	0.341497	0.194303	0.432739	0.104891	0.430252	0.992507	0.996866						27043810	Potri.001G022000.1		POPTR_0001s05930				PF00646			GO:0005515
Potri.001G022100	5.26985	5.1202	5.51965	5.6093	5.22875	5.2338	5.3059	5.3378	4.9026	5.6231	5.4162	5.6784	5.5402	5.3172	5.1403	5.34955	0.169646	0.132992	0.437549	5.26985	5.31992	5.41903	SU	5.34955	0.253061	0.765748	0.854381	0.825797	0.937753	0.596944	0.812191						27041610	Potri.001G022100.1		POPTR_0001s05940				PF00646			GO:0005515
Potri.001G022200	5.936	5.844	5.6972	5.7763	5.6079	6.2719	5.6001	6.0461	5.6419	5.8145	5.5799	5.9012	5.6514	5.8281	5.3877	5.77228	0.304316	0.835218	0.902091	5.936	5.7706	5.6921	DD	5.77228	0.2707	0.604512	0.748359	0.503275	0.788382	0.693989	0.865694						27045676	Potri.001G022200.1		POPTR_0001s05950
Potri.001G022300	5.70275	5.87995	6.433	6.61755	6.2168	5.5491	5.8564	5.7853	5.9746	6.0517	6.8143	6.5283	6.7068	6.141	6.2926	6.17001	0.276888	0.0900827	0.370809	5.70275	6.15648	6.41718	UU	6.17001	0.348425	0.127245	0.360563	0.176374	0.540362	0.32513	0.627822						27044007	Potri.001G022300.1						PF00646			GO:0005515
Potri.001G022400	5.53225	5.714	5.46455	5.73515	5.63305	5.5976	5.4669	5.773	5.655	5.8971	5.032	5.9001	5.5702	5.828	5.4381	5.6158	0.322531	0.892039	0.934972	5.53225	5.58927	5.6841	SU	5.6158	0.291003	0.816109	0.885044	0.827453	0.938709	0.658896	0.847508						27042823	Potri.001G022400.1		POPTR_0001s05970	AT1G22220.1		F-box family protein
Potri.001G022500	7.62185	7.85315	7.82105	7.78845	7.96675	7.5909	7.6528	8.3719	7.3344	7.997	7.6451	7.9821	7.5948	7.9073	8.0262	7.81025	0.369893	0.911411	0.946372	7.62185	7.8371	7.8776	US	7.81025	0.320028	0.655311	0.78209	0.462798	0.765898	0.863031	0.945588						27048133	Potri.001G022500.1		POPTR_0001s05980	AT4G31560.1	HCF153	high chlorophyll fluorescence 153
Potri.001G022600																																					27040921	Potri.001G022600.1
Potri.001G022700	7.8813	8.09815	7.866	7.77685	7.8618	7.9556	7.807	8.1653	8.031	7.9574	7.7746	7.8776	7.6761	7.8011	7.9225	7.89682	0.113523	0.201854	0.515278	7.8813	7.98208	7.81933	UD	7.89682	0.133923	0.288259	0.516301	0.413701	0.736323	0.129376	0.435313						27040469	Potri.001G022700.1	similar to ELONGATION DEFECTIVE 1; similar to ABA INSENSITIVE 8; similar to KOBITO; [ co-ortholog (1of2) of At3g08550, ]	POPTR_0001s06000	AT3G08550.1	ABI8,ELD1,KOB1	elongation defective 1 protein / ELD1 protein		PTHR10774:SF5,PTHR10774
Potri.001G022800	5.28025	5.2035	5.42315	5.47105	5.42265	5.3012	5.2593	4.9514	5.4556	5.273	5.5733	5.5065	5.4356	5.3946	5.4507	5.36012	0.188236	0.613196	0.785909	5.28025	5.31332	5.44685	SU	5.36012	0.180377	0.489277	0.668554	0.838349	0.943174	0.329953	0.631342						27041699	Potri.001G022800.1		POPTR_0001s06010	AT3G14460.1		LRR and NB-ARC domains-containing disease resistance protein		PTHR23155,PTHR23155:SF236
Potri.001G022900	5.6089	5.7368	5.74125	5.8213	5.9563	5.6314	5.5864	5.4061	6.0675	5.8478	5.6347	5.9966	5.646	5.8857	6.0269	5.77291	0.250548	0.72747	0.845548	5.6089	5.73902	5.8888	SU	5.77291	0.217819	0.361318	0.573834	0.512522	0.794108	0.363233	0.65737						27046364	Potri.001G022900.1		POPTR_0001s06020	AT3G51930.1		Transducin/WD40 repeat-like superfamily protein	PF00400	PTHR22844	KOG0286	GO:0005515
Potri.001G023000	8.6023	8.55715	8.3572	8.90675	8.72165	8.5891	8.6155	8.4888	8.6255	8.5831	8.1313	8.9859	8.8276	8.6715	8.7718	8.62901	0.160819	0.117046	0.413716	8.6023	8.45717	8.8142	SU	8.62901	0.170526	0.0575221	0.257684	0.358494	0.701976	0.0210785	0.220862						27043048	Potri.001G023000.1	similar to expressed protein in Arabidopsis thaliana; similar to unknown protein (dbj|BAA90342|1.; [ ortholog of At3g04040,At5g18250,]	POPTR_0001s06030	AT3G04040.1
Potri.001G023100	11.3522	10.9245	12.3271	11.0081	10.8198	11.4464	11.258	11.1884	10.6607	12.6416	12.0126	10.9642	11.052	10.7698	10.8698	11.2864	0.269687	0.0121753	0.1423	11.3522	11.6258	10.9139	SD	11.2864	0.58141	0.283946	0.512527	0.603701	0.840228	0.126962	0.432736						27045797	Potri.001G023100.1		POPTR_0001s06040	AT2G41430.1	CID1,ERD15,LSR1	dehydration-induced protein (ERD15)	PF07145
Potri.001G023200	5.8743	5.8542	5.838	6.0988	6.55205	5.9218	5.8268	5.3236	6.3848	5.7466	5.9294	5.52	6.6776	6.0684	7.0357	6.04347	0.586881	0.718011	0.840296	5.8743	5.8461	6.32543	SU	6.04347	0.524792	0.426738	0.623938	0.952259	0.98428	0.237476	0.55162						27047520	Potri.001G023200.1	protease inhibitor/seed storage/lipid transfer protein (LTP) family protein; [ co-ortholog (1of2) of At4g30880, ]	POPTR_0001s06050	AT4G30880.1		Bifunctional inhibitor/lipid-transfer protein/seed storage 2S albumin superfamily protein	PF00234
Potri.001G023300	6.7875	6.5652	6.7449	7.2392	7.18085	6.7839	6.7911	6.4842	6.6462	6.4746	7.0152	6.8376	7.6408	6.9752	7.3865	6.90353	0.336577	0.326256	0.621072	6.7875	6.65505	7.21002	SU	6.90353	0.293286	0.077188	0.290695	0.618126	0.846723	0.0317196	0.256256						27043428	Potri.001G023300.1	protease inhibitor/seed storage/lipid transfer protein (LTP) family protein; [ co-ortholog (2of2) of At4g30880, ]	POPTR_0001s06060	AT4G30880.1		Bifunctional inhibitor/lipid-transfer protein/seed storage 2S albumin superfamily protein	PF00234
Potri.001G023400	6.036	6.3288	6.03155	6.2767	6.3879	6.0704	6.0016	5.9494	6.7082	5.7241	6.339	6.107	6.4464	6.249	6.5268	6.21219	0.339261	0.746695	0.855255	6.036	6.18018	6.3323	UU	6.21219	0.310808	0.554982	0.714635	0.608802	0.842428	0.511121	0.761706						27045957	Potri.001G023400.1		POPTR_0001s06070	AT5G50400.1	ATPAP27,PAP27	purple acid phosphatase 27	PF00149	PTHR22953	KOG1378	GO:0016787
Potri.001G023500	8.673	9.47605	9.5052	8.17245	8.4403	8.7842	8.5618	9.4365	9.5156	9.9525	9.0579	8.1837	8.1612	8.3061	8.5745	8.8534	0.304725	0.021415	0.18815	8.673	9.49062	8.30637	UD	8.8534	0.276942	0.0015279	0.0499342	0.0113023	0.140052	0.0005173	0.0576253					GRAS	27043545	Potri.001G023500.1		POPTR_0001s06090	AT1G50420.1	SCL-3,SCL3	scarecrow-like 3	PF03514
Potri.001G023600	7.19265	6.43575	6.4802	6.5294	7.16	7.0962	7.2891	6.3169	6.5546	6.3663	6.5941	6.6805	6.3783	7.244	7.076	6.7596	0.162835	0.0107748	0.133589	7.19265	6.45798	6.8447	DU	6.7596	0.275735	0.0438842	0.230209	0.0179004	0.180056	0.0877321	0.37702						27047406	Potri.001G023600.1		POPTR_0001s06100	AT3G13650.1		Disease resistance-responsive (dirigent-like protein) family protein	PF03018	PTHR21495
Potri.001G023700	5.9263	6.0068	6.4336	6.4977	6.6154	6.0538	5.7988	6.093	5.9206	6.01	6.8572	6.5086	6.4868	6.7486	6.4822	6.29596	0.297311	0.210125	0.523669	5.9263	6.2202	6.55655	SU	6.29596	0.301894	0.107716	0.335702	0.298027	0.658155	0.159116	0.471278						27048028	Potri.001G023700.1		POPTR_0001s06110	AT1G65870.1		Disease resistance-responsive (dirigent-like protein) family protein	PF03018	PTHR21495
Potri.001G023800	7.72235	7.41785	6.5396	7.32395	8.6262	7.7691	7.6756	6.7582	8.0775	6.5389	6.5403	7.5141	7.1338	8.5197	8.7327	7.52599	0.440374	0.0396077	0.254995	7.72235	6.97872	7.97508	DU	7.52599	0.700696	0.190606	0.429074	0.260035	0.624873	0.0842499	0.370902						27042261	Potri.001G023800.1		POPTR_0001s06120	AT3G13650.1		Disease resistance-responsive (dirigent-like protein) family protein	PF03018	PTHR21495
Potri.001G023900	4.9111	4.89025	6.0609	5.5724	5.4218	4.9166	4.9056	4.7224	5.0581	5.4865	6.6353	5.2421	5.9027	4.8292	6.0144	5.37129	0.572158	0.336882	0.628882	4.9111	5.47558	5.4971	US	5.37129	0.657911	0.568608	0.72446	0.354829	0.699212	0.964388	0.987283						27043877	Potri.001G023900.1		POPTR_0001s06130	AT1G29050.1	TBL38	TRICHOME BIREFRINGENCE-LIKE 38	PF03005	PTHR13533,PTHR13533:SF3
Potri.001G024000	8.0648	8.2184	7.68205	7.80285	6.98955	8.0557	8.0739	8.5796	7.8572	8.3879	6.9762	8.2887	7.317	7.3536	6.6255	7.75153	0.631619	0.436074	0.690534	8.0648	7.95022	7.3962	SD	7.75153	0.648497	0.408064	0.609669	0.84415	0.945632	0.266201	0.579323						27042377	Potri.001G024000.1	similar to hypothetical protein. [ORG:Lotus corniculatus var. japonicus]; [ co-ortholog (1of2) of At1g34570, BAC41323, At3g15750, ]	POPTR_0001s06140	AT1G34570.1		Essential protein Yae1, N-terminal	PF09811	PTHR18829	KOG4774
Potri.001G024100	7.44395	7.5981	7.8107	8.08265	8.49805	7.4991	7.3888	7.3052	7.891	7.5309	8.0905	7.9145	8.2508	8.3151	8.681	7.88669	0.302566	0.0875027	0.365671	7.44395	7.7044	8.29035	SU	7.88669	0.310641	0.0292916	0.194827	0.36523	0.706583	0.0321125	0.257403						27042777	Potri.001G024100.1		POPTR_0001s06150	AT2G38800.1		Plant calmodulin-binding protein-related	PF07839			GO:0005516
Potri.001G024200	6.0718	5.6379	6.15655	6.55985	6.16215	6.1318	6.0118	5.7796	5.4962	5.6829	6.6302	6.2795	6.8402	6.0075	6.3168	6.11765	0.374452	0.320231	0.616121	6.0718	5.89722	6.361	SU	6.11765	0.401468	0.319077	0.541538	0.630995	0.853064	0.14634	0.454949						27047196	Potri.001G024200.1		POPTR_0001s06160	AT2G38780.1
Potri.001G024300	8.1365	6.7657	6.86995	7.4279	8.42945	8.1373	8.1357	6.6673	6.8641	6.8843	6.8556	7.503	7.3528	8.4131	8.4458	7.5259	0.0794895	1.48e-05	0.0090267	8.1365	6.81783	7.92868	DU	7.5259	0.386479	0.006309	0.0978451	0.0056043	0.095551	0.0047802	0.124995		Abscisic acid	Synthesis			27040167	Potri.001G024300.1	similar to GLUCOSE INSENSITIVE 1; similar to IMPAIRED SUCROSE INDUCTION 4; similar to SALT RESISTANT 1; similar to SHORT-CHAIN DEHYDROGENASE REDUCTASE 1; similar to SUGAR-INSENSITIVE 4; similar to ABA DEFICIENT 2; [ ortholog of At1g52340,]	POPTR_0001s06170	AT1G52340.1	ABA2,ATABA2,ATSDR1,GIN1,ISI4,SDR1,SIS4,SRE1	NAD(P)-binding Rossmann-fold superfamily protein	PF00106	PTHR24322	KOG0725	GO:0016491,GO:0008152	1.1.1.288	K09841
Potri.001G024400	7.76495	8.14565	8.27395	7.8003	7.9198	7.8408	7.6891	7.9837	8.3076	8.1533	8.3946	7.6955	7.9051	7.9461	7.8935	7.98093	0.152594	0.0734556	0.337966	7.76495	8.2098	7.86005	UD	7.98093	0.144995	0.0130467	0.136768	0.0094362	0.128654	0.011268	0.174498						27047484	Potri.001G024400.1		POPTR_0001s06180	AT2G38770.1	EMB2765	P-loop containing nucleoside triphosphate hydrolases superfamily protein		PTHR10887:SF5,PTHR10887
Potri.001G024500	5.5545	5.44175	5.6015	5.94425	5.6172	5.4751	5.6339	5.5389	5.3446	5.4042	5.7988	5.5402	6.3483	5.6045	5.6299	5.63184	0.295356	0.570056	0.762978	5.5545	5.52163	5.78073	SU	5.63184	0.285021	0.442387	0.635445	0.897794	0.965397	0.239476	0.553565						27041047	Potri.001G024500.1	similar to brix domain-containing protein; similar to Small nucleolar ribonucleoprotein protein involved in ribosomal RNA processing. Located in nucleolus and cajal bodies.; [ co-ortholog (2of2) of At1g63780, ]	POPTR_0001s06190	AT1G63780.1	IMP4	Ribosomal RNA processing Brix domain protein	PF04427	PTHR22734	KOG2781			K14561
Potri.001G024600	7.2664	7.43935	7.78525	7.99985	8.11105	7.268	7.2648	7.2143	7.6644	7.4395	8.131	7.9383	8.0614	7.9889	8.2332	7.72038	0.274883	0.103869	0.393921	7.2664	7.6123	8.05545	SU	7.72038	0.269872	0.0278785	0.190488	0.182415	0.547023	0.0532183	0.3137						27048200	Potri.001G024600.1		POPTR_0001s06200	AT1G76390.1		ARM repeat superfamily protein	PF05804	PTHR23315:SF36,PTHR23315		GO:0005515
Potri.001G024700	9.1425	8.853	9.04345	9.3744	8.5318	9.3547	8.9303	9.1469	8.5591	9.1133	8.9736	9.6067	9.1421	8.6038	8.4598	8.98903	0.279594	0.163803	0.47599	9.1425	8.94823	8.9531	DS	8.98903	0.403044	0.837912	0.899161	0.595147	0.836011	0.98683	0.994881						27041131	Potri.001G024700.1			AT1G21670.1
Potri.001G024800	5.56685	5.2997	5.91645	5.73145	5.73095	5.5202	5.6135	5.3952	5.2042	5.2633	6.5696	5.3632	6.0997	5.5255	5.9364	5.64908	0.496274	0.780518	0.872569	5.56685	5.60808	5.7312	SU	5.64908	0.479854	0.903868	0.940782	0.923759	0.974376	0.727411	0.883025						27043498	Potri.001G024800.1	similar to ANNEXIN 3; [ ortholog of At2g38760,]	POPTR_0001s06210	AT2G38760.1	ANN3,ANNAT3	annexin 3	PF00191	PTHR10502:SF10,PTHR10502	KOG0819	GO:0005509,GO:0005544
Potri.001G024900	8.48415	8.7495	8.79705	8.7274	8.979	8.4859	8.4824	8.4875	9.0115	8.7356	8.8585	8.4168	9.038	9.0071	8.9509	8.74742	0.260526	0.515859	0.734477	8.48415	8.77327	8.8532	UU	8.74742	0.240515	0.266269	0.497524	0.207688	0.574301	0.652677	0.84412						27045206	Potri.001G024900.1	similar to ANNEXIN 4; [ ortholog of At2g38750,]	POPTR_0001s06220	AT2G38750.1	ANNAT4	annexin 4	PF00191	PTHR10502:SF10,PTHR10502	KOG0819	GO:0005509,GO:0005544
Potri.001G025000	6.53715	6.66585	6.52245	6.85235	6.70525	6.4098	6.6645	6.3437	6.988	6.2715	6.7734	6.5176	7.1871	7.0679	6.3426	6.65661	0.41306	0.919784	0.951554	6.53715	6.59415	6.7788	SU	6.65661	0.35763	0.681012	0.797975	0.859201	0.951692	0.48899	0.747511						27045260	Potri.001G025000.1			AT5G12380.1	ANNAT8	annexin 8	PF00191	PTHR10502:SF10,PTHR10502		GO:0005509,GO:0005544
Potri.001G025100	7.09425	7.15545	7.3715	7.5879	7.5331	6.9967	7.1918	7.0739	7.237	7.4243	7.3187	7.6287	7.5471	7.6067	7.4595	7.34844	0.102051	0.0154605	0.158929	7.09425	7.26347	7.5605	SU	7.34844	0.120566	0.00596	0.0954586	0.149107	0.504683	0.0102102	0.167579						27041007	Potri.001G025100.1		POPTR_0001s06240	AT3G54500.1
Potri.001G025200	6.7412	6.6775	6.9111	7.0801	7.27305	6.9568	6.5256	6.7572	6.5978	6.7281	7.0941	7.2725	6.8877	7.143	7.4031	6.93659	0.236859	0.213291	0.527244	6.7412	6.7943	7.17657	SU	6.93659	0.230623	0.0822762	0.299171	0.798003	0.926862	0.0515281	0.310258						27040669	Potri.001G025200.1			AT1G33720.1	CYP76C6	cytochrome P450, family 76, subfamily C, polypeptide 6	PF00067	PTHR24299,PTHR24299:SF64		GO:0005506,GO:0009055,GO:0016705,GO:0020037,GO:0055114
Potri.001G025300	8.1967	7.7307	7.8884	7.8409	8.4252	8.1572	8.2362	7.591	7.8704	7.6032	8.1736	7.8694	7.8124	8.2745	8.5759	8.01638	0.224444	0.113532	0.408637	8.1967	7.80955	8.13305	DU	8.01638	0.297166	0.259589	0.491156	0.176202	0.540126	0.167567	0.480622						27044858	Potri.001G025300.1	similar to ubiquitin/ribosomal protein 27a. [ORG:Prunus avium]; [ co-ortholog (5of5) of AAL66206, AAQ76040, CAB96875, P47905, S40239, CAA80333, CAA80334, S40240, AAG13985, ]	POPTR_0001s06260	AT2G47110.1	UBQ6	ubiquitin 6	PF00240,PF01599	PTHR10666	KOG0004	GO:0005515,GO:0003735,GO:0006412,GO:0005622,GO:0005840		K02977
Potri.001G025400	7.08595	7.45445	7.4759	8.26155	8.3238	7.0659	7.106	7.2346	7.6743	7.1181	7.8337	8.1082	8.4149	8.4246	8.223	7.72033	0.290127	0.0273471	0.213662	7.08595	7.46518	8.29267	SU	7.72033	0.246461	0.0013633	0.0473038	0.118865	0.457772	0.0020877	0.0904573						27044651	Potri.001G025400.1		POPTR_0001s06270	AT3G14470.1		NB-ARC domain-containing disease resistance protein	PF00560,PF00931	PTHR23155,PTHR23155:SF236	KOG4658	GO:0005515,GO:0043531,GO:0006915,GO:0005524
Potri.001G025500	7.69735	8.00955	7.78315	7.97515	8.41515	7.7995	7.5952	7.6282	8.3909	7.3351	8.2312	7.8088	8.1415	8.2108	8.6195	7.97607	0.412816	0.524811	0.738588	7.69735	7.89635	8.19515	SU	7.97607	0.395861	0.359191	0.572295	0.579796	0.828722	0.321188	0.62518						27043761	Potri.001G025500.1	eukaryotic rpb5 RNA polymerase subunit family protein; similar to SP|P19388|DNA directed-RNA polymerase 2 23 kDa polypeptide EC (2 7.7.6.{Homo) {sapiens} ; [ ortholog of At3g54490,]	POPTR_0001s06280	AT3G54490.1	RPB5E	RNA polymerase II fifth largest subunit, E	PF01191,PF03871	PTHR10535	KOG3218	GO:0003677,GO:0003899,GO:0006351,GO:0005634
Potri.001G025600																																					27047114	Potri.001G025600.1	similar to SKP1-INTERACTING PARTNER 5; [ ortholog of At3g54480,]	POPTR_0001s06290	AT3G54480.1	SKIP5,SKP5	SKP1/ASK-interacting protein 5	PF00646	PTHR23244,PTHR23244:SF109		GO:0005515
Potri.001G025700																																					27045723	Potri.001G025700.1		POPTR_0001s06300	AT5G20710.1	BGAL7	beta-galactosidase 7	PF02140,PF01301	PTHR23421,PTHR23421:SF35	KOG0496	GO:0004553,GO:0005975,GO:0005529,GO:0004565,GO:0009341
Potri.001G025800	6.9811	7.58685	6.4348	6.9321	6.99265	6.9111	7.0511	7.185	7.9887	6.1802	6.6894	6.8387	7.0255	7.3436	6.6417	6.9855	0.381101	0.192847	0.506599	6.9811	7.01082	6.96237	UD	6.9855	0.542096	0.991971	0.994929	0.951285	0.983868	0.902972	0.962057						27042919	Potri.001G025800.1		POPTR_0001s06310	AT5G20710.1	BGAL7	beta-galactosidase 7	PF02140,PF01301	PTHR23421,PTHR23421:SF35	KOG0496	GO:0004553,GO:0005975,GO:0005529,GO:0004565,GO:0009341
Potri.001G025900																																					27046075	Potri.001G025900.1		POPTR_0001s06320
Potri.001G026000	7.7588	7.6281	7.54725	7.96215	7.8719	7.6759	7.8417	7.617	7.6392	7.9692	7.1253	8.1928	7.7315	8.0369	7.7069	7.75364	0.32586	0.711563	0.836238	7.7588	7.58767	7.91702	DU	7.75364	0.279184	0.309747	0.533381	0.501966	0.787693	0.139183	0.447018					Trihelix	27047709	Potri.001G026000.1		POPTR_0001s06330	AT3G14180.1		sequence-specific DNA binding transcription factors			KOG4282
Potri.001G026100	8.22745	8.20515	7.8393	7.71105	7.5939	8.2397	8.2152	8.3022	8.1081	7.9851	7.6935	7.9982	7.4239	7.8625	7.3253	7.91537	0.272344	0.199999	0.513353	8.22745	8.02223	7.65247	SD	7.91537	0.272141	0.0888405	0.308612	0.412741	0.735705	0.0961244	0.389937						27043592	Potri.001G026100.1	eukaryotic translation initiation factor 2B family protein; eIF-2B family protein; similar to SP|P49770|Translation initiation factor eIF 2B-beta subunit eIF (2B-GDP GTP-exchange factor {Homo) {sapiens} ; [ co-ortholog (1of2) of At3g07300, ]	POPTR_0001s06340	AT3G07300.1		NagB/RpiA/CoA transferase-like superfamily protein	PF01008	PTHR10233,PTHR10233:SF9	KOG1465	GO:0044237		K03754
Potri.001G026200	6.48385	6.16645	6.2556	6.0558	6.5403	6.3741	6.5936	6.3573	5.9756	5.8548	6.6564	6.1932	5.9184	6.2589	6.8217	6.3004	0.350528	0.626477	0.79212	6.48385	6.21103	6.29805	DS	6.3004	0.349905	0.68138	0.798197	0.397858	0.726511	0.735391	0.887381						27047881	Potri.001G026200.1	similar to SINA-like protein. [ORG:Phaseolus vulgaris]; [ co-ortholog (2of2) of AAM21578, ]	POPTR_0001s06350	AT3G61790.1		Protein with RING/U-box and TRAF-like domains	PF03145	PTHR10315	KOG3002	GO:0006511,GO:0007275,GO:0005634
Potri.001G026300	10.8395	10.9005	9.9273	10.9001	10.9359	10.7898	10.8892	10.8171	10.9839	10.6392	9.2154	10.9095	10.8907	10.9595	10.9122	10.7006	0.454698	0.262649	0.571148	10.8395	10.4139	10.918	DU	10.7006	0.532131	0.420667	0.619576	0.386457	0.720722	0.222216	0.537535						27048258	Potri.001G026300.1	similar to Uridine 5\'-monophosphate synthase (UMP synthase) [Includes: Orotate phosphoribosyltransferase (EC 2.4.2.10) (OPRtase); similar to Orotidine 5\'- phosphate decarboxylase (EC 4.1.1.23) (OMPdecase)].; [ co-ortholog (2of2) of At3g54470, ]	POPTR_0001s06360	AT3G54470.1		uridine 5\'-monophosphate synthase / UMP synthase (PYRE-F) (UMPS)	PF00215,PF00156	PTHR19278,PTHR19278:SF21	KOG1377	GO:0009116,GO:0004590,GO:0006207	2.4.2.10,4.1.1.23	K13421
Potri.001G026400	6.32045	6.66185	6.5053	6.5165	6.80615	6.4175	6.2234	6.5091	6.8146	6.2847	6.7259	6.5069	6.5261	6.8153	6.797	6.56205	0.180656	0.226789	0.540499	6.32045	6.58357	6.66132	UU	6.56205	0.196973	0.200884	0.438973	0.166858	0.528981	0.594087	0.811002						27042472	Potri.001G026400.1	similar to zinc finger and C2 domain protein; putative; similar to zinc finger and C2 domain protein GI:9957238 from (Arabidopsis thaliana); [ ortholog of At3g07940,]	POPTR_0001s06370	AT3G07940.1		Calcium-dependent ARF-type GTPase activating protein family	PF00168,PF01412	PTHR23180,PTHR23180:SF25	KOG1030	GO:0005515,GO:0008060,GO:0008270,GO:0032312
Potri.001G026500																																					27048399	Potri.001G026500.1			AT2G11890.1		adenylate cyclases
Potri.001G026600	7.21385	7.541	7.7129	7.47955	7.23815	7.3084	7.1193	7.7701	7.3119	7.7694	7.6564	7.3654	7.5937	6.9772	7.4991	7.43709	0.241449	0.322717	0.617995	7.21385	7.62695	7.35885	UD	7.43709	0.232782	0.153737	0.390251	0.0796292	0.379295	0.147383	0.456348						27040185	Potri.001G026600.1		POPTR_0001s06390	AT5G13810.1		Glutaredoxin family protein	PF00462	PTHR10168:SF44,PTHR10168	KOG2824	GO:0009055,GO:0015035,GO:0045454
Potri.001G026700	6.68765	6.065	5.7549	5.7734	6.0286	6.7848	6.5905	5.9075	6.2225	5.4273	6.0825	5.8801	5.6667	6.3469	5.7103	6.06191	0.318914	0.144157	0.451676	6.68765	5.90995	5.901	DS	6.06191	0.309336	0.0427282	0.227565	0.0228869	0.20415	0.968504	0.988203						27048451	Potri.001G026700.1		POPTR_0001s06400	AT5G59560.1	SRR1	sensitivity to red light reduced protein (SRR1)	PF07985		KOG3131
Potri.001G026800	9.48925	9.45685	9.3671	9.70205	9.471	9.4683	9.5102	9.4973	9.4164	9.3732	9.361	9.8813	9.5228	9.5715	9.3705	9.49725	0.133181	0.279911	0.584957	9.48925	9.41197	9.58652	SU	9.49725	0.146446	0.302699	0.528037	0.561573	0.8204	0.135738	0.442785						27041686	Potri.001G026800.1		POPTR_0001s06410	AT5G13480.1	FY	Transducin/WD40 repeat-like superfamily protein	PF00400	PTHR22836	KOG0284	GO:0005515
Potri.001G026900	7.4599	7.59885	7.8441	8.1291	8.4705	7.2857	7.6341	7.1806	8.0171	7.5923	8.0959	7.652	8.6062	8.3407	8.6003	7.90049	0.453058	0.301636	0.601829	7.4599	7.72147	8.2998	SU	7.90049	0.414558	0.0949591	0.317197	0.489907	0.781067	0.0891118	0.378779						27043679	Potri.001G026900.1		POPTR_0001s06420	AT5G19420.2		Regulator of chromosome condensation (RCC1) family with FYVE zinc finger domain	PF01363,PF08381,PF00415	PTHR22870:SF25,PTHR22870	KOG1427	GO:0046872
Potri.001G027000	7.35615	6.88825	6.3558	6.8595	7.18505	7.3525	7.3598	6.6592	7.1173	6.1673	6.5443	6.9245	6.7945	7.3415	7.0286	6.92895	0.216066	0.0350234	0.240049	7.35615	6.62202	7.02227	DU	6.92895	0.298307	0.0588187	0.259503	0.0249841	0.212007	0.0995703	0.394879		Cytokinin	Signaling negative			27047035	Potri.001G027000.1			AT3G57040.1	ARR9,ATRR4	response regulator 9	PF00072	PTHR26402:SF52,PTHR26402		GO:0000156,GO:0000160,GO:0006355
Potri.001G027100	6.14005	6.3597	6.4645	6.76825	7.2009	6.205	6.0751	6.4364	6.283	6.1387	6.7903	6.8025	6.734	6.5772	7.8246	6.58668	0.450076	0.291544	0.59432	6.14005	6.4121	6.98458	SU	6.58668	0.415935	0.0960519	0.318867	0.474737	0.772693	0.0926489	0.383825						27045210	Potri.001G027100.1		POPTR_0001s06440	AT3G54450.1		Major facilitator superfamily protein	PF00854	PTHR11654:SF37,PTHR11654	KOG1237	GO:0005215,GO:0006857,GO:0016020,GO:0055085,GO:0016021
Potri.001G027200	7.73815	7.98565	8.3099	8.8041	8.86465	7.8538	7.6225	7.8552	8.1161	7.5627	9.0571	8.2942	9.314	8.6188	9.1105	8.34049	0.603039	0.369281	0.651346	7.73815	8.14777	8.83437	SU	8.34049	0.524688	0.0948758	0.317142	0.39729	0.726331	0.10667	0.405938	NRPDA2					27041264	Potri.001G027200.1		POPTR_0001s06460	AT2G40030.1	ATNRPD1B,DMS5,DRD3,NRPD1B,NRPE1	nuclear RNA polymerase D1B	PF11523
Potri.001G027300	5.3686	4.91965	5.36815	5.3576	5.26745	5.5637	5.1735	4.819	5.0203	5.2041	5.5322	5.4617	5.2535	5.5236	5.0113	5.25629	0.246217	0.404755	0.673046	5.3686	5.1439	5.31252	DU	5.25629	0.270553	0.572885	0.727489	0.369501	0.708849	0.407333	0.690562						27041912	Potri.001G027300.1
Potri.001G027400	6.03555	6.11715	6.011	6.05895	5.92905	6.1324	5.9387	6.0913	6.143	6.4034	5.6186	6.0804	6.0375	5.8305	6.0276	6.03034	0.263968	0.961717	0.976168	6.03555	6.06407	5.994	SD	6.03034	0.231929	0.913262	0.946967	0.891068	0.963283	0.682004	0.859769						27043295	Potri.001G027400.1	glycoside hydrolase family 2 protein; similar to beta-galactosidase (lactase) from Alteromonas haloplanktis (SP|P81650|; [ co-ortholog (1of2) of At3g54440, ]	POPTR_0001s06470	AT3G54440.1		glycoside hydrolase family 2 protein	PF02837,PF02836,PF02929,PF00703	PTHR10066:SF41,PTHR10066	KOG2024	GO:0004553,GO:0005975,GO:0004565,GO:0009341	3.2.1.23	K01190
Potri.001G027500	6.24345	6.2562	5.8712	6.30025	6.52095	6.2674	6.2195	6.3991	6.1133	5.8604	5.882	6.4697	6.1308	6.3842	6.6577	6.23841	0.165559	0.0806331	0.353485	6.24345	6.0637	6.4106	DU	6.23841	0.21843	0.149597	0.386092	0.373645	0.710863	0.05955	0.324786						27045360	Potri.001G027500.1		POPTR_0001s06480	AT1G08590.1		Leucine-rich receptor-like protein kinase family protein	PF00560,PF08263	PTHR24420:SF474,PTHR24420	KOG4579	GO:0005515
Potri.001G027600	7.72775	8.2812	7.6315	8.11315	7.82595	7.8392	7.6163	8.4598	8.1026	8.3689	6.8941	7.9081	8.3182	8.0527	7.5992	7.91591	0.522126	0.712323	0.83665	7.72775	7.95635	7.96955	US	7.91591	0.516537	0.849862	0.906498	0.625051	0.850182	0.97218	0.989754						27045596	Potri.001G027600.1		POPTR_0001s06490
Potri.001G027700	6.66965	6.57885	6.61565	6.91485	7.33005	6.5962	6.7431	6.3251	6.8326	6.967	6.2643	6.667	7.1627	6.998	7.6621	6.82181	0.382056	0.370676	0.652151	6.66965	6.59725	7.12245	SU	6.82181	0.359281	0.164556	0.402408	0.822661	0.936788	0.0775242	0.360137					SRS	27040440	Potri.001G027700.1		POPTR_0001s06500	AT5G12330.4	LRP1	Lateral root primordium (LRP) protein-related	PF05142
Potri.001G027800	5.45235	5.2353	5.3361	5.3754	5.5823	5.6887	5.216	5.4379	5.0327	5.3374	5.3348	5.2253	5.5255	5.4052	5.7594	5.39629	0.245605	0.702137	0.831076	5.45235	5.2857	5.47885	DU	5.39629	0.225064	0.48099	0.662308	0.420845	0.740704	0.264227	0.577402						27043437	Potri.001G027800.1		POPTR_0001s06510
Potri.001G027900	5.647	6.08425	6.1781	6.1021	6.3075	5.5552	5.7388	5.8728	6.2957	6.2338	6.1224	6.2001	6.0041	6.3432	6.2718	6.06379	0.163853	0.062105	0.314008	5.647	6.13117	6.2048	US	6.06379	0.162672	0.0137553	0.139844	0.0108838	0.137355	0.542502	0.780613						27043506	Potri.001G027900.1	phosphatidylinositol-4-phosphate 5-kinase family protein; similar to phosphatidylinositol-4-phosphate 5-kinase AtPIP5K1 (Arabidopsis thaliana) GI:3702691; [ co-ortholog (1of2) of At3g07960, ]	POPTR_0001s06520	AT3G07960.1		Phosphatidylinositol-4-phosphate 5-kinase family protein	PF01504,PF02493	PTHR23086,PTHR23086:SF6	KOG0229	GO:0016307,GO:0046488	2.7.1.68	K00889
Potri.001G028000	6.91875	6.9621	7.00485	7.0687	7.13905	6.9908	6.8467	6.696	7.2282	6.7393	7.2704	7.1283	7.0091	7.2568	7.0213	7.01869	0.256074	0.909326	0.945079	6.91875	6.98348	7.10388	SU	7.01869	0.218647	0.592594	0.740272	0.742518	0.905544	0.461636	0.727923						27047718	Potri.001G028000.1	similar to NADPH:QUINONE OXIDOREDUCTASE; [ co-ortholog (1of3) of At3g27890, ]	POPTR_0001s06530	AT3G27890.1	NQR	NADPH:quinone oxidoreductase	PF03358		KOG4530	GO:0009055,GO:0016491,GO:0050662
Potri.001G028100	6.35765	6.7069	6.63855	6.97355	6.6315	6.3578	6.3575	6.485	6.9288	6.8658	6.4113	6.836	7.1111	6.6986	6.5644	6.66163	0.222984	0.24182	0.55332	6.35765	6.67272	6.80253	UU	6.66163	0.229993	0.151419	0.387915	0.157696	0.517222	0.451018	0.721239						27040663	Potri.001G028100.1	similar to expressed protein in Arabidopsis thaliana; similar to predicted protein At2g25260 - Arabidopsis thaliana; similar to EMBL:AC007070; similar to expressed protein in Arabidopsis thaliana; similar to predicted protein At2g25260 - Arabidopsis thali	POPTR_0001s06550	AT5G13500.1
Potri.001G028200	9.5628	8.1784	8.32245	8.7324	8.73585	9.5268	9.5988	8.4006	7.9562	8.2394	8.4055	9.1693	8.2955	9.246	8.2257	8.70638	0.451088	0.140265	0.446463	9.5628	8.25042	8.73413	DU	8.70638	0.385109	0.0167471	0.151223	0.0056395	0.0958926	0.118943	0.42166						27041760	Potri.001G028200.1	aspartyl protease family protein; [ co-ortholog (1of2) of At5g07030, ]	POPTR_0001s06560	AT3G54400.1		Eukaryotic aspartyl protease family protein	PF00026	PTHR13683,PTHR13683:SF98	KOG1339	GO:0004190,GO:0006508
Potri.001G028300	7.8084	7.57095	7.38575	7.13285	6.9738	7.9134	7.7034	7.9547	7.1872	7.8525	6.919	7.4897	6.776	7.2847	6.6629	7.37435	0.489957	0.514986	0.734055	7.8084	7.47835	7.05333	SD	7.37435	0.424245	0.169459	0.407869	0.398858	0.727201	0.199469	0.514268						27048014	Potri.001G028300.1		POPTR_0001s06570	AT1G08315.1		ARM repeat superfamily protein	PF00514	PTHR23315:SF7,PTHR23315		GO:0005515
Potri.001G028400	7.1574	6.5252	6.4348	6.81625	6.9584	7.1621	7.1527	6.2538	6.7966	6.5035	6.3661	6.7907	6.8418	6.8752	7.0416	6.77841	0.185445	0.0493388	0.281769	7.1574	6.48	6.88732	DU	6.77841	0.16917	0.0053842	0.0906841	0.0024155	0.0597558	0.0113628	0.175539					Trihelix	27045245	Potri.001G028400.1		POPTR_0001s06580	AT3G54390.1		sequence-specific DNA binding transcription factors			KOG4282
Potri.001G028500	8.1142	7.08365	6.87725	7.60575	7.8652	8.11	8.1184	7.1039	7.0634	6.9679	6.7866	7.8222	7.3893	7.9248	7.8056	7.50921	0.153685	0.002051	0.0607744	8.1142	6.98045	7.73548	DU	7.50921	0.18048	0.0003147	0.0231838	0.0001694	0.014214	0.0005897	0.058983						27043394	Potri.001G028500.1		POPTR_0001s06590	AT3G06730.1	TRX P,TRX z	Thioredoxin z	PF00085	PTHR10438:SF74,PTHR10438	KOG0907	GO:0045454,GO:0016209,GO:0016491,GO:0055114,GO:0015035,GO:0009055,GO:0006662
Potri.001G028600	5.8953	6.15145	6.3519	6.02765	6.1115	5.8963	5.8943	6.0234	6.2795	6.123	6.5808	6.0337	6.0216	6.1525	6.0705	6.10756	0.167941	0.232165	0.545295	5.8953	6.25167	6.06958	UD	6.10756	0.163983	0.0964531	0.319491	0.0404294	0.272894	0.1603	0.472532						27043169	Potri.001G028600.1		POPTR_0001s06600	AT5G13930.1	ATCHS,CHS,TT4	Chalcone and stilbene synthase family protein	PF02797,PF00195	PTHR11877,PTHR11877:SF9		GO:0016746,GO:0009058,GO:0016747,GO:0006633,GO:0016020,GO:0004315,GO:0008415
Potri.001G028700	5.45905	5.54695	5.47165	5.74805	5.81135	5.5198	5.3983	5.3073	5.7866	5.3825	5.5608	5.7528	5.7433	5.6503	5.9724	5.60741	0.194967	0.358049	0.643845	5.45905	5.5093	5.7797	SU	5.60741	0.16892	0.0872198	0.306271	0.741309	0.9049	0.0580039	0.321747						27044690	Potri.001G028700.1			AT5G36930.2		Disease resistance protein (TIR-NBS-LRR class) family	PF01582,PF00931	PTHR11017,PTHR11017:SF20		GO:0043531,GO:0005515,GO:0007165,GO:0005622,GO:0045087,GO:0031224,GO:0004888,GO:0006915,GO:0005524
Potri.001G028800																																					27042067	Potri.001G028800.1
Potri.001G028900	5.737	6.10935	5.9011	5.8928	6.2152	5.6457	5.8283	6.0009	6.2178	5.8053	5.9969	5.7743	6.0113	6.4976	5.9328	5.97109	0.221871	0.337101	0.628982	5.737	6.00523	6.054	US	5.97109	0.237078	0.340636	0.558494	0.232701	0.600437	0.77952	0.908041						27045156	Potri.001G028900.1		POPTR_0001s06620
Potri.001G029000																																					27046709	Potri.001G029000.1		POPTR_0001s06630
Potri.001G029100																																					27045800	Potri.001G029100.1
Potri.001G029200																																					27047955	Potri.001G029200.1		POPTR_0001s06640
Potri.001G029300	6.2621	6.66715	6.3993	6.54485	6.63825	6.3995	6.1247	6.4276	6.9067	6.6268	6.1718	6.6051	6.4846	6.7134	6.5631	6.50233	0.234347	0.46474	0.706662	6.2621	6.53322	6.59155	UU	6.50233	0.225218	0.289142	0.517108	0.207107	0.573911	0.725004	0.88185						27042681	Potri.001G029300.1		POPTR_0001s06650	AT3G14460.1		LRR and NB-ARC domains-containing disease resistance protein	PF00931	PTHR23155,PTHR23155:SF236	KOG4658	GO:0043531,GO:0006915,GO:0005524
Potri.001G029400	6.0939	6.53135	6.43595	5.98765	6.33715	6.3994	5.7884	6.2565	6.8062	6.7772	6.0947	6.2652	5.7101	6.223	6.4513	6.2772	0.387499	0.623173	0.790425	6.0939	6.48365	6.1624	UD	6.2772	0.354971	0.369306	0.580586	0.245397	0.612837	0.241373	0.555251						27041261	Potri.001G029400.1		POPTR_0001s06660	AT5G07900.1		Mitochondrial transcription termination factor family protein	PF02536	PTHR13068,PTHR13068:SF3	KOG1267
Potri.001G029500																																					27045448	Potri.001G029500.1		POPTR_0001s06670	AT3G12600.1	atnudt16,NUDT16	nudix hydrolase homolog 16	PF00293	PTHR12629	KOG2839	GO:0016787
Potri.001G029600	5.42635	5.29175	5.3463	5.5734	5.2772	5.4538	5.3989	5.4193	5.1642	5.3712	5.3214	5.9586	5.1882	5.4381	5.1163	5.383	0.277063	0.812391	0.890199	5.42635	5.31902	5.4253	DU	5.383	0.260365	0.822271	0.889399	0.648587	0.861603	0.581853	0.804048		Abscisic acid	Signaling negative			27041373	Potri.001G029600.1		POPTR_0001s06680	AT5G13530.1	KEG	protein kinases;ubiquitin-protein ligases	PF00023,PF00069	PTHR22967,PTHR22967:SF51	KOG0198	GO:0005515,GO:0004672,GO:0005524,GO:0006468
Potri.001G029700																																					27047551	Potri.001G029700.1		POPTR_0001s06690	AT3G56710.1	SIB1	sigma factor binding protein 1	PF05678
Potri.001G029800	6.5686	7.101	6.97195	6.87795	6.5887	6.7081	6.4291	7.3375	6.8645	7.7716	6.1723	7.1239	6.632	6.6063	6.5711	6.82164	0.557004	0.829391	0.898912	6.5686	7.03648	6.73332	UD	6.82164	0.485738	0.515828	0.687104	0.302769	0.661627	0.406732	0.690148					bZIP	27043281	Potri.001G029800.1		POPTR_0001s06700	AT3G12250.1	BZIP45,TGA6	TGACG motif-binding factor 6	PF00170	PTHR22952:SF53,PTHR22952		GO:0003700,GO:0043565,GO:0046983,GO:0006355		K14431
Potri.001G029900	8.4814	7.4735	7.4397	7.19915	7.73285	8.4928	8.47	7.8983	7.0487	7.5933	7.2861	7.5556	6.8427	7.9225	7.5432	7.66532	0.38325	0.110141	0.403762	8.4814	7.4566	7.466	DS	7.66532	0.381797	0.0338117	0.207664	0.0173371	0.176948	0.973197	0.989851						27044936	Potri.001G029900.1		POPTR_0001s06710	AT3G12260.1		LYR family of Fe/S cluster biogenesis protein		PTHR12964	KOG3426		1.6.5.3,1.6.99.3	K03950
Potri.001G030000																																					27044354	Potri.001G030000.1		POPTR_0001s06720	AT2G38730.1		Cyclophilin-like peptidyl-prolyl cis-trans isomerase family protein	PF00160	PTHR11071:SF58,PTHR11071	KOG0879	GO:0003755,GO:0006457	5.2.1.8	K09567
Potri.001G030100	7.95225	7.5039	7.1941	7.76485	7.64355	8.0459	7.8586	7.6431	7.3647	7.6642	6.724	7.767	7.7627	7.704	7.5831	7.61173	0.317994	0.303107	0.602713	7.95225	7.349	7.7042	DU	7.61173	0.296718	0.109799	0.338303	0.0512685	0.307651	0.134297	0.441443						27048108	Potri.001G030100.1		POPTR_0001s06740	AT5G06970.1		Protein of unknown function (DUF810)	PF05664
Potri.001G030200	7.1453	6.7345	6.77905	6.95865	7.3712	7.275	7.0156	6.7211	6.7479	6.5651	6.993	7.1632	6.7541	7.3572	7.3852	6.99774	0.204756	0.109216	0.402335	7.1453	6.75678	7.16493	DU	6.99774	0.233547	0.0860784	0.304692	0.096196	0.414134	0.0427387	0.287565	PRMT17					27040420	Potri.001G030200.1	protein arginine N-methyltransferase family protein; similar to protein arginine N-methyltransferase 3 from {{Rattus norvegicus}} SP|O70467|; similar to {Homo sapiens} SP|O60678; [ ortholog of At3g12270,]	POPTR_0001s06750	AT3G12270.1	ATPRMT3,PRMT3	protein arginine methyltransferase 3	PF06325	PTHR11006:SF14,PTHR11006	KOG1499	GO:0008168,GO:0008276,GO:0006479,GO:0005737,GO:0008152	2.1.1.-	K11436
Potri.001G030300	6.0277	6.5159	6.19475	6.7699	7.0102	5.8407	6.2147	6.1879	6.8439	6.2778	6.1117	6.2465	7.2933	6.818	7.2024	6.50369	0.42911	0.272868	0.579766	6.0277	6.35532	6.89005	SU	6.50369	0.393076	0.0807332	0.296859	0.367892	0.707952	0.0957866	0.389269						27045464	Potri.001G030300.1		POPTR_0001s06760	AT5G07900.1		Mitochondrial transcription termination factor family protein	PF02536	PTHR13068,PTHR13068:SF3	KOG1267
Potri.001G030400	5.46095	5.56985	5.6861	5.8257	5.909	5.5963	5.3256	5.5042	5.6355	5.599	5.7732	5.4836	6.1678	5.9009	5.9171	5.69032	0.242746	0.436846	0.690945	5.46095	5.62798	5.86735	SU	5.69032	0.212159	0.1326	0.366553	0.393544	0.724662	0.154602	0.465751						27046463	Potri.001G030400.1		POPTR_0001s06770	AT4G37210.1		Tetratricopeptide repeat (TPR)-like superfamily protein
Potri.001G030500	5.92475	5.99825	6.04885	6.3976	6.50505	5.8443	6.0052	5.6217	6.3748	6.0482	6.0495	6.2017	6.5935	6.2058	6.8043	6.1749	0.332379	0.409048	0.675686	5.92475	6.02355	6.45132	SU	6.1749	0.284476	0.101554	0.326854	0.700355	0.886119	0.0710263	0.34832						27048500	Potri.001G030500.1			AT4G37210.1		Tetratricopeptide repeat (TPR)-like superfamily protein
Potri.001G030600	6.29095	6.3245	6.11235	6.1605	6.16455	6.4906	6.0913	6.3227	6.3263	5.9307	6.294	6.1146	6.2064	6.3692	5.9599	6.21057	0.216193	0.827635	0.897872	6.29095	6.21842	6.16252	DD	6.21057	0.199543	0.76294	0.852532	0.687298	0.879209	0.703772	0.870787						27040387	Potri.001G030600.1	glycosyltransferase family protein; [ ortholog of At2g22590,]	POPTR_0001s06790	AT2G22590.1		UDP-Glycosyltransferase superfamily protein	PF00201	PTHR11926,PTHR11926:SF15	KOG1192	GO:0016758,GO:0008152
Potri.001G030700	8.26675	7.9134	7.7595	8.1496	8.7778	8.3776	8.1559	8.1492	7.6776	8.4804	7.0386	8.1812	8.118	8.6873	8.8683	8.17341	0.48858	0.387102	0.662224	8.26675	7.83645	8.4637	DU	8.17341	0.479862	0.240971	0.474986	0.334904	0.685813	0.106989	0.406357						27045607	Potri.001G030700.1			AT1G29940.1	NRPA2	nuclear RNA polymerase A2	PF06883,PF04560,PF00562,PF04565	PTHR20856:SF5,PTHR20856		GO:0003677,GO:0003899,GO:0006351,GO:0005634,GO:0032549	2.7.7.6	K03002
Potri.001G030800																																					27043775	Potri.001G030800.1			AT1G29940.1	NRPA2	nuclear RNA polymerase A2	PF04563,PF04561	PTHR20856:SF5,PTHR20856		GO:0003677,GO:0003899,GO:0006351,GO:0032549
Potri.001G030900	11.9167	11.1669	10.7586	11.436	11.0001	12.1067	11.7267	11.4229	10.9109	11.2126	10.3046	11.4697	11.4024	10.8349	11.1653	11.2557	0.366702	0.134127	0.438616	11.9167	10.9627	11.2181	DS	11.2557	0.383427	0.0645209	0.268951	0.0238945	0.208416	0.377687	0.668502						27041662	Potri.001G030900.1		POPTR_0001s06840	AT3G15140.1		Polynucleotidyl transferase, ribonuclease H-like superfamily protein	PF06839,PF00929	PTHR23044	KOG0542	GO:0008270
Potri.001G031000																																					27044337	Potri.001G031000.1
Potri.001G031100	5.811	6.05875	6.0992	6.27545	6.28995	5.8847	5.7373	5.6026	6.5149	6.0194	6.179	6.1547	6.3962	6.2365	6.3434	6.10687	0.308097	0.573647	0.764588	5.811	6.07897	6.2827	UU	6.10687	0.260896	0.179497	0.417819	0.274301	0.636818	0.305965	0.612151						27046992	Potri.001G031100.1		POPTR_0001s06850
Potri.001G031200																																					27045605	Potri.001G031200.1
Potri.001G031300	5.9663	6.45865	6.4016	6.1799	6.3565	5.8183	6.1143	6.5872	6.3301	6.4139	6.3893	6.0676	6.2922	6.3319	6.3811	6.27259	0.14394	0.0847873	0.360876	5.9663	6.43013	6.2682	US	6.27259	0.140426	0.0195244	0.163309	0.0065938	0.104381	0.146969	0.455764						27047863	Potri.001G031300.1		POPTR_1527s00210
Potri.001G031400	8.68445	7.9231	7.21785	8.19645	7.77505	8.7828	8.5861	8.3107	7.5355	7.7177	6.718	8.0181	8.3748	8.089	7.4611	7.95938	0.464814	0.152524	0.462852	8.68445	7.57048	7.98575	DU	7.95938	0.500745	0.0973955	0.320776	0.0370732	0.259542	0.279225	0.590062						27044393	Potri.001G031400.1	similar to RETINOBLASTOMA-RELATED 1; [ ortholog of At3g12280,]	POPTR_0001s06870	AT3G12280.2	ATRBR1,RB,RB1,RBR,RBR1	retinoblastoma-related 1	PF01858,PF11934,PF01857	PTHR13742,PTHR13742:SF1	KOG1010	GO:0051726,GO:0005634
Potri.001G031500	5.92595	5.50865	5.63325	5.65175	5.8239	5.7608	6.0911	5.4453	5.572	5.3383	5.9282	5.6726	5.6309	5.5012	6.1466	5.7087	0.298565	0.671661	0.816511	5.92595	5.57095	5.73782	DU	5.7087	0.264809	0.346349	0.563161	0.165554	0.527476	0.402416	0.686481						27048496	Potri.001G031500.1	similar to PEANUT 1; [ ortholog of At5g22130,]	POPTR_0001s06880	AT5G22130.1	PNT1	mannosyltransferase family protein	PF05007	PTHR12886	KOG3893	GO:0016758,GO:0006506,GO:0005789,GO:0016021	2.4.1.-	K05284
Potri.001G031600	5.60195	5.3158	5.80235	5.0566	5.7838	5.7057	5.4982	5.3589	5.2727	5.3281	6.2766	5.0351	5.0781	5.4239	6.1437	5.5121	0.383419	0.354166	0.640986	5.60195	5.55907	5.4202	SD	5.5121	0.463003	0.874218	0.921596	0.917846	0.972525	0.684162	0.860975						27042114	Potri.001G031600.1		POPTR_0001s06890	AT5G47530.1		Auxin-responsive family protein	PF03188,PF04526	PTHR23130,PTHR23130:SF18	KOG4293	GO:0016021
Potri.001G031700	5.7486	5.94845	5.8841	5.89155	6.06915	5.76	5.7372	5.8396	6.0573	5.8347	5.9335	5.7902	5.9929	5.9909	6.1474	5.90837	0.11102	0.206955	0.520763	5.7486	5.91627	5.98035	UU	5.90837	0.117904	0.143852	0.380138	0.144565	0.498014	0.46729	0.732219						27043619	Potri.001G031700.1		POPTR_0001s06900	AT5G09860.1	AtHPR1,AtTHO1,HPR1,THO1	nuclear matrix protein-related	PF11957	PTHR13265	KOG2491			K12878
Potri.001G031800	8.53235	10.7721	10.5611	10.3097	8.98945	8.3317	8.733	10.9069	10.6374	10.5848	10.5375	10.4023	10.2172	8.8659	9.113	9.83297	0.181997	0.0001969	0.019846	8.53235	10.6667	9.6496	UD	9.83297	0.528249	0.0064553	0.0989051	0.0023	0.0584185	0.0296446	0.250703						27041153	Potri.001G031800.1		POPTR_0001s06910	AT5G06980.4
Potri.001G031900	8.0049	8.2069	8.45685	8.7437	8.6632	7.8766	8.1332	8.0341	8.3797	8.0706	8.8431	8.7512	8.7362	8.723	8.6034	8.41511	0.282235	0.181097	0.494952	8.0049	8.33188	8.70345	SU	8.41511	0.258357	0.0409713	0.224245	0.187298	0.552434	0.0814364	0.365911						27042129	Potri.001G031900.1		POPTR_0001s06920	AT5G06990.1		Protein of unknown function, DUF617	PF04759
Potri.001G032000	6.1442	7.1473	6.7253	6.86595	6.9798	5.9931	6.2953	6.9184	7.3762	6.5056	6.945	6.7833	6.9486	6.8465	7.1131	6.77251	0.243388	0.0542119	0.294286	6.1442	6.9363	6.92288	US	6.77251	0.263827	0.0207395	0.167417	0.0104509	0.134271	0.944644	0.97901						27044022	Potri.001G032000.1	similar to choline kinase; putative; similar to GmCK2p choline kinase gi|1438881|gb|AAC49375|; [ co-ortholog (2of2) of At1g74320, ]	POPTR_0001s06930	AT1G74320.1		Protein kinase superfamily protein	PF01633	PTHR22603:SF8,PTHR22603	KOG2686	GO:0016773
Potri.001G032100	6.83305	6.94105	7.18055	7.0068	7.13605	6.8234	6.8427	6.6838	7.1983	6.7998	7.5613	6.9906	7.023	7.303	6.9691	7.0195	0.309436	0.788904	0.87742	6.83305	7.0608	7.07142	US	7.0195	0.281023	0.599128	0.744938	0.380525	0.716252	0.958852	0.984839						27042157	Potri.001G032100.1		POPTR_0001s06940	AT3G28050.1		nodulin MtN21 /EamA-like transporter family protein	PF00892			GO:0016020
Potri.001G032200	7.0159	6.86695	7.21235	7.32835	6.96795	7.0425	6.9893	6.2478	7.4861	7.3508	7.0739	7.0802	7.5765	7.2045	6.7314	7.0783	0.456402	0.841597	0.905526	7.0159	7.03965	7.14815	SU	7.0783	0.429402	0.914755	0.947984	0.950863	0.983754	0.731369	0.885059						27042829	Potri.001G032200.1		POPTR_0001s06950	AT5G07020.1		proline-rich family protein
Potri.001G032300	8.65075	8.87225	8.7801	9.45705	9.20795	8.5119	8.7896	8.4947	9.2498	8.3022	9.258	9.1379	9.7762	9.1889	9.227	8.99362	0.443816	0.443067	0.694816	8.65075	8.82617	9.3325	SU	8.99362	0.388294	0.137091	0.371345	0.617991	0.8467	0.107696	0.406583						27044032	Potri.001G032300.1	zinc finger (C3HC4-type RING finger) family protein; similar to C3HC4 type (RING finger); [ co-ortholog (3of3) of At5g07040, ]	POPTR_0001s06960	AT5G07040.1		RING/U-box superfamily protein	PF00097	PTHR22764,PTHR22764:SF50
Potri.001G032400	6.48875	6.98775	6.7444	6.9369	6.9445	6.4595	6.518	6.8269	7.1486	6.4503	7.0385	6.6376	7.2362	6.7287	7.1603	6.82046	0.315831	0.542688	0.748483	6.48875	6.86608	6.9407	US	6.82046	0.282343	0.234775	0.469524	0.166703	0.528786	0.719628	0.878634						27042520	Potri.001G032400.1	similar to hsr203J homolog. [ORG:Pisum sativum]; [ co-ortholog (3of3) of BAA85654, ]	POPTR_0001s06970	AT5G16080.1	AtCXE17,CXE17	carboxyesterase 17	PF07859	PTHR23024:SF10,PTHR23024	KOG1515	GO:0016787,GO:0008152
Potri.001G032500	8.1714	7.61485	7.19595	7.25925	8.0105	8.4104	7.9324	7.5568	7.6729	7.5434	6.8485	7.2514	7.2671	8.2242	7.7968	7.65039	0.301292	0.0738379	0.338519	8.1714	7.4054	7.63488	DS	7.65039	0.412957	0.170857	0.408996	0.0694424	0.356377	0.457721	0.725422						27044302	Potri.001G032500.1		POPTR_0001s06980	AT5G07050.1		nodulin MtN21 /EamA-like transporter family protein	PF00892			GO:0016020
Potri.001G032600	5.51225	5.5651	5.2961	5.8114	5.7319	5.4224	5.6021	5.5048	5.6254	5.5043	5.0879	5.5476	6.0752	5.9495	5.5143	5.58335	0.262295	0.421122	0.682517	5.51225	5.4306	5.77165	SU	5.58335	0.245728	0.201574	0.43972	0.712601	0.891966	0.0904439	0.380291						27041907	Potri.001G032600.1		POPTR_0001s06990	AT4G26760.1	MAP65-2	microtubule-associated protein 65-2	PF03999	PTHR19321
Potri.001G032700	5.5593	5.4114	5.8467	5.40565	5.24095	5.7566	5.362	5.4564	5.3664	5.9345	5.7589	5.6365	5.1748	5.406	5.0759	5.4928	0.227327	0.231994	0.545071	5.5593	5.62905	5.3233	SD	5.4928	0.260494	0.295343	0.522099	0.766182	0.914334	0.140894	0.4489						27045116	Potri.001G032700.1		POPTR_0001s07000	AT5G55230.2	ATMAP65-1,MAP65-1	microtubule-associated proteins 65-1
Potri.001G032800	8.9069	8.6874	8.917	9.63175	8.24505	9.2272	8.5866	8.91	8.4648	9.5298	8.3042	9.7763	9.4872	8.4458	8.0443	8.87762	0.48533	0.213052	0.527043	8.9069	8.8022	8.9384	DU	8.87762	0.67118	0.957635	0.974004	0.862157	0.952907	0.782436	0.909316		Brassinosteroid	Catabolism			27047100	Potri.001G032800.1		POPTR_0001s07010	AT2G26710.1	BAS1,CYP72B1,CYP734A1	Cytochrome P450 superfamily protein	PF00067	PTHR24305	KOG0157	GO:0005506,GO:0009055,GO:0016705,GO:0020037,GO:0055114
Potri.001G032900	11.0456	12.3225	12.2167	10.9965	9.8229	11.0219	11.0692	12.6086	12.0365	12.5238	11.9097	11.1516	10.8415	9.8782	9.7676	11.2809	0.285491	0.0015388	0.0529223	11.0456	12.2697	10.4097	UD	11.2809	0.506553	0.0037615	0.0759958	0.0268941	0.220039	0.0012632	0.075785						27041096	Potri.001G032900.1	similar to cysteine protease inhibitor. [ORG:Pyrus communis]; [ co-ortholog (1of4) of S10588, CAA11899, AAL85883, AAL85886, T07054, AAA97906, AAA97907, P25973, AAB71505, T07053, ]	POPTR_0001s07020	AT3G12490.2	ATCYS6,ATCYSB,CYSB	cystatin B	PF00031	PTHR11413:SF3,PTHR11413		GO:0004869
Potri.001G033000	5.79045	6.0534	5.83705	5.34365	5.63355	5.9706	5.6103	6.2067	5.9001	5.8546	5.8195	5.5819	5.1054	5.5332	5.7339	5.73162	0.221897	0.142388	0.449437	5.79045	5.94522	5.4886	SD	5.73162	0.232084	0.0710253	0.280251	0.466452	0.767806	0.0272017	0.24197						27041355	Potri.001G033000.1			AT3G14460.1		LRR and NB-ARC domains-containing disease resistance protein
Potri.001G033100	6.3806	6.00315	6.3335	6.6197	6.79465	6.6158	6.1454	5.8766	6.1297	6.388	6.279	6.6653	6.5741	6.7862	6.8031	6.42632	0.174877	0.038729	0.252386	6.3806	6.16833	6.70718	SU	6.42632	0.204467	0.0213282	0.169849	0.269612	0.632846	0.0073878	0.147789						27042799	Potri.001G033100.1		POPTR_0001s07040	AT3G14470.1		NB-ARC domain-containing disease resistance protein	PF00931	PTHR23155,PTHR23155:SF236	KOG4658	GO:0043531,GO:0006915,GO:0005524
Potri.001G033200	10.6525	10.8665	10.5208	10.6493	10.5597	10.6694	10.6357	11.0178	10.7152	11.0356	10.006	10.6825	10.6161	10.3171	10.8024	10.6498	0.37319	0.893457	0.93591	10.6525	10.6936	10.6045	SD	10.6498	0.34307	0.935264	0.96046	0.893872	0.96405	0.724182	0.881381					NF-YC	27040559	Potri.001G033200.1		POPTR_0001s07050	AT3G12480.1	NF-YC11	nuclear factor Y, subunit C11	PF00808	PTHR10252,PTHR10252:SF5	KOG1659	GO:0043565,GO:0005622
Potri.001G033300																																					27042373	Potri.001G033300.1
Potri.001G033400	6.0379	6.59965	6.31935	6.61875	6.9379	5.7914	6.2844	5.9555	7.2438	6.473	6.1657	6.3178	6.9197	6.913	6.9628	6.50271	0.486	0.494568	0.724183	6.0379	6.4595	6.77832	UU	6.50271	0.441006	0.217621	0.454272	0.306137	0.664967	0.340618	0.639865	MED15SUB1					27045487	Potri.001G033400.1		POPTR_0001s07060	AT1G15780.1
Potri.001G033500	6.47255	6.83005	6.60575	7.0556	6.8963	6.6165	6.3286	6.7117	6.9484	6.9797	6.2318	6.6163	7.4949	7.1637	6.6289	6.77205	0.419072	0.67008	0.815801	6.47255	6.7179	6.97595	UU	6.77205	0.369129	0.328263	0.549181	0.467879	0.76894	0.355771	0.651638						27044329	Potri.001G033500.1		POPTR_0001s07070				PF01081			GO:0003824,GO:0008152
Potri.001G033600	6.1166	5.77475	5.85045	5.64735	5.9721	6.1138	6.1194	5.9405	5.609	6.245	5.4559	5.4075	5.8872	5.8431	6.1011	5.87225	0.320824	0.660978	0.810862	6.1166	5.8126	5.80973	DS	5.87225	0.299006	0.472954	0.656911	0.278791	0.640695	0.98953	0.9957						27046271	Potri.001G033600.1		POPTR_0001s07080	AT2G26920.1		Ubiquitin-associated/translation elongation factor EF1B protein	PF00627			GO:0005515
Potri.001G033700	8.34255	8.8334	8.92415	9.0359	8.8517	8.3378	8.3473	8.4884	9.1784	8.5877	9.2606	8.7923	9.2795	9.0406	8.6628	8.79754	0.361812	0.453246	0.700204	8.34255	8.87877	8.9438	US	8.79754	0.315483	0.139653	0.374607	0.0904671	0.402712	0.779127	0.907868						27043235	Potri.001G033700.1		POPTR_0001s07090
Potri.001G033800	6.89745	6.7601	6.44535	6.72505	6.6836	6.6999	7.095	7.0459	6.4743	6.9161	5.9746	6.5603	6.8898	6.6865	6.6807	6.70231	0.384429	0.823884	0.896145	6.89745	6.60273	6.70432	DS	6.70231	0.346351	0.636151	0.769384	0.358546	0.701976	0.69067	0.864286						27046286	Potri.001G033800.1		POPTR_0001s07100	AT2G03220.1	ATFT1,ATFUT1,FT1,MUR2	fucosyltransferase 1	PF03254			GO:0008107,GO:0042546,GO:0016020
Potri.001G033900	7.01725	6.58065	6.95585	6.66315	6.74315	7.1684	6.8661	6.828	6.3333	6.8308	7.0809	6.9362	6.3901	6.7919	6.6944	6.79201	0.265781	0.485762	0.719129	7.01725	6.76825	6.70315	DD	6.79201	0.267361	0.432702	0.628251	0.317858	0.672353	0.740697	0.890014						27042073	Potri.001G033900.1	ribonuclease P family protein; similar to Ribonuclease P protein subunit p29 (EC 3.1.26.5) (hPOP4) (Swiss-Prot:O95707) (Homo sapiens); ribonuclease P family protein; similar to Ribonuclease P protein subunit p29 (EC 3.1.26.5) (hPOP4) (Swiss-Prot:O95707) (	POPTR_0001s07110	AT2G43190.2		ribonuclease P family protein	PF01868	PTHR13348		GO:0003723,GO:0004540,GO:0006364,GO:0006379,GO:0008033,GO:0000172,GO:0030677
Potri.001G034000	5.12445	5.7668	5.28185	5.7187	5.4617	5.1563	5.0926	5.812	5.7216	5.2128	5.3509	5.7396	5.6978	5.1628	5.7606	5.4707	0.197589	0.0838333	0.359362	5.12445	5.52433	5.5902	US	5.4707	0.266306	0.184305	0.422641	0.126537	0.471286	0.736757	0.888014						27044672	Potri.001G034000.1		POPTR_0001s07120	AT1G14110.1	ATFUT9,FUT9	fucosyltransferase 9	PF03254			GO:0008107,GO:0042546,GO:0016020
Potri.001G034100	6.30015	6.26885	5.87635	5.9478	6.01655	6.4434	6.1569	6.4561	6.0816	5.9307	5.822	6.0085	5.8871	5.9426	6.0905	6.08194	0.164548	0.151232	0.461167	6.30015	6.0726	5.98217	DD	6.08194	0.204996	0.265761	0.497285	0.240751	0.608629	0.552524	0.787336						27045945	Potri.001G034100.1		POPTR_0001s07130	AT2G03220.1	ATFT1,ATFUT1,FT1,MUR2	fucosyltransferase 1	PF03254			GO:0008107,GO:0042546,GO:0016020
Potri.001G034200	9.5731	10.3951	9.90185	9.68325	9.8509	9.6485	9.4977	10.3615	10.4288	9.5645	10.2392	9.6332	9.7333	9.932	9.7698	9.88085	0.227776	0.0858287	0.362232	9.5731	10.1485	9.76708	UD	9.88085	0.275386	0.0893022	0.309334	0.046591	0.292662	0.0909848	0.38141						27047496	Potri.001G034200.1	tumour susceptibility gene 101 (TSG101) family protein; similar to SP|Q99816|Tumor susceptibility gene 101 protein {Homo {sapiens} ; [ co-ortholog (1of2) of At5g13860, At3g12400, ]	POPTR_0001s07140	AT3G12400.1	ATELC,ELC	Ubiquitin-conjugating enzyme/RWD-like protein	PF09454,PF05743	PTHR23306:SF3,PTHR23306	KOG2391	GO:0006464,GO:0015031		K12183
Potri.001G034300	6.14445	6.8937	6.86735	6.7429	6.67775	6.147	6.1419	6.7482	7.0392	6.9621	6.7726	6.8201	6.6657	6.5521	6.8034	6.66523	0.144086	0.016902	0.167468	6.14445	6.88052	6.71033	US	6.66523	0.124638	0.0007655	0.0355426	0.0002488	0.0170173	0.0947575	0.387372	GTB1					27044414	Potri.001G034300.1		POPTR_0001s07150	AT1G65440.2	GTB1	global transcription factor group B1		PTHR10145,PTHR10145:SF6	KOG1856
Potri.001G034400	7.30545	7.32165	7.07955	7.0981	7.35945	7.1407	7.4702	7.7905	6.8528	7.6508	6.5083	7.3319	6.8643	7.2362	7.4827	7.23284	0.507205	0.961122	0.975897	7.30545	7.2006	7.22877	DS	7.23284	0.449317	0.964268	0.977797	0.79535	0.925656	0.93182	0.973522						27042451	Potri.001G034400.1		POPTR_0001s07160	AT3G12390.1		Nascent polypeptide-associated complex (NAC), alpha subunit family protein	PF01849,PF00627	PTHR21713	KOG2239	GO:0005515
Potri.001G034500	6.9918	7.52935	7.48175	7.9704	8.58405	6.9497	7.0339	6.8269	8.2318	7.0069	7.9566	7.1611	8.7797	8.5791	8.589	7.71147	0.741804	0.382233	0.6594	6.9918	7.50555	8.27722	SU	7.71147	0.668708	0.129274	0.362744	0.404459	0.730284	0.146705	0.455352						27048329	Potri.001G034500.1		POPTR_0001s07170	AT5G07900.1		Mitochondrial transcription termination factor family protein	PF02536	PTHR13068,PTHR13068:SF3
Potri.001G034600	6.3002	6.69505	6.4551	6.9655	7.0919	6.2431	6.3573	6.3802	7.0099	6.6564	6.2538	6.8975	7.0335	7.1203	7.0635	6.70155	0.243592	0.0902338	0.371023	6.3002	6.57508	7.0287	SU	6.70155	0.229981	0.0170735	0.152603	0.210019	0.576415	0.0269293	0.241126						27048166	Potri.001G034600.1		POPTR_0001s07180	AT5G07900.1		Mitochondrial transcription termination factor family protein	PF02536	PTHR13068,PTHR13068:SF3	KOG1267
Potri.001G034700	7.291	8.13105	7.1947	7.5128	7.9404	7.3693	7.2127	8.3358	7.9263	7.3759	7.0135	7.7	7.3256	7.9469	7.9339	7.61399	0.215382	0.0266473	0.210489	7.291	7.66287	7.7266	US	7.61399	0.429541	0.515805	0.687104	0.35076	0.69664	0.839794	0.936081						27045780	Potri.001G034700.1		POPTR_0001s07200	AT5G07900.1		Mitochondrial transcription termination factor family protein	PF02536	PTHR13068,PTHR13068:SF3	KOG1267
Potri.001G034800	5.3569	5.5465	5.7822	6.0314	5.78885	5.4925	5.2213	5.4794	5.6136	5.5849	5.9795	5.8419	6.2209	5.5187	6.059	5.70117	0.261311	0.241301	0.552852	5.3569	5.66435	5.91012	UU	5.70117	0.255175	0.102875	0.329011	0.206765	0.573604	0.215368	0.531078						27041763	Potri.001G034800.1		POPTR_0001s07190
Potri.001G034900	5.84065	5.9647	6.15755	6.1088	6.5196	5.8296	5.8517	5.7561	6.1733	5.7443	6.5708	5.8334	6.3842	6.2739	6.7653	6.11826	0.3745	0.510717	0.73211	5.84065	6.06112	6.3142	SU	6.11826	0.36	0.346587	0.563315	0.502314	0.787878	0.353254	0.649733						27043277	Potri.001G034900.1		POPTR_0001s07210	AT5G07900.1		Mitochondrial transcription termination factor family protein	PF02536	PTHR13068,PTHR13068:SF3	KOG1267
Potri.001G035000	6.26985	7.2563	6.84945	6.7643	7.6347	6.2573	6.2824	6.788	7.7246	6.3672	7.3317	6.0047	7.5239	7.6299	7.6395	6.95492	0.641574	0.382836	0.659827	6.26985	7.05288	7.1995	US	6.95492	0.6526	0.301928	0.527307	0.208446	0.575253	0.759949	0.89835						27041058	Potri.001G035000.1		POPTR_0001s07240	AT5G07900.1		Mitochondrial transcription termination factor family protein	PF02536	PTHR13068,PTHR13068:SF3	KOG1267
Potri.001G035100																																					27046237	Potri.001G035100.1
Potri.001G035200	7.68755	8.2317	8.3099	8.39765	8.4604	7.7552	7.6199	8.0518	8.4116	7.9791	8.6407	8.275	8.5203	8.316	8.6048	8.21744	0.27001	0.160258	0.471515	7.68755	8.2708	8.42902	UU	8.21744	0.231325	0.0211934	0.169401	0.0226156	0.203033	0.365612	0.659205						27042831	Potri.001G035200.1		POPTR_0001s07250	AT5G07900.1		Mitochondrial transcription termination factor family protein	PF02536	PTHR13068,PTHR13068:SF3	KOG1267
Potri.001G035300	5.76065	5.9842	5.86445	5.7965	6.5555	5.3835	6.1378	5.6112	6.3572	5.6101	6.1188	5.7135	5.8795	6.3615	6.7495	5.99226	0.395267	0.364947	0.648972	5.76065	5.92432	6.176	SU	5.99226	0.442655	0.543768	0.707259	0.682234	0.876963	0.447802	0.719383						27041488	Potri.001G035300.1		POPTR_0001s07260	AT5G07900.1		Mitochondrial transcription termination factor family protein	PF02536	PTHR13068,PTHR13068:SF3	KOG1267
Potri.001G035400	5.766	5.83885	6.48515	6.4363	6.87145	6.1172	5.4148	5.6767	6.001	5.9666	7.0037	6.4274	6.4452	6.796	6.9469	6.27955	0.411971	0.163503	0.475614	5.766	6.162	6.65388	SU	6.27955	0.456017	0.13151	0.365328	0.349386	0.695958	0.170985	0.48421						27047621	Potri.001G035400.1		POPTR_0001s07270	AT5G45430.1		Protein kinase superfamily protein	PF00069	PTHR24055:SF115,PTHR24055		GO:0004672,GO:0005524,GO:0006468
Potri.001G035500	7.7765	7.8838	8.02505	8.41495	8.5296	7.7983	7.7547	7.2543	8.5133	7.5569	8.4932	8.113	8.7169	8.6891	8.3701	8.12598	0.541304	0.600174	0.778426	7.7765	7.95442	8.47227	SU	8.12598	0.462624	0.210038	0.447479	0.670376	0.871815	0.157429	0.469435						27042288	Potri.001G035500.1	similar to S haplotype-specific F-box protein 1. [ORG:Prunus avium]; [ co-ortholog (2of2) of BAD08683, ]	POPTR_0001s07280	AT4G12560.1	CPR30	F-box and associated interaction domains-containing protein	PF07734,PF00646			GO:0005515
Potri.001G035600	5.90055	6.31075	6.2801	5.72925	5.9222	5.8487	5.9524	5.9106	6.7109	6.3551	6.2051	5.5865	5.872	5.697	6.1474	6.02857	0.309533	0.366119	0.649465	5.90055	6.29542	5.82573	UD	6.02857	0.271825	0.0997088	0.324309	0.137362	0.488257	0.0445172	0.292282						27041670	Potri.001G035600.1		POPTR_0001s07290	AT5G07900.1		Mitochondrial transcription termination factor family protein	PF02536	PTHR13068,PTHR13068:SF3
Potri.001G035700	8.5718	8.6162	8.6854	8.7576	8.2315	8.6339	8.5097	8.463	8.7694	8.5494	8.8214	8.7415	8.7737	8.1307	8.3323	8.5725	0.14999	0.0931413	0.375948	8.5718	8.6508	8.49455	UD	8.5725	0.237263	0.664405	0.78759	0.71204	0.891603	0.382678	0.67248						27040130	Potri.001G035700.1		POPTR_0001s07300	AT3G54380.1		SAC3/GANP/Nin1/mts3/eIF-3 p25 family	PF03399	PTHR12436:SF13,PTHR12436
Potri.001G035800	7.68745	8.35635	8.36045	8.0054	8.25915	7.644	7.7309	8.511	8.2017	8.2228	8.4981	7.9084	8.1024	8.3699	8.1484	8.13376	0.163005	0.0349257	0.239741	7.68745	8.3584	8.13227	US	8.13376	0.167869	0.007526	0.10602	0.0024399	0.060068	0.0984798	0.393245					MYB	27045909	Potri.001G035800.1	similar to DNAJ heat shock N-terminal domain-containing protein; similar to cell division protein-related; similar to GlsA (Volvox carteri f. nagariensis) GI:4633129; [ co-ortholog (2of2) of At3g11450, At5g06110, ]	POPTR_0001s07310	AT3G11450.1		DnaJ domain ;Myb-like DNA-binding domain	PF00249,PF00226	PTHR24078:SF29,PTHR24078	KOG0724	GO:0031072,GO:0003677		K09522
Potri.001G035900	5.5146	5.79085	5.6217	5.63645	5.90615	5.3978	5.6314	5.56	6.0217	5.8269	5.4165	5.8408	5.4321	5.7321	6.0802	5.69395	0.269142	0.647734	0.803544	5.5146	5.70627	5.7713	UU	5.69395	0.257331	0.541229	0.705636	0.418222	0.73895	0.731356	0.885059						27040341	Potri.001G035900.1		POPTR_0001s07320	AT3G13690.1		Protein kinase protein with adenine nucleotide alpha hydrolases-like domain	PF07714	PTHR24420	KOG1187	GO:0004672,GO:0005524,GO:0006468
Potri.001G036000	5.5065	5.9829	5.58755	6.07695	6.03855	5.5272	5.4858	5.863	6.1028	5.3653	5.8098	5.5915	6.5624	5.9241	6.153	5.83849	0.353814	0.426205	0.685626	5.5065	5.78522	6.05775	UU	5.83849	0.334599	0.22007	0.455873	0.368152	0.708074	0.287199	0.596348					MYB	27045653	Potri.001G036000.1		POPTR_0001s07330	AT3G11440.1	ATMYB65,MYB65	myb domain protein 65	PF00249	PTHR10641,PTHR10641:SF30		GO:0003677		K09422
Potri.001G036100	5.414	5.9233	6.09465	5.8109	5.8081	5.5817	5.2463	5.5298	6.3168	5.8466	6.3427	5.8115	5.8103	5.9072	5.709	5.81019	0.318945	0.403321	0.672722	5.414	6.00898	5.8095	US	5.81019	0.277231	0.110311	0.339079	0.0423252	0.27912	0.342759	0.641516						27048194	Potri.001G036100.1	similar to ran-binding protein; putative; similar to SP|Q9UIA9|Ran binding-protein 16 {Homo {sapiens} ; [ co-ortholog (1of3) of At5g06120, ]	POPTR_0001s07340	AT5G06120.2		ARM repeat superfamily protein	PF03810	PTHR12596:SF2,PTHR12596	KOG1410	GO:0008565,GO:0006886
Potri.001G036200																																					27043523	Potri.001G036200.1
Potri.001G036300																																					27045726	Potri.001G036300.1
Potri.001G036400	7.20025	6.85985	6.89945	6.8591	6.23445	7.1127	7.2878	7.1013	6.6184	6.9135	6.8854	7.0414	6.6768	6.1644	6.3045	6.81062	0.204256	0.0385081	0.251563	7.20025	6.87965	6.54678	DD	6.81062	0.292857	0.0881869	0.307789	0.246663	0.613937	0.151989	0.461936						27047678	Potri.001G036400.1	similar to expressed protein in Arabidopsis thaliana; similar to DNA-binding Mel-18 protein; similar to Homo sapiens; similar to PIR:JN0717; [ co-ortholog (1of2) of At3g54360, ]	POPTR_0001s07350	AT3G54360.1		zinc ion binding		PTHR14140:SF13,PTHR14140
Potri.001G036500	7.8822	8.0501	8.27945	8.0457	8.42305	7.835	7.9294	7.9235	8.1767	7.8286	8.7303	7.9645	8.1269	8.325	8.5211	8.1361	0.308369	0.501128	0.727311	7.8822	8.16478	8.23438	UU	8.1361	0.309481	0.451806	0.642209	0.326766	0.679458	0.759728	0.89835		Jasmonic acid	Catabolism			27042153	Potri.001G036500.1		POPTR_0001s07360	AT5G07010.1	ATST2A,ST2A	sulfotransferase 2A	PF00685	PTHR11783,PTHR11783:SF1	KOG1584	GO:0008146
Potri.001G036600																																					27047891	Potri.001G036600.1		POPTR_0001s07370	AT5G07010.1	ATST2A,ST2A	sulfotransferase 2A	PF00685	PTHR11783,PTHR11783:SF1	KOG1584	GO:0008146
Potri.001G036700	8.80305	8.9676	9.0246	9.2124	9.21305	8.799	8.8071	8.7264	9.2088	8.9743	9.0749	8.9285	9.4963	9.3823	9.0438	9.04414	0.260744	0.531261	0.7417	8.80305	8.9961	9.21273	SU	9.04414	0.22142	0.157113	0.394116	0.347579	0.694685	0.208997	0.524385		Jasmonic acid	Catabolism			27045683	Potri.001G036700.1		POPTR_0001s07380	AT5G07010.1	ATST2A,ST2A	sulfotransferase 2A	PF00685	PTHR11783,PTHR11783:SF1	KOG1584	GO:0008146
Potri.001G036800	8.3802	8.35025	8.313	8.6769	8.26275	8.3376	8.4228	8.289	8.4115	8.5814	8.0446	8.6542	8.6996	8.3539	8.1716	8.39662	0.185934	0.321755	0.617105	8.3802	8.33163	8.46983	SU	8.39662	0.22225	0.688736	0.802456	0.808004	0.930975	0.408362	0.691062	SDG19					27040463	Potri.001G036800.1	similar to Histone-lysine N-methyltransferase; similar to H3 lysine-9 specific 1 (EC 2.1.1.43) (Histone H3-K9 methyltransferase 1) (H3-K9-HMTase 1) (Suppressor of variegation 3-9 homolog 1) (Su(var)3-9 homolog 1).; [ co-ortholog (2of4) of At2g05900, At1g7	POPTR_0001s07390	AT1G73100.1	SDG19,SUVH3	SU(VAR)3-9 homolog 3	PF05033,PF00856,PF02182	PTHR22884,PTHR22884:SF20	KOG1082	GO:0005515,GO:0042393,GO:0008270,GO:0018024,GO:0034968,GO:0005634
Potri.001G036900	7.78455	6.70615	6.5042	6.9273	6.6132	7.7091	7.86	6.7953	6.617	6.3635	6.6449	6.8318	7.0228	6.4997	6.7267	6.90708	0.148915	0.0018615	0.0578887	7.78455	6.60518	6.77025	DS	6.90708	0.189104	0.0004741	0.0278884	0.0001772	0.0145326	0.256842	0.570292		Salicylic acid	Synthesis			27046169	Potri.001G036900.1	similar to 4-coumarate-CoA ligase (EC 6.2.1.12) - quaking aspen. [ORG:Populus tremuloides]; [ co-ortholog (1of4) of AAC24503, At1g51680, CAB97359, CAA49575, AAC97600, AAK58908, AAF91310, AAL56850, AAS88873, S31705, P31686, T08074, AAL35216, AAL02145, AAF7	POPTR_0001s07400	AT3G21240.1	4CL2,AT4CL2	4-coumarate:CoA ligase 2	PF00501	PTHR24096,PTHR24096:SF43	KOG1176	GO:0003824,GO:0008152	6.2.1.12	K01904
Potri.001G037000	6.10945	5.69995	5.70865	5.827	5.7906	6.1536	6.0653	5.7135	5.6864	5.487	5.9303	5.9866	5.6674	5.8584	5.7228	5.82713	0.180367	0.283292	0.587724	6.10945	5.7043	5.8088	DS	5.82713	0.153093	0.0504391	0.244057	0.018431	0.182414	0.366536	0.659881	SGS3					27041786	Potri.001G037000.1		POPTR_0001s07410	AT5G23570.1	ATSGS3,SGS3	XS domain-containing protein / XS zinc finger domain-containing protein-related		PTHR21596:SF1,PTHR21596
Potri.001G037100	5.28095	5.25125	4.991	5.3659	5.1162	5.3336	5.2283	5.472	5.0305	4.9691	5.0129	5.3632	5.3686	5.2767	4.9557	5.20106	0.176352	0.353272	0.640332	5.28095	5.12113	5.24105	DU	5.20106	0.201983	0.600989	0.745917	0.391263	0.723684	0.428834	0.705757	SGS3					27048068	Potri.001G037100.1			AT5G23570.1	ATSGS3,SGS3	XS domain-containing protein / XS zinc finger domain-containing protein-related	PF03468	PTHR21596:SF1,PTHR21596
Potri.001G037200	7.6598	7.05795	6.81985	7.4204	6.9479	7.6729	7.6467	7.083	7.0329	6.7224	6.9173	7.5111	7.3297	6.9863	6.9095	7.18118	0.0894353	0.0010536	0.0438476	7.6598	6.9389	7.18415	DS	7.18118	0.213789	0.01771	0.155876	0.0059472	0.0983419	0.148764	0.457944						27046858	Potri.001G037200.1	similar to zinc finger protein-related; [ co-ortholog (2of3) of At3g14250, ]	POPTR_0001s07430	AT3G14250.1		RING/U-box superfamily protein	PF01485	PTHR11685,PTHR11685:SF66		GO:0008270
Potri.001G037300	7.03835	7.3212	6.8272	8.17675	6.7529	6.8229	7.2538	7.1363	7.5061	6.9602	6.6942	7.5112	8.8423	6.7661	6.7397	7.22328	0.465372	0.124857	0.425342	7.03835	7.0742	7.46483	SU	7.22328	0.692226	0.680038	0.797418	0.953985	0.985043	0.451065	0.721288						27045811	Potri.001G037300.1		POPTR_0001s07440	AT1G73110.1		P-loop containing nucleoside triphosphate hydrolases superfamily protein	PF00004	PTHR11603,PTHR11603:SF153	KOG0651	GO:0005524
Potri.001G037400	6.1634	6.5763	6.3379	6.1102	5.88105	6.4942	5.8326	7.0324	6.1202	6.6145	6.0613	6.1653	6.0551	5.4072	6.3549	6.21377	0.498611	0.712081	0.836564	6.1634	6.4571	5.99563	UD	6.21377	0.439547	0.378814	0.588343	0.46562	0.767281	0.181184	0.496222						27040948	Potri.001G037400.1			AT5G43150.1
Potri.001G037500	9.19755	9.1766	9.23355	9.45335	9.56165	9.1853	9.2098	8.6847	9.6685	9.056	9.4111	9.4502	9.4565	9.6138	9.5095	9.32454	0.332487	0.715636	0.838812	9.19755	9.20508	9.5075	SU	9.32454	0.284783	0.313275	0.536509	0.976511	0.992317	0.176839	0.491198						27044954	Potri.001G037500.1		POPTR_0001s07460	AT2G24530.1
Potri.001G037600																																					27041587	Potri.001G037600.1		POPTR_0001s07470
Potri.001G037700	9.04275	8.79165	8.65765	8.79825	9.2564	8.9296	9.1559	8.3707	9.2126	8.5829	8.7324	8.6312	8.9653	9.2928	9.22	8.90934	0.29988	0.392683	0.665402	9.04275	8.72465	9.02732	DU	8.90934	0.311103	0.362695	0.575079	0.276293	0.638556	0.211259	0.526793						27046851	Potri.001G037700.1		POPTR_0001s07480	AT5G57330.1		Galactose mutarotase-like superfamily protein	PF01263	PTHR11122	KOG1594	GO:0016853,GO:0005975
Potri.001G037800	7.7013	7.46845	8.32525	8.51255	8.29145	7.7742	7.6284	7.2853	7.6516	7.6853	8.9652	8.3691	8.656	8.2417	8.3412	8.0598	0.434257	0.212783	0.5269	7.7013	7.89685	8.402	SU	8.0598	0.496543	0.252442	0.485079	0.663058	0.868806	0.193399	0.508499						27046597	Potri.001G037800.1		POPTR_0001s07490	AT3G12660.1	FLA14	FASCICLIN-like arabinogalactan protein 14 precursor	PF02469
Potri.001G037900	5.146	5.0113	5.322	5.0025	5.2185	5.0957	5.1963	5.0903	4.9323	5.4395	5.2045	5.0741	4.9309	5.4225	5.0145	5.14006	0.166517	0.368674	0.651073	5.146	5.16665	5.1105	SD	5.14006	0.200653	0.924486	0.953954	0.908744	0.969118	0.704075	0.870906						27042537	Potri.001G037900.1		POPTR_0001s07500	AT1G79640.1		Protein kinase superfamily protein	PF00069	PTHR24361,PTHR24361:SF72	KOG0582	GO:0004672,GO:0005524,GO:0006468
Potri.001G038000	11.1449	11.2827	10.9558	10.9895	11.5419	11.1836	11.1063	11.3662	11.1992	11.193	10.7186	10.9948	10.9842	11.2981	11.7857	11.183	0.222887	0.191864	0.505553	11.1449	11.1192	11.2657	SU	11.183	0.307153	0.788048	0.868902	0.92574	0.974985	0.521762	0.768522						27047725	Potri.001G038000.1	similar to DNA repair protein RAD23; putative; similar to DNA repair by nucleotide excision (NER) RAD23 protein; similar to isoform II GI:1914685 from (Daucus carota); [ co-ortholog (2of2) of At1g79650, At1g16190, ]	POPTR_0001s07510	AT1G79650.1	RAD23,RAD23B	Rad23 UV excision repair protein family	PF09280,PF00240,PF00627	PTHR10621	KOG0011	GO:0005515,GO:0003684,GO:0006289,GO:0043161
Potri.001G038100	9.16595	9.761	9.713	10.0284	9.5975	9.1535	9.1784	10.003	9.519	10.1806	9.2454	9.805	10.2518	9.3878	9.8072	9.65317	0.385357	0.372544	0.653568	9.16595	9.737	9.81295	US	9.65317	0.36459	0.173231	0.411378	0.113449	0.447396	0.776842	0.906798						27047083	Potri.001G038100.1	TMS membrane family protein; tumour differentially expressed (TDE) family protein; [ co-ortholog (1of2) of At1g16180, ]	POPTR_0001s07520	AT1G16180.1		Serinc-domain containing serine and sphingolipid biosynthesis protein	PF03348	PTHR10383,PTHR10383:SF2	KOG2592	GO:0016020
Potri.001G038200																																					27047180	Potri.001G038200.1		POPTR_0001s07530	AT1G79660.1
Potri.001G038300																																					27043278	Potri.001G038300.1		POPTR_0001s07540	AT1G79670.1	RFO1,WAKL22	Wall-associated kinase family protein	PF07645,PF08488,PF00069	PTHR24420,PTHR24420:SF444	KOG1187	GO:0004672,GO:0005524,GO:0006468,GO:0005509,GO:0004674,GO:0016021
Potri.001G038400																																					27046258	Potri.001G038400.1			AT1G79660.1
Potri.001G038500	4.9837	5.09755	5.04265	5.25475	5.38355	5.1426	4.8248	5.016	5.1791	4.9975	5.0878	5.1865	5.323	5.4185	5.3486	5.15244	0.126202	0.107399	0.400141	4.9837	5.0701	5.31915	SU	5.15244	0.119067	0.022219	0.173156	0.429765	0.746027	0.0211627	0.221033						27048651	Potri.001G038500.1			AT5G22250.1		Polynucleotidyl transferase, ribonuclease H-like superfamily protein	PF04857	PTHR10797,PTHR10797:SF0	KOG0304	GO:0005634
Potri.001G038600																																					27046147	Potri.001G038600.1		POPTR_0001s07690	AT1G16110.1	WAKL6	wall associated kinase-like 6	PF08488			GO:0004674,GO:0016021
Potri.001G038700																																					27047580	Potri.001G038700.1		POPTR_0001s07560	AT1G16260.1		Wall-associated kinase family protein	PF07645,PF08488	PTHR24420,PTHR24420:SF444		GO:0005509,GO:0004674,GO:0016021
Potri.001G038800	7.09655	7.06175	6.87285	6.89225	6.75525	7.0631	7.13	7.0209	7.1026	7.0292	6.7165	7.379	6.4055	7.0727	6.4378	6.93573	0.382064	0.882765	0.929306	7.09655	6.9673	6.82375	DD	6.93573	0.334732	0.642	0.773163	0.66916	0.871507	0.563335	0.793458						27042695	Potri.001G038800.1		POPTR_0065s00240
Potri.001G038900																																					27041196	Potri.001G038900.1			AT1G79660.1
Potri.001G039000	5.1623	5.1947	4.96085	5.3084	5.5106	5.1421	5.1825	5.0288	5.3606	4.8887	5.033	5.2678	5.349	5.6025	5.4187	5.22737	0.1315	0.0597906	0.308171	5.1623	5.07777	5.4095	SU	5.22737	0.161259	0.0569893	0.256539	0.564115	0.821442	0.0226874	0.225577						27046918	Potri.001G039000.1		POPTR_0001s07580	AT5G22250.1		Polynucleotidyl transferase, ribonuclease H-like superfamily protein	PF04857	PTHR10797,PTHR10797:SF0	KOG0304	GO:0005634
Potri.001G039100																																					27040963	Potri.001G039100.1			AT1G16260.1		Wall-associated kinase family protein	PF08488			GO:0004674,GO:0016021
Potri.001G039200	5.20785	4.96355	5.58805	5.345	5.8027	5.1603	5.2554	4.9888	4.9383	5.5291	5.647	5.3019	5.3881	5.3634	6.242	5.38143	0.283701	0.157139	0.468316	5.20785	5.2758	5.57385	SU	5.38143	0.378327	0.454746	0.644101	0.841608	0.944689	0.302009	0.608647						27045686	Potri.001G039200.1		POPTR_0001s07550	AT1G16260.1		Wall-associated kinase family protein	PF08488,PF00069	PTHR24420,PTHR24420:SF444	KOG1187	GO:0004672,GO:0005524,GO:0006468,GO:0004674,GO:0016021
Potri.001G039300	5.16035	5.3454	5.52185	4.9823	5.65465	4.986	5.3347	5.3945	5.2963	5.2854	5.7583	4.8581	5.1065	5.5272	5.7821	5.33291	0.219442	0.127501	0.429017	5.16035	5.43363	5.31848	UD	5.33291	0.321595	0.633224	0.767348	0.359179	0.70213	0.628151	0.83125						27040689	Potri.001G039300.1			AT1G16260.1		Wall-associated kinase family protein	PF08488			GO:0004674,GO:0016021
Potri.001G039400	5.3597	5.3954	5.4022	5.41945	5.3279	4.9777	5.7417	5.2202	5.5706	5.2663	5.5381	5.3212	5.5177	5.2403	5.4155	5.38093	0.291489	0.997369	0.998335	5.3597	5.3988	5.37368	UD	5.38093	0.248785	0.980935	0.988362	0.861136	0.952389	0.890454	0.956798						27044382	Potri.001G039400.1	similar to putative wall-associated kinase. [ORG:Populus euramericana]; [ co-ortholog (34of36) of CAG27613, ]	POPTR_1464s00200	AT1G16130.1	WAKL2	wall associated kinase-like 2		PTHR24420,PTHR24420:SF444
Potri.001G039500	5.5158	5.35455	5.82635	5.64065	5.55415	5.5808	5.4508	5.3717	5.3374	5.9223	5.7304	5.9224	5.3589	5.5622	5.5461	5.5783	0.193053	0.304126	0.603304	5.5158	5.59045	5.5974	US	5.5783	0.243904	0.921341	0.951991	0.734184	0.901686	0.968981	0.988303						27041557	Potri.001G039500.1			AT1G79670.1	RFO1,WAKL22	Wall-associated kinase family protein		PTHR24420,PTHR24420:SF444
Potri.001G039600	7.8135	8.08635	8.19955	8.02635	8.1773	7.8218	7.8052	7.9683	8.2044	8.4035	7.9956	7.9989	8.0538	8.3214	8.0332	8.06061	0.175634	0.316727	0.613325	7.8135	8.14295	8.10182	US	8.06061	0.16468	0.122491	0.354916	0.0541846	0.316057	0.73436	0.886642						27048469	Potri.001G039600.1
Potri.001G039700	9.42485	9.207	8.5248	8.47795	8.9528	9.4319	9.4178	9.2694	9.1446	8.5685	8.4811	8.4058	8.5501	9.055	8.8506	8.91748	0.092744	0.000544	0.0326762	9.42485	8.8659	8.71537	DD	8.91748	0.323792	0.0985683	0.322857	0.086467	0.393222	0.531911	0.774601						27046514	Potri.001G039700.1			AT1G79660.1
Potri.001G039800																																					27041251	Potri.001G039800.1	similar to putative wall-associated kinase. [ORG:Populus euramericana]; [ co-ortholog (10of36) of CAG27613, ]	POPTR_0001s07590	AT1G16260.1		Wall-associated kinase family protein	PF08488			GO:0004674,GO:0016021
Potri.001G039900	5.7734	5.8167	5.92435	5.944	6.1313	5.8427	5.7041	5.628	6.0054	5.5882	6.2605	5.8591	6.0289	5.9136	6.349	5.91795	0.28845	0.760949	0.862954	5.7734	5.87052	6.03765	SU	5.91795	0.257095	0.479568	0.661182	0.675814	0.873956	0.388514	0.676544						27043478	Potri.001G039900.1		POPTR_1809s00200	AT1G16130.1	WAKL2	wall associated kinase-like 2	PF07645,PF08488,PF00069	PTHR24420,PTHR24420:SF444	KOG1187	GO:0004672,GO:0005524,GO:0006468,GO:0005509,GO:0004674,GO:0016021
Potri.001G040000																																					27047886	Potri.001G040000.1		POPTR_0001s03240	AT1G69730.1		Wall-associated kinase family protein	PF07645,PF08488,PF00069	PTHR24420,PTHR24420:SF444	KOG1187	GO:0004672,GO:0005524,GO:0006468,GO:0005509,GO:0004674,GO:0016021
Potri.001G040100	7.80075	7.44285	8.0006	7.6192	7.94855	7.9027	7.6988	7.2816	7.6041	7.542	8.4592	7.6485	7.5899	8.0925	7.8046	7.76239	0.327591	0.484088	0.718059	7.80075	7.72173	7.78388	DU	7.76239	0.369582	0.959351	0.974924	0.812069	0.932419	0.818833	0.927014						27048626	Potri.001G040100.1		POPTR_0001s03250	AT1G16080.1
Potri.001G040200																																					27047902	Potri.001G040200.1			AT3G09390.1	ATMT-1,ATMT-K,MT2A	metallothionein 2A	PF01439			GO:0046872
Potri.001G040300	8.04175	8.27535	8.20455	8.1868	8.5951	8.0319	8.0516	8.0722	8.4785	7.8817	8.5274	7.9612	8.4124	8.4804	8.7098	8.26071	0.289586	0.483598	0.717743	8.04175	8.23995	8.39095	UU	8.26071	0.290571	0.421518	0.620277	0.456752	0.76247	0.486275	0.745737						27044469	Potri.001G040300.1			AT1G79660.1
Potri.001G040400	5.3062	5.4966	5.5962	5.62325	5.7923	5.3166	5.2958	5.3332	5.66	5.6145	5.5779	5.5065	5.74	5.9358	5.6488	5.56291	0.156672	0.161425	0.473163	5.3062	5.5464	5.70777	UU	5.56291	0.151765	0.0506497	0.244279	0.11034	0.44049	0.176351	0.490568						27042066	Potri.001G040400.1		POPTR_0001s07680	AT5G22250.1		Polynucleotidyl transferase, ribonuclease H-like superfamily protein	PF04857	PTHR10797,PTHR10797:SF0	KOG0304	GO:0005634
Potri.001G040500	5.56275	5.60825	5.433	5.3557	5.3516	5.5506	5.5749	5.6842	5.5323	5.4533	5.4127	5.4982	5.2132	5.3038	5.3994	5.46226	0.107553	0.179863	0.493505	5.56275	5.52062	5.35365	SD	5.46226	0.112484	0.102968	0.329143	0.678435	0.874923	0.073946	0.353379						27045685	Potri.001G040500.1	similar to wall-associated kinase; putative; similar to wall-associated kinase 4 GI:3355308 from (Arabidopsis thaliana); similar to isoform contains non-consensus AT-acceptor splice site.; similar to wall-associated kinase; putative; similar to wall-assoc	POPTR_0001s03190	AT1G16130.1	WAKL2	wall associated kinase-like 2	PF07645,PF08488,PF00069	PTHR24420,PTHR24420:SF444	KOG1187	GO:0004672,GO:0005524,GO:0006468,GO:0005509,GO:0004674,GO:0016021
Potri.001G040600	6.6518	6.9183	6.41035	7.15485	7.19875	6.7382	6.5654	6.599	7.2376	6.3637	6.457	6.9633	7.3464	7.5341	6.8634	6.86681	0.322952	0.210303	0.523927	6.6518	6.66432	7.1768	SU	6.86681	0.334115	0.122937	0.355126	0.966682	0.988978	0.0666996	0.341198						27041224	Potri.001G040600.1			AT1G16260.1		Wall-associated kinase family protein	PF08488			GO:0004674,GO:0016021
Potri.001G040700	6.2298	6.30985	6.3078	6.4429	6.50735	6.2923	6.1673	6.1556	6.4641	6.0095	6.6061	6.4283	6.4575	6.3275	6.6872	6.35954	0.244329	0.786103	0.876014	6.2298	6.30882	6.47513	SU	6.35954	0.207929	0.376625	0.586508	0.673994	0.873504	0.29528	0.602437						27044089	Potri.001G040700.1
Potri.001G040800																																					27044703	Potri.001G040800.1		POPTR_0001s07620	AT1G16150.1	WAKL4	wall associated kinase-like 4	PF08488,PF00069	PTHR24420,PTHR24420:SF444	KOG1187	GO:0004672,GO:0005524,GO:0006468,GO:0004674,GO:0016021
Potri.001G040900	6.0949	6.13955	6.9461	6.67185	6.66505	5.9334	6.2564	6.2724	6.0067	6.2373	7.6549	6.3379	7.0058	6.6597	6.6704	6.50349	0.512906	0.468214	0.708827	6.0949	6.54282	6.66845	UU	6.50349	0.52995	0.486819	0.666748	0.36159	0.704393	0.747266	0.893069						27042514	Potri.001G040900.1		POPTR_0001s07630	AT1G69730.1		Wall-associated kinase family protein	PF00069	PTHR24420,PTHR24420:SF444	KOG1187	GO:0004672,GO:0005524,GO:0006468
Potri.001G041000	5.9156	5.94785	5.93045	5.97035	6.0918	5.9464	5.8848	5.6108	6.2849	6.0837	5.7772	6.0453	5.8954	6.3018	5.8818	5.97121	0.274047	0.963782	0.977394	5.9156	5.93915	6.03108	SU	5.97121	0.236209	0.807305	0.880186	0.91158	0.970233	0.599182	0.813453						27043908	Potri.001G041000.1		POPTR_0001s07640	AT1G69730.1		Wall-associated kinase family protein	PF07645,PF08488			GO:0005509,GO:0004674,GO:0016021
Potri.001G041100	5.789	5.8232	6.3454	6.1552	6.6151	5.7985	5.7795	5.6531	5.9933	5.7715	6.9193	5.8139	6.4965	6.3395	6.8907	6.14558	0.469394	0.442301	0.694439	5.789	6.0843	6.38515	UU	6.14558	0.475973	0.383913	0.591856	0.496948	0.785252	0.40107	0.68575						27046102	Potri.001G041100.1	similar to putative wall-associated kinase. [ORG:Populus euramericana]; [ co-ortholog (33of36) of CAG27613, ]	POPTR_0001s07650	AT1G69730.1		Wall-associated kinase family protein	PF07645,PF08488,PF00069	PTHR24420,PTHR24420:SF444	KOG1187	GO:0004672,GO:0005524,GO:0006468,GO:0005509,GO:0004674,GO:0016021
Potri.001G041200																																					27040665	Potri.001G041200.1		POPTR_0001s07660	AT1G16080.1
Potri.001G041300	7.50955	6.97275	7.91905	6.50395	6.3939	7.6298	7.3893	7.4219	6.5236	9.4097	6.4284	6.8752	6.1327	6.5278	6.26	7.05984	1.01862	0.564248	0.759736	7.50955	7.4459	6.44893	SD	7.05984	0.933165	0.301117	0.526674	0.939427	0.97972	0.174561	0.488502						27041185	Potri.001G041300.1		POPTR_0001s03260	AT3G09390.1	ATMT-1,ATMT-K,MT2A	metallothionein 2A	PF01439			GO:0046872
Potri.001G041400	7.34925	6.5073	6.5934	7.10345	8.9317	7.3183	7.3802	6.0851	6.9295	6.3281	6.8587	6.2066	8.0003	8.9382	8.9252	7.29702	0.6493	0.0640145	0.318804	7.34925	6.55035	8.01758	DU	7.29702	0.883003	0.130293	0.364001	0.330882	0.682969	0.051095	0.309326						27047355	Potri.001G041400.1		POPTR_0001s03290	AT1G16070.1	AtTLP8,TLP8	tubby like protein 8	PF01167	PTHR16517:SF4,PTHR16517	KOG2502
Potri.001G041500	9.2138	8.92215	8.96755	9.4626	9.59315	9.0077	9.4199	8.7066	9.1377	8.6174	9.3177	9.2616	9.6636	9.3544	9.8319	9.23185	0.351538	0.350513	0.638271	9.2138	8.94485	9.52787	SU	9.23185	0.301662	0.0785568	0.293113	0.337503	0.687535	0.0292005	0.248852					AP2	27045380	Potri.001G041500.1		POPTR_0001s03300	AT1G16060.1	ADAP	ARIA-interacting double AP2 domain protein	PF00847	PTHR11795:SF332,PTHR11795		GO:0003700,GO:0006355		K09285
Potri.001G041600	5.9823	6.57295	6.19	6.56855	6.6555	5.8966	6.068	6.1029	7.043	6.4924	5.8876	6.5181	6.619	6.9328	6.3782	6.39386	0.399589	0.458442	0.702989	5.9823	6.38148	6.61203	UU	6.39386	0.368891	0.21273	0.449625	0.251642	0.618023	0.406105	0.689637						27047176	Potri.001G041600.1	integral membrane transporter family protein; similar to high affinity folic acid/methotrexate transporter 5 (GI:21898554) (Leishmania tarentolae); [ co-ortholog (1of2) of At1g79710, ]	POPTR_0001s03310	AT1G79710.1		Major facilitator superfamily protein	PF03092	PTHR24003:SF331,PTHR24003	KOG0254	GO:0055085,GO:0016021
Potri.001G041700	6.04405	5.80455	5.57025	5.79095	6.3095	5.9199	6.1682	5.79	5.8191	5.5052	5.6353	5.5482	6.0337	6.0313	6.5877	5.90386	0.249943	0.166561	0.479056	6.04405	5.6874	6.05023	DU	5.90386	0.301461	0.247013	0.480008	0.214174	0.580812	0.132526	0.439229						27047033	Potri.001G041700.1	aspartyl protease family protein; [ co-ortholog (1of2) of At1g79720, ]	POPTR_0001s03320	AT1G79720.1		Eukaryotic aspartyl protease family protein	PF00026	PTHR13683,PTHR13683:SF98	KOG1339	GO:0004190,GO:0006508
Potri.001G041800	7.6601	8.66145	8.2539	8.14165	6.78085	7.9024	7.4178	9.1737	8.1492	8.8045	7.7033	8.4332	7.8501	6.9729	6.5888	7.89959	0.546316	0.10225	0.390917	7.6601	8.45768	7.46125	UD	7.89959	0.708135	0.190268	0.428974	0.234592	0.602202	0.0868967	0.375572						27045969	Potri.001G041800.1		POPTR_0001s03330	AT2G24100.1
Potri.001G041900	6.1162	5.98485	6.1008	6.1015	5.9461	6.3244	5.908	5.8727	6.097	5.8279	6.3737	6.0754	6.1276	6.0715	5.8207	6.04989	0.242327	0.922189	0.952778	6.1162	6.04282	6.0238	DD	6.04989	0.21752	0.885437	0.928987	0.708478	0.890038	0.905036	0.962692						27045748	Potri.001G041900.1		POPTR_0001s03340	AT1G80940.1				PTHR26266,PTHR26266:SF147
Potri.001G042000	9.84915	10.5228	10.9055	11.1254	10.8934	9.8146	9.8837	10.05	10.9955	10.7215	11.0896	10.9567	11.2941	10.5331	11.2538	10.6593	0.408349	0.128241	0.429934	9.84915	10.7142	11.0094	UU	10.6593	0.384351	0.028803	0.193418	0.035492	0.254074	0.313266	0.6186						27041694	Potri.001G042000.1		POPTR_0001s03350	AT5G57820.1		zinc ion binding
Potri.001G042100	7.36305	7.91645	8.11635	8.17575	8.336	7.194	7.5321	7.4707	8.3622	7.7294	8.5033	7.8006	8.5509	7.8727	8.7993	7.98152	0.541253	0.497788	0.725766	7.36305	8.0164	8.25587	UU	7.98152	0.467579	0.156178	0.393014	0.150678	0.507027	0.492372	0.749841						27046544	Potri.001G042100.1		POPTR_0001s03360
Potri.001G042200	6.2437	6.7931	7.10985	6.82515	6.93935	6.1396	6.3478	6.4583	7.1279	6.6254	7.5943	6.1845	7.4658	6.7484	7.1303	6.78223	0.567279	0.646486	0.803058	6.2437	6.95148	6.88225	US	6.78223	0.496042	0.288429	0.516381	0.143431	0.496515	0.849154	0.939753						27043018	Potri.001G042200.1		POPTR_0001s03370
Potri.001G042300	5.6214	5.4943	5.6993	5.9029	5.92205	5.5491	5.6937	5.4789	5.5097	5.6929	5.7057	6.0988	5.707	5.519	6.3251	5.72799	0.287285	0.564874	0.760009	5.6214	5.5968	5.91247	SU	5.72799	0.254966	0.241705	0.475411	0.914419	0.971395	0.123423	0.42765						27044266	Potri.001G042300.1		POPTR_0001s03380	AT3G50310.1	MAPKKK20	mitogen-activated protein kinase kinase kinase 20			KOG0198
Potri.001G042400	5.43345	5.64985	5.38855	5.2024	5.4682	5.534	5.3329	5.774	5.5257	5.3302	5.4469	5.2041	5.2007	5.3308	5.6056	5.42849	0.138289	0.152506	0.462852	5.43345	5.5192	5.3353	SD	5.42849	0.183048	0.41166	0.612405	0.605337	0.841157	0.198354	0.513215						27040352	Potri.001G042400.1		POPTR_0001s03390	AT5G67080.1	MAPKKK19	mitogen-activated protein kinase kinase kinase 19	PF00069	PTHR24361,PTHR24361:SF58	KOG0198	GO:0004672,GO:0005524,GO:0006468
Potri.001G042500	5.1986	5.5531	5.9104	5.7013	5.82085	5.1239	5.2733	5.3447	5.7615	5.6473	6.1735	5.64	5.7626	5.9845	5.6572	5.63685	0.243944	0.159575	0.470874	5.1986	5.73175	5.76107	US	5.63685	0.25057	0.0749585	0.287471	0.0436626	0.283224	0.873221	0.949778						27043583	Potri.001G042500.1		POPTR_0001s03400	AT2G24130.1		Leucine-rich receptor-like protein kinase family protein	PF00069,PF00560	PTHR24420,PTHR24420:SF841	KOG1187	GO:0004672,GO:0005524,GO:0006468,GO:0005515
Potri.001G042600	7.5149	7.3413	7.3998	7.4005	7.2104	7.2656	7.7642	7.0299	7.6527	7.3199	7.4797	7.7302	7.0708	7.2913	7.1295	7.37338	0.335113	0.917203	0.949767	7.5149	7.37055	7.30545	DD	7.37338	0.293029	0.7223	0.825019	0.587256	0.832789	0.762537	0.899741						27047630	Potri.001G042600.1	similar to heat shock protein 70 cognate. [ORG:Salix gilgiana]; [ co-ortholog (3of11) of S14992, CAA44620, CAA83548, 1805333A, CAA67588, AAN87001, S08662, CAA67867, S44168, CAA82915, T09535, AAA82975, S53498, CAA36067, S42078, BAA34919, AAG23797, P26413,	POPTR_0001s03410	AT3G12580.1	ATHSP70,HSP70	heat shock protein 70	PF00012	PTHR19375	KOG0100	GO:0000902,GO:0005524		K03283
Potri.001G042700	7.38795	7.4663	7.4075	6.9633	7.12595	7.6073	7.1686	7.1937	7.7389	7.2628	7.5522	7.2957	6.6309	7.3174	6.9345	7.2702	0.340885	0.573071	0.764501	7.38795	7.4369	7.04462	SD	7.2702	0.295423	0.210658	0.448008	0.8537	0.949795	0.102489	0.400021						27044210	Potri.001G042700.1	similar to heat shock protein 70 cognate. [ORG:Salix gilgiana]; [ co-ortholog (4of11) of S14992, CAA44620, CAA83548, 1805333A, CAA67588, AAN87001, S08662, CAA67867, S44168, CAA82915, T09535, AAA82975, S53498, CAA36067, S42078, BAA34919, AAG23797, P26413,	POPTR_0001s03420	AT1G16030.1	Hsp70b	heat shock protein 70B	PF00012	PTHR19375	KOG0100	GO:0000902,GO:0005524		K03283
Potri.001G042800																																					27043916	Potri.001G042800.1		POPTR_0001s03430
Potri.001G042900	7.5313	6.89845	7.0908	7.1124	6.60985	7.5897	7.4729	6.9591	6.8378	6.9873	7.1943	7.1175	7.1073	6.7862	6.4335	7.04856	0.139895	0.0096185	0.126486	7.5313	6.99463	6.86113	DD	7.04856	0.235253	0.0354838	0.211743	0.0337073	0.247394	0.448632	0.719863						27046334	Potri.001G042900.1	transferase family protein; similar to anthranilate N-hydroxycinnamoyl/benzoyltransferase from Dianthus caryophyllus (GI:3288180; similar to GI:2239091); [ co-ortholog (2of2) of At5g48930, ]	POPTR_0001s03440	AT5G48930.1	HCT	hydroxycinnamoyl-CoA shikimate/quinate hydroxycinnamoyl transferase	PF02458			GO:0016747	2.3.1.133	K13065
Potri.001G043000	10.0157	10.3262	10.3826	10.163	9.2736	9.953	10.0784	10.8324	9.8199	10.9911	9.7741	10.3247	10.0013	9.301	9.2462	10.0322	0.512792	0.323266	0.618466	10.0157	10.3544	9.7183	UD	10.0322	0.548895	0.320641	0.542924	0.49923	0.786258	0.145258	0.453978						27043902	Potri.001G043000.1		POPTR_0001s03460	AT4G31860.1		Protein phosphatase 2C family protein	PF00481	PTHR13832,PTHR13832:SF140	KOG0697	GO:0003824
Potri.001G043100	13.2676	13.0556	13.6977	13.5854	12.9428	13.5058	13.0294	12.9234	13.1878	13.5732	13.8222	13.5476	13.6231	13.3627	12.523	13.3098	0.327057	0.233181	0.545726	13.2676	13.3766	13.2641	UD	13.3098	0.440767	0.92696	0.95558	0.783389	0.920921	0.728663	0.883507						27045429	Potri.001G043100.1	similar to DNAJ heat shock N-terminal domain-containing protein; similar to SP|Q05646|Chaperone protein dnaJ Erysipelothrix rhusiopathiae ; similar to SP|P45555 Chaperone protein dnaJ (HSP40) Staphylococcus aureus; similar to J8 mRNA; similar to nuclear g	POPTR_0001s03470	AT1G80920.1	J8	Chaperone DnaJ-domain superfamily protein	PF00226	PTHR25040,PTHR25040:SF110	KOG0723	GO:0031072
Potri.001G043200	8.6233	9.02105	8.66975	8.4454	8.3699	8.641	8.6056	9.1377	8.9044	8.9666	8.3729	8.3194	8.5714	8.4574	8.2824	8.62588	0.224118	0.166155	0.478692	8.6233	8.8454	8.40765	UD	8.62588	0.233072	0.087175	0.306215	0.307577	0.665739	0.0326493	0.25907						27040187	Potri.001G043200.1	magnesium transporter CorA-like family protein; similar to low similarity to SP|Q01926 RNA splicing protein MRS2; similar to mitochondrial precursor {Saccharomyces cerevisiae}; [ co-ortholog (1of2) of At1g16010, At1g80900, ]	POPTR_0001s03480	AT1G16010.1	MGT2,MRS2-1	magnesium transporter 2	PF01544	PTHR13890	KOG2662	GO:0046873,GO:0030001,GO:0055085,GO:0016020
Potri.001G043300	8.223	8.02085	7.403	7.73905	8.1531	8.1306	8.3154	7.9563	8.0854	7.608	7.198	7.8484	7.6297	8.5293	7.7769	7.9078	0.288592	0.149643	0.45972	8.223	7.71192	7.94608	DU	7.9078	0.372176	0.332894	0.552416	0.156839	0.516041	0.403148	0.687111						27040553	Potri.001G043300.1			AT1G16000.1
Potri.001G043400	6.9943	6.12465	5.81095	5.7028	5.5247	6.9818	7.0068	6.4878	5.7615	6.0576	5.5643	5.3866	6.019	5.4149	5.6345	6.03148	0.349233	0.0443377	0.268584	6.9943	5.9678	5.61375	DD	6.03148	0.325125	0.0052921	0.0900486	0.008225	0.119253	0.167449	0.480537						27040416	Potri.001G043400.1		POPTR_0001s03500	AT1G80500.1		SNARE-like superfamily protein	PF04628	PTHR12403	KOG3487	GO:0006888,GO:0005801,GO:0005622
Potri.001G043500	5.78625	5.9117	5.6626	6.14005	6.37445	5.7773	5.7952	5.8708	5.9526	5.4571	5.8681	5.7982	6.4819	6.2348	6.5141	5.97501	0.268587	0.199239	0.512977	5.78625	5.78715	6.25725	SU	5.97501	0.26123	0.0730734	0.284238	0.996937	0.999027	0.0383846	0.276778						27047291	Potri.001G043500.1		POPTR_0001s03510	AT1G80880.1		Tetratricopeptide repeat (TPR)-like superfamily protein	PF01535	PTHR24015
Potri.001G043600	6.01545	5.9366	5.7569	5.80155	6.33985	5.8824	6.1485	5.9436	5.9296	5.8359	5.6779	5.6472	5.9559	6.3612	6.3185	5.97007	0.138956	0.044275	0.26844	6.01545	5.84675	6.0707	DU	5.97007	0.244541	0.45549	0.64458	0.451858	0.759485	0.236351	0.550766						27045161	Potri.001G043600.1		POPTR_0001s03520	AT5G15350.1	AtENODL17,ENODL17	early nodulin-like protein 17	PF02298			GO:0005507,GO:0009055
Potri.001G043700	5.5806	5.5822	5.68955	5.6933	5.8769	5.6362	5.525	5.5106	5.6538	5.6491	5.73	5.5001	5.8865	5.9855	5.7683	5.68451	0.153589	0.401661	0.671262	5.5806	5.63588	5.7851	SU	5.68451	0.152682	0.280209	0.509648	0.688448	0.879693	0.209405	0.524819						27042011	Potri.001G043700.1			AT1G80870.1		Protein kinase superfamily protein	PF00069	PTHR24420:SF440,PTHR24420	KOG0198	GO:0004672,GO:0005524,GO:0006468
Potri.001G043800	7.55585	8.1573	8.1436	8.24495	8.6143	7.4086	7.7031	7.7558	8.5588	7.6167	8.6705	7.8374	8.6525	8.503	8.7256	8.1432	0.505566	0.437321	0.69113	7.55585	8.15045	8.42962	UU	8.1432	0.449538	0.149887	0.386516	0.170523	0.532208	0.408933	0.691358						27042005	Potri.001G043800.1		POPTR_0001s03540	AT2G34930.1		disease resistance family protein / LRR family protein	PF00560,PF08263	PTHR24420,PTHR24420:SF474	KOG0472	GO:0005515
Potri.001G043900	5.55865	5.5617	5.32615	5.5816	6.0488	5.7118	5.4055	5.6713	5.4521	5.5679	5.0844	5.5535	5.6097	5.9133	6.1843	5.61538	0.212659	0.124284	0.424611	5.55865	5.44393	5.8152	SU	5.61538	0.267229	0.207333	0.444877	0.635269	0.855313	0.0901744	0.379952						27046551	Potri.001G043900.1	similar to CYCLIC NUCLEOTIDE GATED CHANNEL 7; [ ortholog of At1g19780,At1g15990,]	POPTR_0001s03550	AT1G19780.1	ATCNGC8,CNGC8	cyclic nucleotide gated channel 8	PF00520,PF00027	PTHR10217:SF7,PTHR10217	KOG0498	GO:0005216,GO:0006811,GO:0055085,GO:0016020		K05391
Potri.001G044000	7.038	7.24295	6.8959	6.9641	6.81335	7.2393	6.8367	7.4735	7.0124	7.0593	6.7325	7.2598	6.6684	7.0323	6.5944	6.99086	0.319845	0.725105	0.844317	7.038	7.06942	6.88872	SD	6.99086	0.305818	0.697886	0.808475	0.908883	0.969206	0.430962	0.707517						27046280	Potri.001G044000.1		POPTR_0001s03560	AT1G73060.1	LPA3	Low PSII Accumulation 3	PF09353
Potri.001G044100	5.46545	5.6441	5.3489	5.41435	5.41365	5.6693	5.2616	5.5723	5.7159	5.3178	5.38	5.5104	5.3183	5.3234	5.5039	5.45729	0.161305	0.497892	0.725821	5.46545	5.4965	5.414	SD	5.45729	0.176165	0.806348	0.879674	0.844517	0.945869	0.528979	0.772794						27040328	Potri.001G044100.1		POPTR_0001s03570	AT4G37580.1	COP3,HLS1,UNS2	Acyl-CoA N-acyltransferases (NAT) superfamily protein	PF00583	PTHR23091:SF21,PTHR23091		GO:0008080,GO:0016747,GO:0008152
Potri.001G044200	9.22155	8.95665	8.79305	9.0871	9.5701	9.2537	9.1894	8.6333	9.28	8.6334	8.9527	9.0879	9.0863	9.6817	9.4585	9.12569	0.23961	0.127982	0.42952	9.22155	8.87485	9.3286	DU	9.12569	0.279571	0.129151	0.362666	0.195254	0.560819	0.055373	0.316803						27042202	Potri.001G044200.1			AT1G80860.1	ATPLMT,PLMT	phospholipid N-methyltransferase	PF04191	PTHR15458,PTHR15458:SF7		GO:0008170,GO:0006644
Potri.001G044300	7.73675	7.13265	7.84335	7.18425	6.91265	7.74	7.7335	7.4588	6.8065	7.6375	8.0492	7.4134	6.9551	7.4329	6.3924	7.36193	0.434478	0.276737	0.581924	7.73675	7.488	7.04845	SD	7.36193	0.466402	0.25093	0.483708	0.557482	0.817313	0.224344	0.539528						27046939	Potri.001G044300.1	similar to expressed protein in Arabidopsis thaliana; [ ortholog of At1g15980,]	POPTR_0001s03600	AT1G15980.1	NDF1,NDH48	NDH-dependent cyclic electron flow 1	PF01075			GO:0016757,GO:0008152
Potri.001G044400	5.81385	5.7417	5.85595	6.16405	6.2804	5.8051	5.8226	5.61	5.8734	5.544	6.1679	5.7665	6.5616	6.2033	6.3575	5.97119	0.333901	0.484717	0.71842	5.81385	5.79882	6.22222	SU	5.97119	0.28885	0.149892	0.386516	0.953784	0.985031	0.0768786	0.358751						27047007	Potri.001G044400.1			AT1G15970.1		DNA glycosylase superfamily protein	PF03352			GO:0008725,GO:0006284
Potri.001G044500	7.47805	9.17725	8.2863	7.4069	7.52535	7.4932	7.4629	9.4714	8.8831	8.3293	8.2433	7.4451	7.3687	7.8187	7.232	7.97477	0.265418	0.00442	0.0867854	7.47805	8.73178	7.46612	UD	7.97477	0.40709	0.0060979	0.0965245	0.0092669	0.127681	0.0031691	0.106709					WRKY	27045822	Potri.001G044500.1	similar to Probable WRKY transcription factor 40 (WRKY DNA-binding protein 40).; [ co-ortholog (2of2) of At3g32090, At1g80840, ]	POPTR_0001s03620	AT1G80840.1	ATWRKY40,WRKY40	WRKY DNA-binding protein 40	PF03106			GO:0003700,GO:0043565,GO:0006355
Potri.001G044600	6.65725	6.2497	6.2205	6.6167	6.1034	6.6824	6.6321	5.845	6.6544	6.3632	6.0778	6.8614	6.372	6.5284	5.6784	6.36951	0.412447	0.604167	0.780368	6.65725	6.2351	6.36005	DS	6.36951	0.399087	0.507758	0.681877	0.261459	0.626211	0.671287	0.854078						27044057	Potri.001G044600.1		POPTR_0001s03630
Potri.001G044700	7.8037	8.20075	8.07565	8.3078	7.8192	7.6298	7.9776	8.2921	8.1094	8.4562	7.6951	8.2342	8.3814	7.7598	7.8786	8.04142	0.27738	0.376293	0.655884	7.8037	8.1382	8.0635	US	8.04142	0.302154	0.472968	0.656911	0.24189	0.609465	0.7369	0.88803						27043273	Potri.001G044700.1	similar to adrenodoxin-like ferredoxin 2; similar to SP|P46656|Adrenodoxin ; similar to mitochondrial precursor (Adrenal ferredoxin) from Mus musculus; similar to SP|P10109 Adrenodoxin; similar to mitochondrial precursor (Hepatoredoxin) from Homo sapiens;	POPTR_0001s03640	AT4G21090.1	ATMFDX2,MFDX2	MITOCHONDRIAL FERREDOXIN 2	PF00111	PTHR23426:SF1,PTHR23426	KOG3309	GO:0009055,GO:0051536
Potri.001G044800																																					27042909	Potri.001G044800.1			AT4G29280.1	LCR22	low-molecular-weight cysteine-rich 22	PF07333
Potri.001G044900	7.06585	6.48525	6.3042	6.6849	6.8442	7.0219	7.1098	6.5134	6.4571	6.5377	6.0707	6.4586	6.9112	6.7332	6.9552	6.67688	0.219799	0.0930478	0.375776	7.06585	6.39473	6.76455	DU	6.67688	0.206921	0.0175406	0.154955	0.0072139	0.110446	0.0393712	0.279236						27044313	Potri.001G044900.1	similar to Metal transporter Nramp1 (AtNramp1).; [ co-ortholog (1of2) of At1g15960, At1g80830, ]	POPTR_0001s03650	AT1G15960.1	ATNRAMP6,NRAMP6	NRAMP metal ion transporter 6	PF01566	PTHR11706,PTHR11706:SF10	KOG1291	GO:0005215,GO:0006810,GO:0016020
Potri.001G045000																																					27046845	Potri.001G045000.1			AT1G15950.1	ATCCR1,CCR1,IRX4	cinnamoyl coa reductase 1	PF01370	PTHR10366,PTHR10366:SF9		GO:0003854,GO:0016616,GO:0006694,GO:0055114,GO:0003824,GO:0050662,GO:0044237
Potri.001G045100	6.67465	8.12945	8.7866	6.3255	7.27595	6.5985	6.7508	8.8089	7.45	10.258	7.3152	6.6841	5.9669	6.9637	7.5882	7.43843	1.06931	0.264031	0.572217	6.67465	8.45802	6.80072	UD	7.43843	1.00373	0.0906316	0.311294	0.0793416	0.379044	0.052223	0.311781						27042634	Potri.001G045100.1		POPTR_0001s03670	AT1G15950.1	ATCCR1,CCR1,IRX4	cinnamoyl coa reductase 1	PF01370	PTHR10366,PTHR10366:SF9	KOG1502	GO:0016491,GO:0008152,GO:0003854,GO:0016616,GO:0006694,GO:0055114,GO:0003824,GO:0050662,GO:0044237,GO:0009058	1.2.1.44	K09753
Potri.001G045200	6.8902	7.16765	7.7039	7.2597	7.876	6.7656	7.0148	7.0615	7.2738	7.6273	7.7805	6.5198	7.9996	7.8751	7.8769	7.37949	0.481711	0.354258	0.641037	6.8902	7.43577	7.56785	UU	7.37949	0.510968	0.352937	0.567642	0.257406	0.622645	0.7255	0.882201						27045529	Potri.001G045200.1		POPTR_0001s15000	AT4G13420.1	ATHAK5,HAK5	high affinity K+ transporter 5	PF02705			GO:0015079,GO:0071805,GO:0016020
Potri.001G045300	6.21705	6.4654	6.31345	6.17975	5.9505	6.1209	6.3132	6.5258	6.405	5.7999	6.827	5.9428	6.4167	6.0342	5.8668	6.22523	0.368661	0.72309	0.843061	6.21705	6.38943	6.06513	UD	6.22523	0.32846	0.422918	0.621129	0.56365	0.821333	0.205303	0.520404						27047544	Potri.001G045300.1		POPTR_0001s14990	AT1G15950.1	ATCCR1,CCR1,IRX4	cinnamoyl coa reductase 1	PF01370	PTHR10366,PTHR10366:SF9		GO:0050662,GO:0044237,GO:0003824
Potri.001G045400	10.1926	8.1106	7.13265	7.2213	6.54745	10.0822	10.303	8.608	7.6132	7.8901	6.3752	7.2758	7.1668	6.7912	6.3037	7.84092	0.598568	0.0100035	0.128694	10.1926	7.62162	6.88438	DD	7.84092	0.676322	0.0023216	0.0602162	0.0031974	0.0693364	0.167069	0.480112						27041871	Potri.001G045400.1		POPTR_0001s14980	AT1G15950.1	ATCCR1,CCR1,IRX4	cinnamoyl coa reductase 1		PTHR10366,PTHR10366:SF9
Potri.001G045500	5.818	7.2353	7.0025	5.45605	5.35465	5.7534	5.8826	8.0591	6.4115	8.2623	5.7427	5.5639	5.3482	5.418	5.2913	6.1733	0.956151	0.283303	0.587724	5.818	7.1189	5.40535	UD	6.1733	0.813774	0.0514109	0.245695	0.107411	0.435123	0.0205765	0.218121						27045841	Potri.001G045500.1		POPTR_0001s14970	AT1G15950.1	ATCCR1,CCR1,IRX4	cinnamoyl coa reductase 1	PF01370	PTHR10366,PTHR10366:SF9	KOG1502	GO:0016491,GO:0008152,GO:0003854,GO:0016616,GO:0006694,GO:0055114,GO:0003824,GO:0050662,GO:0044237,GO:0009058	1.2.1.44	K09753
Potri.001G045600																																					27041425	Potri.001G045600.1			AT1G15950.1	ATCCR1,CCR1,IRX4	cinnamoyl coa reductase 1	PF01370	PTHR10366,PTHR10366:SF9		GO:0003854,GO:0016616,GO:0006694,GO:0055114,GO:0003824,GO:0050662,GO:0044237,GO:0009058
Potri.001G045700	6.5267	8.04185	7.98	5.83885	6.22445	6.64	6.4134	8.7823	7.3014	9.8313	6.1287	6.1944	5.4833	6.4691	5.9798	6.92237	1.29224	0.39638	0.667518	6.5267	8.01093	6.03165	UD	6.92237	1.10207	0.0935877	0.315661	0.163871	0.525446	0.038671	0.277464						27047419	Potri.001G045700.1		POPTR_0001s14950	AT1G15950.1	ATCCR1,CCR1,IRX4	cinnamoyl coa reductase 1		PTHR10366,PTHR10366:SF9
Potri.001G045800																																					27045575	Potri.001G045800.1		POPTR_0001s14940	AT1G15950.1	ATCCR1,CCR1,IRX4	cinnamoyl coa reductase 1	PF01370	PTHR10366,PTHR10366:SF9	KOG1502	GO:0016491,GO:0008152,GO:0003854,GO:0016616,GO:0006694,GO:0055114,GO:0003824,GO:0050662,GO:0044237,GO:0009058
Potri.001G045900	5.77795	6.70955	7.05965	6.21375	6.3613	5.7687	5.7872	6.4685	6.9506	7.1117	7.0076	5.892	6.5355	6.2597	6.4629	6.42444	0.264383	0.0295357	0.221011	5.77795	6.8846	6.28752	UD	6.42444	0.265608	0.0049401	0.0870591	0.0019414	0.053332	0.0155102	0.196298						27040486	Potri.001G045900.1		POPTR_0001s03660	AT1G15950.1	ATCCR1,CCR1,IRX4	cinnamoyl coa reductase 1	PF01370	PTHR10366,PTHR10366:SF9	KOG1502	GO:0016491,GO:0008152,GO:0003854,GO:0016616,GO:0006694,GO:0055114,GO:0003824,GO:0050662,GO:0044237,GO:0009058
Potri.001G046000	5.922	7.02665	6.53855	5.46045	5.56285	6.363	5.481	7.2562	6.7971	7.1436	5.9335	5.5563	5.3646	5.9208	5.2049	6.1021	0.547933	0.132137	0.43599	5.922	6.7826	5.51165	UD	6.1021	0.499982	0.0242952	0.179502	0.087207	0.394883	0.0087993	0.157378						27046727	Potri.001G046000.1		POPTR_0001s14920	AT3G50160.1		Plant protein of unknown function (DUF247)	PF03140
Potri.001G046100	5.71675	5.51745	6.30115	6.0881	6.08205	6.0697	5.3638	5.3478	5.6871	5.952	6.6503	5.993	6.1832	6.1325	6.0316	5.9411	0.338733	0.276048	0.581513	5.71675	5.9093	6.08507	UU	5.9411	0.41195	0.598539	0.744643	0.606125	0.841251	0.565255	0.794302						27046051	Potri.001G046100.1		POPTR_0001s14910	AT1G15950.1	ATCCR1,CCR1,IRX4	cinnamoyl coa reductase 1	PF01370	PTHR10366,PTHR10366:SF9	KOG1502	GO:0016491,GO:0008152,GO:0003854,GO:0016616,GO:0006694,GO:0055114,GO:0003824,GO:0050662,GO:0044237,GO:0009058	1.2.1.44	K09753
Potri.001G046200																																					27040385	Potri.001G046200.1
Potri.001G046300																																					27044796	Potri.001G046300.1
Potri.001G046400	7.5991	7.78945	7.49025	7.3395	7.4663	7.6443	7.5539	7.6949	7.884	7.9881	6.9924	7.1397	7.5393	7.5965	7.3361	7.53692	0.355364	0.770105	0.867913	7.5991	7.63985	7.4029	SD	7.53692	0.324481	0.585117	0.735271	0.888788	0.962411	0.33609	0.636652						27042094	Potri.001G046400.1		POPTR_0001s14890	AT1G15950.1	ATCCR1,CCR1,IRX4	cinnamoyl coa reductase 1	PF01370	PTHR10366,PTHR10366:SF9	KOG1502	GO:0016491,GO:0008152,GO:0003854,GO:0016616,GO:0006694,GO:0055114,GO:0003824,GO:0050662,GO:0044237,GO:0009058	1.2.1.44	K09753
Potri.001G046500	6.59065	6.47455	6.2127	6.7338	6.9388	6.5654	6.6159	6.3223	6.6268	5.836	6.5894	6.5355	6.9321	6.6275	7.2501	6.5901	0.347535	0.402818	0.672183	6.59065	6.34363	6.8363	DU	6.5901	0.319485	0.1629	0.40082	0.401607	0.72941	0.0655585	0.338283						27045101	Potri.001G046500.1	similar to expressed protein in Arabidopsis thaliana; similar to androgen-induced prostate proliferative shutoff associated protein (GI:4559410) (Homo sapiens); [ co-ortholog (2of2) of At1g80810, At1g15940, ]	POPTR_0001s14880	AT4G31880.1				PTHR12663
Potri.001G046600	11.6061	10.8087	10.2813	10.9354	11.9568	11.6498	11.5624	11.0533	10.564	10.5027	10.0599	11.0296	10.8413	12.0692	11.8444	11.1177	0.230025	0.0042362	0.0850068	11.6061	10.545	11.4461	DU	11.1177	0.475967	0.0466751	0.236004	0.0367766	0.258361	0.0316521	0.256256						27044522	Potri.001G046600.1		POPTR_0001s14870	AT2G32060.1		Ribosomal protein L7Ae/L30e/S12e/Gadd45 family protein	PF01248	PTHR11843	KOG3406	GO:0006412,GO:0005840,GO:0005622,GO:0003735		K02951
Potri.001G046700	6.86345	6.6604	5.82485	5.89855	5.9624	7.0313	6.6956	7.153	6.1678	6.4865	5.1632	5.8529	5.9442	6.1805	5.7443	6.24193	0.550731	0.320828	0.616351	6.86345	6.24263	5.93048	DD	6.24193	0.562995	0.229332	0.465005	0.243559	0.610794	0.458685	0.726014						27046712	Potri.001G046700.1		POPTR_0001s14860	AT2G32070.1		Polynucleotidyl transferase, ribonuclease H-like superfamily protein	PF04857	PTHR10797	KOG0304	GO:0005634		K12581
Potri.001G046800	8.9857	9.04935	9.09965	9.29745	9.12355	8.9289	9.0425	9.0162	9.0825	9.3135	8.8858	9.2664	9.3285	9.1028	9.1443	9.11114	0.14346	0.37531	0.655265	8.9857	9.0745	9.2105	SU	9.11114	0.13922	0.20967	0.446994	0.485362	0.778429	0.209607	0.524973						27047648	Potri.001G046800.1	similar to Probable aquaporin NIP6.1 (NOD26-like intrinsic protein 6.1).; [ co-ortholog (1of2) of At1g80760, ]	POPTR_0001s14850	AT1G80760.1	NIP6,NIP6;1,NLM7	NOD26-like intrinsic protein 6;1	PF00230	PTHR19139,PTHR19139:SF22	KOG0223	GO:0005215,GO:0006810,GO:0016020		K09874
Potri.001G046900	5.92405	6.23855	6.17505	5.8708	6.01265	5.9111	5.937	6.2752	6.2019	6.3964	5.9537	6.4357	5.3059	6.6518	5.3735	6.04422	0.5579	0.949255	0.96914	5.92405	6.2068	5.94172	UD	6.04422	0.475157	0.690173	0.803382	0.514117	0.795166	0.456029	0.724363						27040576	Potri.001G046900.1		POPTR_0001s14840	AT1G15900.1
Potri.001G047000																																					27047139	Potri.001G047000.1		POPTR_0001s14830
Potri.001G047100	6.6425	6.9192	6.7785	6.60765	6.77945	6.7525	6.5325	6.8718	6.9666	6.8088	6.7482	6.5819	6.6334	6.8366	6.7223	6.74546	0.087622	0.0789849	0.350441	6.6425	6.84885	6.69355	UD	6.74546	0.111931	0.115635	0.346447	0.0708013	0.35986	0.0905301	0.380518						27047119	Potri.001G047100.1	similar to Golgi SNARE 11 protein (AtGOS11) (Golgi SNAP receptor complex member 1-1).; [ co-ortholog (1of2) of At1g15880, ]	POPTR_0001s14820	AT1G15880.1	atgos11,GOS11	golgi snare 11	PF12352	PTHR21094	KOG3208	GO:0016021,GO:0006888,GO:0005801,GO:0000139		K08495
Potri.001G047200	6.5123	6.6548	6.5011	6.4851	6.02875	6.5931	6.4315	6.7039	6.6057	6.5795	6.4227	6.3881	6.5821	5.8478	6.2097	6.43641	0.151311	0.0548906	0.296102	6.5123	6.57795	6.25692	SD	6.43641	0.222439	0.178295	0.416507	0.743258	0.905808	0.0805943	0.364709						27041028	Potri.001G047200.1		POPTR_0001s14810	AT1G76280.3		Tetratricopeptide repeat (TPR)-like superfamily protein	PF01535	PTHR24015
Potri.001G047300																																					27045795	Potri.001G047300.1
Potri.001G047400	6.34525	6.35385	6.2791	6.2475	6.31795	6.3426	6.3479	6.5322	6.1755	6.4579	6.1003	6.2313	6.2637	6.1509	6.485	6.30873	0.191785	0.973717	0.982927	6.34525	6.31647	6.28273	SD	6.30873	0.166672	0.905212	0.941739	0.847654	0.947498	0.782886	0.909398						27045731	Potri.001G047400.1	similar to 60S ribosomal protein L7 (RPL7A); similar to ribosomal protein L7 GB:AAA03081 GI:307388 from (Homo sapiens); [ co-ortholog (1of2) of At1g80750, ]	POPTR_0001s14790	AT1G80750.1		Ribosomal protein L30/L7 family protein	PF00327,PF08079	PTHR11524	KOG3184	GO:0003735,GO:0006412,GO:0005840		K02937
Potri.001G047500	5.90715	6.02485	6.06365	6.12335	6.32625	5.9655	5.8488	5.8644	6.1853	5.8327	6.2946	6.0313	6.2154	6.3072	6.3453	6.08905	0.191126	0.381378	0.659074	5.90715	6.04425	6.2248	SU	6.08905	0.179412	0.170945	0.409032	0.406849	0.731687	0.197686	0.512848					C2H2	27046270	Potri.001G047500.1		POPTR_0001s14780	AT5G10970.1		C2H2 and C2HC zinc fingers superfamily protein		PTHR10042:SF14,PTHR10042
Potri.001G047600	6.452	5.6506	5.4237	5.95835	6.14285	6.5377	6.3663	5.4611	5.8401	5.1775	5.6699	6.0993	5.8174	6.4202	5.8655	5.9255	0.283308	0.0780373	0.348529	6.452	5.53715	6.0506	DU	5.9255	0.263721	0.0123864	0.133316	0.0051527	0.0917202	0.0283649	0.245892						27045507	Potri.001G047600.1	mitochondrial glycoprotein family protein; MAM33 family protein; similar to SUAPRGA1 (Emericella nidulans) GI:6562379; [ ortholog of At1g15870,At1g80720,]	POPTR_0001s14770	AT1G15870.1		Mitochondrial glycoprotein family protein	PF02330	PTHR10826,PTHR10826:SF1	KOG2536	GO:0005759
Potri.001G047700	5.76675	5.35035	5.1453	5.66485	6.0477	5.8888	5.6447	5.2802	5.4205	5.1757	5.1149	5.4964	5.8333	5.9149	6.1805	5.59499	0.163405	0.0151709	0.157477	5.76675	5.24782	5.85628	DU	5.59499	0.214518	0.0121299	0.132427	0.0267826	0.219637	0.0051163	0.128948						27044797	Potri.001G047700.1		POPTR_0001s14760	AT1G80980.1
Potri.001G047800	5.9915	5.64305	5.8519	5.76665	5.84655	6.0742	5.9088	5.4933	5.7928	5.8031	5.9007	5.7819	5.7514	5.7524	5.9407	5.81993	0.12766	0.232398	0.545304	5.9915	5.74747	5.8066	DS	5.81993	0.137054	0.187681	0.426028	0.0788361	0.377883	0.561078	0.792488						27044670	Potri.001G047800.1		POPTR_0001s14750	AT1G80690.1		PPPDE putative thiol peptidase family protein	PF05903	PTHR12378	KOG0324
Potri.001G047900	9.9136	10.2723	10.0414	10.1777	10.548	9.7707	10.0565	10.1322	10.4124	9.779	10.3038	10.0385	10.3169	10.5183	10.5778	10.1906	0.227301	0.197427	0.511139	9.9136	10.1569	10.3629	UU	10.1906	0.253209	0.186164	0.424753	0.303956	0.662871	0.287648	0.596884						27040546	Potri.001G047900.1	similar to expressed protein in Arabidopsis thaliana; [ co-ortholog (2of3) of At1g15860, ]	POPTR_0001s14740	AT1G15860.1		Domain of unknown function (DUF298)	PF03556	PTHR12281
Potri.001G048000	5.63715	5.9898	5.6265	5.63855	6.0049	5.7154	5.5589	5.5529	6.4267	5.2418	6.0112	5.5874	5.6897	5.3768	6.633	5.77938	0.544839	0.887463	0.932154	5.63715	5.80815	5.82172	US	5.77938	0.500064	0.904472	0.941227	0.704704	0.888359	0.970448	0.989096						27041661	Potri.001G048000.1			AT1G80680.1	MOS3,NUP96,PRE,SAR3	SUPPRESSOR OF AUXIN RESISTANCE 3		PTHR23198
Potri.001G048100	9.36105	9.4615	8.9111	9.3509	9.6796	9.5911	9.131	9.5601	9.3629	9.3155	8.5067	9.4954	9.2064	9.9357	9.4235	9.35283	0.353639	0.39635	0.667518	9.36105	9.1863	9.51525	DU	9.35283	0.384761	0.514644	0.686436	0.616165	0.846014	0.265882	0.579055						27045526	Potri.001G048100.1	transducin family protein; WD-40 repeat family protein; similar to mRNA-associated protein mrnp 41 (SP:P78406) (Homo sapiens); similar to mitotic checkpoint protein GI:9294423 from (Arabidopsis thaliana); [ co-ortholog (2of2) of At1g80670, At1g15850, ]	POPTR_0001s14730	AT1G80670.1		Transducin/WD40 repeat-like superfamily protein	PF00400	PTHR10971:SF11,PTHR10971	KOG0647	GO:0005515		K14298
Potri.001G048200	5.7383	5.92595	6.28575	6.36155	6.1864	6.0061	5.4705	5.6755	6.1764	6.9437	5.6278	6.2815	6.4416	5.8761	6.4967	6.09959	0.5177	0.735208	0.84885	5.7383	6.10585	6.27398	UU	6.09959	0.462941	0.451335	0.641871	0.389755	0.722972	0.623344	0.82824					ERF	27045324	Potri.001G048200.1		POPTR_0001s14720	AT5G25190.1		Integrase-type DNA-binding superfamily protein	PF00847			GO:0003700,GO:0006355
Potri.001G048300	5.60655	5.54295	5.6323	5.7374	5.9687	5.528	5.6851	5.3106	5.7753	5.36	5.9046	5.288	6.1868	6.2459	5.6915	5.69758	0.406499	0.842548	0.906053	5.60655	5.58763	5.85305	SU	5.69758	0.356108	0.556873	0.715703	0.952784	0.984548	0.326863	0.629153						27046821	Potri.001G048300.1	similar to H+-ATPase. [ORG:Medicago truncatula]; [ co-ortholog (3of5) of CAB85494, T52413, CAB85495, ]	POPTR_0001s14700	AT1G80660.1	AHA9,HA9	H(+)-ATPase 9	PF00702,PF00690,PF00122	PTHR24093:SF61,PTHR24093	KOG0205	GO:0000166,GO:0046872,GO:0003824,GO:0008152,GO:0016020,GO:0015662,GO:0006812,GO:0006754	3.6.3.6	K01535
Potri.001G048400	6.4145	6.2766	6.3078	6.29205	6.4572	6.1736	6.6554	5.995	6.5582	6.4621	6.1535	6.3839	6.2002	6.4475	6.4669	6.34963	0.260515	0.932016	0.958855	6.4145	6.2922	6.37462	DU	6.34963	0.229156	0.80065	0.876491	0.557224	0.817111	0.626615	0.830294						27047559	Potri.001G048400.1		POPTR_0001s14690
Potri.001G048500	5.9563	5.6613	6.09775	6.3914	6.6618	5.6865	6.2261	5.4734	5.8492	5.9853	6.2102	6.1164	6.6664	6.4469	6.8767	6.15371	0.311481	0.123882	0.424076	5.9563	5.87953	6.5266	SU	6.15371	0.327044	0.0586547	0.259393	0.794156	0.925235	0.0265968	0.240056						27048731	Potri.001G048500.1		POPTR_0001s14680	AT2G25220.1		Protein kinase superfamily protein	PF00069	PTHR24420:SF449,PTHR24420	KOG1187	GO:0004672,GO:0005524,GO:0006468
Potri.001G048600																																					27042822	Potri.001G048600.1
Potri.001G048700	8.94345	9.8422	9.50685	8.6078	6.81315	9.0679	8.819	10.2503	9.4341	10.0668	8.9469	8.6972	8.5184	6.7694	6.8569	8.74269	0.449659	0.0065614	0.105171	8.94345	9.67452	7.71047	SD	8.74269	0.787781	0.0272535	0.188511	0.319456	0.673501	0.0096517	0.163918		Abscisic acid	Transport			27042835	Potri.001G048700.1		POPTR_0001s14660	AT1G15520.1	ABCG40,ATABCG40,ATPDR12,PDR12	pleiotropic drug resistance 12	PF01061,PF08370,PF00005	PTHR19241,PTHR19241:SF10	KOG0065	GO:0005524,GO:0016887,GO:0016020
Potri.001G048800	7.5081	7.7232	7.37945	7.1026	7.1734	7.6424	7.3738	7.888	7.5584	7.183	7.5759	6.8249	7.3803	6.9085	7.4383	7.37735	0.304025	0.361965	0.647057	7.5081	7.55133	7.138	SD	7.37735	0.289169	0.170846	0.408992	0.867847	0.95478	0.0829574	0.368904		Abscisic acid	Transport			27040412	Potri.001G048800.1		POPTR_0001s14650	AT1G15520.1	ABCG40,ATABCG40,ATPDR12,PDR12	pleiotropic drug resistance 12	PF01061,PF08370,PF00005	PTHR19241,PTHR19241:SF10	KOG0065	GO:0005524,GO:0016887,GO:0016020
Potri.001G048900	6.02325	6.3334	7.17095	6.41815	6.4772	6.279	5.7675	6.4933	6.1735	6.6327	7.7092	6.5987	6.2376	6.1534	6.801	6.48459	0.455251	0.282101	0.586652	6.02325	6.75218	6.44768	UD	6.48459	0.498748	0.298879	0.524972	0.135344	0.485104	0.416507	0.697128		Abscisic acid	Transport			27048405	Potri.001G048900.1		POPTR_0001s14630	AT1G15520.1	ABCG40,ATABCG40,ATPDR12,PDR12	pleiotropic drug resistance 12	PF01061,PF08370,PF00005	PTHR19241,PTHR19241:SF10	KOG0065	GO:0005524,GO:0016887,GO:0016020
Potri.001G049000	5.3847	5.6314	5.95575	5.8316	5.4105	5.4923	5.2771	5.9297	5.3331	5.5992	6.3123	5.3881	6.2751	5.3619	5.4591	5.64279	0.413155	0.60094	0.778825	5.3847	5.79357	5.62105	UD	5.64279	0.402849	0.52984	0.697251	0.279547	0.641168	0.563858	0.793869		Abscisic acid	Transport			27043924	Potri.001G049000.1		POPTR_0001s14620	AT1G15520.1	ABCG40,ATABCG40,ATPDR12,PDR12	pleiotropic drug resistance 12	PF01061,PF08370,PF00005	PTHR19241,PTHR19241:SF10	KOG0065	GO:0005524,GO:0016887,GO:0016020
Potri.001G049100	10.97	10.6643	10.4517	10.0847	9.4658	11.0406	10.8993	10.6882	10.6404	10.4603	10.4431	10.4223	9.7471	9.7913	9.1403	10.3273	0.300374	0.0246235	0.202641	10.97	10.558	9.77525	SD	10.3273	0.354433	0.0116585	0.130128	0.221464	0.588735	0.0167677	0.202281						27040442	Potri.001G049100.1		POPTR_0001s14610	AT1G78955.1	CAMS1	camelliol C synthase 1	PF00432	PTHR11764,PTHR11764:SF3	KOG0497	GO:0003824
Potri.001G049200	6.8645	6.0189	5.93035	5.45295	5.3413	7.2843	6.4447	7.0614	4.9764	5.5873	6.2734	5.7717	5.1342	5.3103	5.3723	5.9216	0.770269	0.405214	0.673357	6.8645	5.97462	5.39712	DD	5.9216	0.65322	0.0936126	0.315706	0.159708	0.520041	0.251371	0.564376						27041695	Potri.001G049200.1		POPTR_0001s14600	AT1G78950.1		Terpenoid cyclases family protein	PF00432	PTHR11764,PTHR11764:SF3	KOG0497	GO:0003824
Potri.001G049300	8.72435	9.0185	9.2099	8.83455	8.4253	8.7972	8.6515	9.2634	8.7736	9.1977	9.2221	9.1369	8.5322	8.9624	7.8882	8.84252	0.422054	0.488145	0.720713	8.72435	9.1142	8.62993	UD	8.84252	0.395469	0.265718	0.497269	0.292451	0.652753	0.126919	0.432736						27047506	Potri.001G049300.1		POPTR_0001s14590	AT3G24800.1	PRT1	proteolysis 1		PTHR15898,PTHR15898:SF1
Potri.001G049400	7.1753	6.88465	7.02565	6.80135	6.78215	7.3533	6.9973	7.0222	6.7471	7.1257	6.9256	6.7571	6.8456	6.6704	6.8939	6.93382	0.173274	0.261302	0.570477	7.1753	6.95515	6.79175	DD	6.93382	0.156008	0.0665299	0.273377	0.147241	0.501678	0.182099	0.497142						27041511	Potri.001G049400.1	WD-40 repeat family protein; similar to contains 7 WD-40 repeats ; similar to LEUNIG (GP:11141605)(Arabidopsis thaliana); WD-40 repeat family protein; similar to contains 7 WD-40 repeats ; similar to LEUNIG (GP:11141605)(Arabidopsis thaliana); WD-40 repea	POPTR_0001s14560	AT2G32700.6	LUH	LEUNIG_homolog	PF00400,PF04053,PF08513	PTHR12610:SF11,PTHR12610	KOG0266	GO:0005515,GO:0005198,GO:0006886,GO:0016192,GO:0030117,GO:0030528,GO:0003697
Potri.001G049500	4.97795	5.1667	5.1068	5.1186	5.2362	4.8684	5.0875	5.2899	5.0435	4.818	5.3956	5.0982	5.139	5.0747	5.3977	5.12125	0.234165	0.848343	0.90922	4.97795	5.13675	5.1774	UU	5.12125	0.204095	0.548168	0.710225	0.398802	0.727128	0.786341	0.911044						27041941	Potri.001G049500.1
Potri.001G049600	6.7742	6.7154	6.44455	6.88675	7.2402	6.7342	6.8142	6.4898	6.941	6.9867	5.9024	6.9557	6.8178	7.4064	7.074	6.81222	0.389255	0.446191	0.695926	6.7742	6.57998	7.06348	SU	6.81222	0.369533	0.245974	0.478871	0.563073	0.821094	0.106709	0.405938						27045033	Potri.001G049600.1		POPTR_0001s14520
Potri.001G049700	10.346	9.5132	9.81465	10.0386	10.1903	10.2508	10.4411	9.5467	9.4797	9.4891	10.1402	9.8827	10.1944	10.1369	10.2437	9.98053	0.239415	0.0909563	0.372146	10.346	9.66393	10.1144	DU	9.98053	0.239195	0.0256822	0.183869	0.0132579	0.152507	0.0323012	0.258089						27041617	Potri.001G049700.1		POPTR_0001s14510	AT4G13195.1	CLE44	CLAVATA3/ESR-RELATED 44
Potri.001G049800	8.90655	8.799	8.4081	8.583	8.4376	8.7499	9.0632	8.6452	8.9528	8.8046	8.0116	8.5722	8.5938	8.495	8.3802	8.62685	0.28901	0.427543	0.686087	8.90655	8.60355	8.5103	DD	8.62685	0.290708	0.340885	0.55865	0.26789	0.631798	0.663821	0.849867						27047736	Potri.001G049800.1	similar to PUTATIVE TYPE 1 MEMBRANE PROTEIN; [ co-ortholog (1of2) of At3g24160, ]	POPTR_0001s14500	AT3G24160.1	PMP	putative type 1 membrane protein
Potri.001G049900	6.9877	6.74455	6.45375	6.3157	6.58565	7.2085	6.7669	7.0034	6.4857	6.6744	6.2331	6.7094	5.922	6.4026	6.7687	6.61747	0.375739	0.500368	0.727027	6.9877	6.59915	6.45068	DD	6.61747	0.351189	0.273729	0.504362	0.242147	0.609465	0.568739	0.796424						27045421	Potri.001G049900.1	similar to peptidoglycan-binding domain-containing protein; similar to spore cortex-lytic enzyme prepeptide (GI:1644192) (Bacillus cereus); [ ortholog of At4g13670,]	POPTR_0001s14490	AT4G13670.1	PTAC5	plastid transcriptionally active 5	PF01471			GO:0008152
Potri.001G050000	7.48045	7.6282	7.53545	7.5669	6.96685	7.3427	7.6182	8.0313	7.2251	8.0264	7.0445	7.6567	7.4771	7.1109	6.8228	7.43557	0.424882	0.577336	0.766444	7.48045	7.58183	7.26687	SD	7.43557	0.42616	0.594812	0.742041	0.791492	0.923992	0.330691	0.631978						27042329	Potri.001G050000.1	similar to probable glutathione-disulfide reductase (EC 1.8.1.7) - garden pea. [ORG:Pisum sativum]; [ co-ortholog (1of2) of CAB66332, Q43621, At3g24170, CAA66924, T06442, ]	POPTR_0001s14480	AT3G24170.1	ATGR1,GR1	glutathione-disulfide reductase	PF07992,PF00070,PF02852	PTHR22912,PTHR22912:SF27	KOG0405	GO:0016491,GO:0050660,GO:0055114,GO:0045454,GO:0005737	1.8.1.7	K00383
Potri.001G050100	10.7592	11.0547	10.3946	10.302	10.3905	10.8356	10.6828	11.1109	10.9985	10.4922	10.2969	10.3723	10.2318	10.3671	10.414	10.5802	0.098012	0.0024913	0.0667879	10.7592	10.7246	10.3463	SD	10.5802	0.265024	0.14243	0.378315	0.884507	0.960584	0.0832762	0.369555						27046076	Potri.001G050100.1		POPTR_0001s14470	AT2G02230.1	AtPP2-B1,PP2-B1	phloem protein 2-B1	PF00646			GO:0005515
Potri.001G050200	5.9051	6.1512	6.07025	6.2913	5.9982	6.0174	5.7928	6.3998	5.9026	5.7705	6.37	5.7606	6.822	6.1525	5.8439	6.08321	0.433458	0.909285	0.94507	5.9051	6.11073	6.14475	US	6.08321	0.383944	0.766095	0.854511	0.555883	0.816526	0.903788	0.962348						27043629	Potri.001G050200.1	cellulose synthase family protein; similar to gi:2827143 from Arabidopsis thaliana (Ath-B); similar to cellulose synthase; [ co-ortholog (2of2) of At2g33100, ]	POPTR_0001s14460	AT2G33100.1	ATCSLD1,CSLD1	cellulose synthase-like D1	PF03552	PTHR10587,PTHR10587:SF9		GO:0016760,GO:0030244,GO:0016020
Potri.001G050300	7.34845	7.22765	7.44345	7.63095	7.68285	7.4771	7.2198	7.1679	7.2874	6.8506	8.0363	7.4229	7.839	7.716	7.6497	7.46667	0.40791	0.778754	0.871701	7.34845	7.33555	7.6569	SU	7.46667	0.354807	0.428432	0.625076	0.967685	0.989274	0.241044	0.554925						27045135	Potri.001G050300.1		POPTR_0001s14450	AT1G04730.1	CTF18	P-loop containing nucleoside triphosphate hydrolases superfamily protein	PF00004	PTHR13779,PTHR13779:SF3	KOG1969	GO:0005524		K11269
Potri.001G050400	7.67185	6.58765	6.06565	6.0074	5.86255	7.7783	7.5654	7.11	6.0653	6.604	5.5273	6.1876	5.8272	6.1286	5.5965	6.43902	0.520483	0.0782649	0.348983	7.67185	6.32665	5.93497	DD	6.43902	0.485207	0.0125693	0.134234	0.0150382	0.163739	0.291164	0.599395						27048081	Potri.001G050400.1		POPTR_0001s14430	AT1G04760.1	ATVAMP726,VAMP726	vesicle-associated membrane protein 726	PF00957	PTHR21136,PTHR21136:SF46	KOG0859	GO:0016192,GO:0016021
Potri.001G050500																																					27048555	Potri.001G050500.1		POPTR_0001s14440
Potri.001G050600	8.5041	8.94035	7.26735	7.2525	7.60675	8.3399	8.6683	9.4067	8.474	7.6441	6.8906	7.77	6.735	7.6681	7.5454	7.91421	0.513012	0.0659951	0.32263	8.5041	8.10385	7.42962	SD	7.91421	0.778307	0.293399	0.520632	0.571319	0.825016	0.260159	0.573504						27043411	Potri.001G050600.1		POPTR_0001s14420	AT1G04770.1		Tetratricopeptide repeat (TPR)-like superfamily protein	PF00515	PTHR23083,PTHR23083:SF200		GO:0005515
Potri.001G050700	8.26025	8.7277	8.39845	8.3324	8.7626	8.2644	8.2561	8.4515	9.0039	8.3038	8.4931	8.347	8.3178	8.7243	8.8009	8.49628	0.186486	0.122216	0.421792	8.26025	8.56307	8.5475	US	8.49628	0.258391	0.400239	0.604008	0.218043	0.584675	0.934454	0.974762						27045094	Potri.001G050700.1	ABC1 family protein; [ ortholog of At3g24190,]	POPTR_0001s14410	AT3G24190.1		Protein kinase superfamily protein	PF01636,PF03109	PTHR10566,PTHR10566:SF10	KOG1235			K08869
Potri.001G050800																																					27040564	Potri.001G050800.1		POPTR_0001s14400	AT5G26594.1	ARR24,RR24	response regulator 24	PF00072	PTHR26402:SF221,PTHR26402		GO:0000156,GO:0000160,GO:0006355
Potri.001G050900																																					27044737	Potri.001G050900.1		POPTR_0001s14390	AT3G04280.1	ARR22,RR22	response regulator 22	PF00072	PTHR26402:SF221,PTHR26402		GO:0000156,GO:0000160,GO:0006355
Potri.001G051000																																					27047183	Potri.001G051000.1		POPTR_0001s14380	AT5G26594.1	ARR24,RR24	response regulator 24	PF00072	PTHR26402:SF221,PTHR26402		GO:0000156,GO:0000160,GO:0006355
Potri.001G051100																																					27045183	Potri.001G051100.1		POPTR_0001s14370
Potri.001G051200	8.78875	8.7678	8.8796	8.28685	7.72645	8.7299	8.8476	9.1068	8.4288	9.1612	8.598	8.1954	8.3783	7.935	7.5179	8.48989	0.315936	0.0596838	0.307895	8.78875	8.8237	8.00665	SD	8.48989	0.343433	0.0244417	0.180123	0.909757	0.969477	0.0120102	0.179558						27045586	Potri.001G051200.1	monooxygenase family protein; similar to low similarity to VisC (Escherichia coli)(GI:216629); [ ortholog of At3g24200,]	POPTR_0001s14360	AT3G24200.1		FAD/NAD(P)-binding oxidoreductase family protein	PF01494	PTHR13789,PTHR13789:SF5	KOG3855	GO:0004506,GO:0050660,GO:0055114,GO:0016021,GO:0004497	1.14.13.-	K06126
Potri.001G051300	6.59625	6.55045	7.2283	7.0777	6.99135	6.5167	6.6758	7.0708	6.0301	6.6291	7.8275	7.094	7.0614	7.0586	6.9241	6.88881	0.506328	0.621554	0.789645	6.59625	6.88938	7.03453	UU	6.88881	0.499826	0.619801	0.75865	0.520037	0.79789	0.693581	0.865559						27042614	Potri.001G051300.1		POPTR_0001s14350	AT1G34010.1
Potri.001G051400	9.03785	9.4246	9.918	8.7317	8.40035	9.0054	9.0703	9.8114	9.0378	10.2146	9.6214	8.956	8.5074	8.6128	8.1879	9.1025	0.365559	0.048944	0.28085	9.03785	9.6713	8.56602	UD	9.1025	0.381988	0.0137657	0.139885	0.0970644	0.415713	0.0046193	0.123642						27045150	Potri.001G051400.1		POPTR_0001s14330	AT1G04780.1		Ankyrin repeat family protein	PF11904	PTHR12447
Potri.001G051500	8.62085	7.33305	6.90135	7.8058	8.22365	8.5657	8.676	7.3115	7.3546	6.7984	7.0043	7.9748	7.6368	8.3397	8.1076	7.77694	0.149844	0.0004929	0.0316605	8.62085	7.1172	8.01473	DU	7.77694	0.260008	0.0006424	0.0323739	0.0002832	0.0181106	0.0017901	0.0854177						27046113	Potri.001G051500.1	similar to naregenin-chalcone synthase. [ORG:Medicago sativa]; [ co-ortholog (2of6) of CAA38456, S49203, 1JWX_A, CAA00091, Q9ZRR8, P51081, CAA44186, AAL09179, S33610, AAL09175, 1D6I_A, AAF71254, 1I88_A, CAA10641, CAA44933, S35166, AAM00232, BAA01075, P300	POPTR_0001s14320	AT5G13930.1	ATCHS,CHS,TT4	Chalcone and stilbene synthase family protein	PF02797,PF00195	PTHR11877,PTHR11877:SF9		GO:0016746,GO:0009058,GO:0016747,GO:0006633,GO:0016020,GO:0008610,GO:0004315,GO:0008415	2.3.1.74	K00660
Potri.001G051600	8.81715	7.82205	7.809	8.00535	8.42805	8.659	8.9753	7.6934	7.9507	7.4428	8.1752	8.015	7.9957	8.4672	8.3889	8.17632	0.266301	0.0466718	0.274817	8.81715	7.81553	8.2167	DU	8.17632	0.27605	0.0121233	0.132427	0.0040874	0.0800343	0.0789188	0.36263						27043945	Potri.001G051600.1	similar to naregenin-chalcone synthase. [ORG:Medicago sativa]; [ co-ortholog (3of6) of CAA38456, S49203, 1JWX_A, CAA00091, Q9ZRR8, P51081, CAA44186, AAL09179, S33610, AAL09175, 1D6I_A, AAF71254, 1I88_A, CAA10641, CAA44933, S35166, AAM00232, BAA01075, P300	POPTR_0001s14310	AT5G13930.1	ATCHS,CHS,TT4	Chalcone and stilbene synthase family protein	PF02797,PF00195	PTHR11877,PTHR11877:SF9		GO:0016746,GO:0009058,GO:0016747,GO:0006633,GO:0016020,GO:0008610,GO:0004315,GO:0008415	2.3.1.74	K00660
Potri.001G051700	7.18625	6.0728	5.63745	6.6667	7.38525	7.2339	7.1386	6.1697	5.9759	6.091	5.1839	6.6683	6.6651	7.4285	7.342	6.58969	0.296136	0.0083535	0.11859	7.18625	5.85513	7.02597	DU	6.58969	0.404321	0.0067338	0.100689	0.0067011	0.105397	0.0045999	0.123464						27047569	Potri.001G051700.1	similar to dehydratase family; [ co-ortholog (2of2) of At3g23940, ]	POPTR_0001s14300	AT3G23940.1		dehydratase family	PF00920	PTHR21000	KOG2448	GO:0003824,GO:0008152	4.2.1.9	K01687
Potri.001G051800	5.28365	5.47745	6.1712	5.8995	5.791	5.3095	5.2578	5.1305	5.8244	5.3616	6.9808	5.5198	6.2792	5.8574	5.7246	5.72456	0.608301	0.644682	0.802117	5.28365	5.82432	5.84525	US	5.72456	0.578571	0.516463	0.687503	0.31633	0.671485	0.960637	0.985469		Jasmonic acid	Synthesis			27045032	Potri.001G051800.1		POPTR_0001s14290	AT2G33150.1	KAT2,PED1,PKT3	peroxisomal 3-ketoacyl-CoA thiolase 3	PF02803,PF00108	PTHR18919:SF15,PTHR18919	KOG1389	GO:0016747,GO:0008152
Potri.001G051900	11.7926	12.3693	11.9453	11.9152	10.7644	11.7991	11.786	12.8296	11.909	12.6101	11.2805	12.1794	11.6509	10.7991	10.7296	11.7573	0.538484	0.175949	0.489313	11.7926	12.1573	11.3398	SD	11.7573	0.649609	0.270056	0.501104	0.537435	0.806678	0.118325	0.420658		Jasmonic acid	Synthesis			27045007	Potri.001G051900.1		POPTR_0001s14280	AT2G33150.1	KAT2,PED1,PKT3	peroxisomal 3-ketoacyl-CoA thiolase 3	PF02803,PF00108	PTHR18919:SF15,PTHR18919	KOG1389	GO:0016747,GO:0008152	2.3.1.16	K07513
Potri.001G052000	4.99675	5.5413	5.334	5.29415	5.41115	5.0425	4.951	5.5689	5.5137	5.2076	5.4604	5.4376	5.1507	4.9911	5.8312	5.31547	0.293838	0.50972	0.731784	4.99675	5.43765	5.35265	US	5.31547	0.264134	0.215889	0.45252	0.0952776	0.412276	0.662814	0.849636						27048395	Potri.001G052000.1		POPTR_0001s14270	AT1G04700.1		PB1 domain-containing protein tyrosine kinase	PF07714,PF00564	PTHR23257:SF68,PTHR23257	KOG0192	GO:0004672,GO:0005524,GO:0006468,GO:0005515
Potri.001G052100	10.0184	9.14745	9.1337	9.15835	9.58015	9.9432	10.0936	9.3069	8.988	9.2727	8.9947	9.2635	9.0532	9.5668	9.5935	9.40761	0.157016	0.0084143	0.119109	10.0184	9.14058	9.36925	DS	9.40761	0.207493	0.0054147	0.0908064	0.0017832	0.0512254	0.163057	0.475592						27041041	Potri.001G052100.1	similar to POTASSIUM CHANNEL BETA SUBUNIT; similar to POTASSIUM CHANNEL BETA SUBUNIT HOMOLOG; [ ortholog of At1g04690,]	POPTR_0001s14260	AT1G04690.1	KAB1,KV-BETA1	potassium channel beta subunit 1	PF00248	PTHR11732,PTHR11732:SF14	KOG1575	GO:0055114,GO:0016491,GO:0055085,GO:0006813
Potri.001G052200																																					27045372	Potri.001G052200.1			AT4G13700.1	ATPAP23,PAP23	purple acid phosphatase 23
Potri.001G052300	9.6	9.0166	9.11855	9.54	9.82205	9.6522	9.5478	8.7853	9.2479	9.0248	9.2123	9.5355	9.5445	9.8519	9.7922	9.41944	0.162388	0.0175628	0.171071	9.6	9.06757	9.68102	DU	9.41944	0.178003	0.0042471	0.0807772	0.0106361	0.135654	0.0018064	0.0855445						27041711	Potri.001G052300.1	similar to pectate lyase. [ORG:Fragaria x ananassa]; [ co-ortholog (1of2) of AAK66161, At1g04680, ]	POPTR_0001s14240	AT4G13710.1		Pectin lyase-like superfamily protein	PF00544				4.2.2.2	K01728
Potri.001G052400	9.3997	9.65575	9.17715	9.68005	9.3335	9.3584	9.441	9.4489	9.8626	9.2561	9.0982	9.6976	9.6625	9.2406	9.4264	9.44923	0.154485	0.0842464	0.360002	9.3997	9.41645	9.50677	SU	9.44923	0.258701	0.848887	0.905871	0.942495	0.981078	0.636583	0.835821						27047948	Potri.001G052400.1	similar to inosine triphosphate pyrophosphatase; putative; HAM1 family protein; similar to inosine triphosphate pyrophosphatase (GI:13398328) (Homo sapiens); [ co-ortholog (1of2) of At4g13720, ]	POPTR_0001s14230	AT4G13720.1		Inosine triphosphate pyrophosphatase family protein	PF01725	PTHR11067,PTHR11067:SF7	KOG3222	GO:0016787	3.6.1.19	K01519
Potri.001G052500	7.5443	7.37785	7.6566	7.7367	7.8096	7.7139	7.3747	7.4093	7.3464	7.5057	7.8075	7.7819	7.6915	7.882	7.7372	7.62501	0.154672	0.180748	0.494788	7.5443	7.51722	7.77315	SU	7.62501	0.17014	0.147783	0.384358	0.859418	0.951819	0.0709566	0.34832						27046624	Potri.001G052500.1	similar to leucine-rich repeat transmembrane protein kinase; putative; [ co-ortholog (2of2) of At3g24240, ]	POPTR_0001s14220	AT3G24240.1		Leucine-rich repeat receptor-like protein kinase family protein	PF07714,PF00560	PTHR24420,PTHR24420:SF784	KOG1187	GO:0004672,GO:0005524,GO:0006468,GO:0005515
Potri.001G052600	7.0902	7.348	7.3494	7.3693	7.23785	7.1819	6.9985	7.3627	7.3333	7.3248	7.374	7.3131	7.4255	7.2773	7.1984	7.27895	0.0746857	0.0547022	0.295555	7.0902	7.3487	7.30358	US	7.27895	0.0803304	0.0199076	0.164318	0.0074976	0.11312	0.453036	0.722387						27041206	Potri.001G052600.1	similar to expressed protein in Arabidopsis thaliana; similar to expression supported by MPSS; [ co-ortholog (2of2) of At1g04670, ]	POPTR_0001s14210	AT1G04670.1
Potri.001G052700																																					27045770	Potri.001G052700.1
Potri.001G052800	7.26315	7.5091	6.955	7.5292	7.97585	7.2947	7.2316	7.0034	8.0148	7.0023	6.9077	7.5662	7.4922	8.0023	7.9494	7.44646	0.323131	0.151659	0.46174	7.26315	7.23205	7.75253	SU	7.44646	0.383329	0.189505	0.428287	0.927987	0.97568	0.0963038	0.390273						27045743	Potri.001G052800.1		POPTR_0001s14200
Potri.001G052900	6.8853	7.53115	6.97275	7.03185	6.8477	6.7663	7.0043	7.1104	7.9519	7.2009	6.7446	7.1996	6.8641	7.5312	6.1642	7.05375	0.543528	0.728455	0.845797	6.8853	7.25195	6.93978	UD	7.05375	0.510299	0.620961	0.759381	0.434113	0.748901	0.415622	0.69638						27042167	Potri.001G052900.1		POPTR_0001s14190
Potri.001G053000	6.0309	5.6485	5.85735	6.219	6.116	6.2268	5.835	5.4442	5.8528	5.6671	6.0476	6.0209	6.4171	6.1674	6.0646	5.97435	0.251552	0.305349	0.604308	6.0309	5.75293	6.1675	DU	5.97435	0.230099	0.0967414	0.319961	0.205693	0.572524	0.0382138	0.276379						27043796	Potri.001G053000.1		POPTR_0001s14180	AT1G04650.1
Potri.001G053100	5.8829	5.36025	5.6268	5.71955	5.5317	6.0047	5.7611	4.9886	5.7319	5.6013	5.6523	5.5868	5.8523	5.3716	5.6918	5.62424	0.280616	0.493925	0.723919	5.8829	5.49352	5.62563	DS	5.62424	0.267278	0.304732	0.529748	0.136414	0.48695	0.507127	0.759102						27042456	Potri.001G053100.1	similar to self-incompatibility protein-related; similar to low similarity to S3 self-incompatibility protein (Papaver rhoeas) GI:1107841; [ co-ortholog (2of2) of At3g24060, ]	POPTR_0001s14170	AT3G24060.1		Plant self-incompatibility protein S1 family	PF05938
Potri.001G053200	7.74475	8.24365	8.0007	8.4141	8.67855	7.6771	7.8124	8.0723	8.415	7.7821	8.2193	8.2581	8.5701	8.5862	8.7709	8.21635	0.214091	0.041867	0.261192	7.74475	8.12218	8.54632	SU	8.21635	0.22619	0.0117793	0.130471	0.095377	0.412385	0.03285	0.259899						27048615	Potri.001G053200.1		POPTR_0001s14160	AT3G24060.1		Plant self-incompatibility protein S1 family	PF05938
Potri.001G053300	8.25565	8.4264	8.5737	8.5221	8.8055	8.0982	8.4131	8.5026	8.3502	8.3151	8.8323	8.5047	8.5395	8.8425	8.7685	8.51667	0.199141	0.224733	0.538428	8.25565	8.50005	8.6638	UU	8.51667	0.207122	0.142245	0.378065	0.215246	0.581737	0.300434	0.6069						27046695	Potri.001G053300.1		POPTR_0001s14150	AT3G24060.1		Plant self-incompatibility protein S1 family	PF05938
Potri.001G053400	8.15805	8.2594	8.31035	8.14195	8.3746	8.2863	8.0298	8.1744	8.3444	8.1823	8.4384	8.4655	7.8184	8.6936	8.0556	8.24887	0.314016	0.928129	0.956549	8.15805	8.28487	8.25827	US	8.24887	0.280243	0.871489	0.919875	0.617403	0.846482	0.896996	0.959774						27045652	Potri.001G053400.1	similar to leucine-rich repeat transmembrane protein kinase; putative; similar to receptor protein kinase (Pinus sylvestris) gi|12054894|emb|CAC20842|; similar to leucine rich repeat (LRR) domain containing protein; similar to protein kinase domain contai	POPTR_0001s14140	AT2G33170.1		Leucine-rich repeat receptor-like protein kinase family protein	PF00069,PF00560,PF08263	PTHR24420,PTHR24420:SF898	KOG1187	GO:0004672,GO:0005524,GO:0006468,GO:0005515
Potri.001G053500	9.8439	9.408	8.54395	9.04015	9.3285	9.8604	9.8274	9.2681	9.5479	8.4763	8.6116	9.1969	8.8834	9.3696	9.2874	9.2329	0.142381	0.0020728	0.0610948	9.8439	8.97598	9.18432	DS	9.2329	0.364709	0.0750593	0.287532	0.0285894	0.226594	0.445726	0.718181					GATA	27043729	Potri.001G053500.1		POPTR_0001s14130	AT3G24050.1	GATA1	GATA transcription factor 1	PF00320	PTHR10071:SF113,PTHR10071		GO:0003700,GO:0008270,GO:0043565,GO:0006355
Potri.001G053600	7.885	7.43445	7.23455	7.7276	7.32485	8.0664	7.7036	7.5052	7.3637	7.2996	7.1695	8.126	7.3292	7.4108	7.2389	7.52129	0.288619	0.262589	0.571139	7.885	7.3345	7.52623	DS	7.52129	0.297291	0.172066	0.410181	0.0698214	0.357413	0.392076	0.678983						27045118	Potri.001G053600.1		POPTR_0001s14120	AT4G13590.1		Uncharacterized protein family (UPF0016)	PF01169	PTHR12608		GO:0016020
Potri.001G053700	6.29345	6.3269	6.3587	6.10285	6.6108	6.4241	6.1628	6.2905	6.3633	6.199	6.5184	6.0486	6.1571	6.5071	6.7145	6.33854	0.151783	0.138983	0.445233	6.29345	6.3428	6.35682	UU	6.33854	0.231213	0.950424	0.96956	0.812398	0.932483	0.93404	0.974573						27041826	Potri.001G053700.1		POPTR_0001s14110	AT2G33180.1
Potri.001G053800	5.53725	5.85715	5.87625	5.96665	6.344	5.4976	5.5769	6.0191	5.6952	5.7025	6.05	5.6082	6.3251	6.1122	6.5758	5.91626	0.309972	0.277534	0.582631	5.53725	5.8667	6.15533	UU	5.91626	0.29837	0.117527	0.348046	0.243	0.610564	0.213597	0.529506						27044860	Potri.001G053800.1	glycosyltransferase family 14 protein; core-2/1-branching enzyme family protein; [ ortholog of At3g24040,]	POPTR_0001s14100	AT3G24040.1		Core-2/I-branching beta-1,6-N-acetylglucosaminyltransferase family protein	PF02485	PTHR19297,PTHR19297:SF2	KOG0799	GO:0008375,GO:0016020
Potri.001G053900	5.87245	6.19605	6.3186	6.34105	6.25515	5.6811	6.0638	6.083	6.3091	6.1359	6.5013	6.0061	6.676	5.9422	6.5681	6.19666	0.342288	0.670614	0.816031	5.87245	6.25732	6.2981	US	6.19666	0.294765	0.280766	0.510192	0.175365	0.53924	0.850458	0.940423						27042238	Potri.001G053900.1		POPTR_0001s14090	AT3G24030.1		hydroxyethylthiazole kinase family protein	PF02110	PTHR20857		GO:0004417,GO:0009228
Potri.001G054000	8.32235	8.32285	8.46025	8.14675	8.5276	8.4077	8.237	8.0523	8.5934	8.2479	8.6726	7.9148	8.3787	8.3343	8.7209	8.35596	0.294442	0.740498	0.851591	8.32235	8.39155	8.33718	UD	8.35596	0.292136	0.950451	0.96956	0.792348	0.924388	0.799956	0.917349						27043016	Potri.001G054000.1		POPTR_0001s14080	AT3G24020.1		Disease resistance-responsive (dirigent-like protein) family protein	PF03018	PTHR21495:SF10,PTHR21495
Potri.001G054100	6.2191	6.44	6.3117	6.49075	6.2301	5.7864	6.6518	5.9685	6.9115	6.0539	6.5695	6.3965	6.585	6.4366	6.0236	6.33833	0.459359	0.958701	0.974445	6.2191	6.37585	6.36043	US	6.33833	0.403459	0.896807	0.936349	0.667265	0.870775	0.958392	0.984665						27045787	Potri.001G054100.1		POPTR_0001s14070	AT4G13580.1		Disease resistance-responsive (dirigent-like protein) family protein	PF03018	PTHR21495:SF10,PTHR21495
Potri.001G054200	5.7252	5.7087	5.9051	6.0181	5.6069	5.7774	5.673	5.5092	5.9082	6.2706	5.5396	6.2044	5.8318	5.7936	5.4202	5.7928	0.313484	0.704403	0.832316	5.7252	5.8069	5.8125	US	5.7928	0.316006	0.944548	0.96591	0.773962	0.916918	0.980705	0.993022						27040139	Potri.001G054200.1		POPTR_0001s14060				PF03478
Potri.001G054300	5.1804	5.61465	5.7825	5.8796	5.4321	4.9307	5.4301	5.4495	5.7798	5.4403	6.1247	5.4471	6.3121	5.5313	5.3329	5.57785	0.401807	0.497401	0.725502	5.1804	5.69857	5.65585	US	5.57785	0.384647	0.319966	0.542218	0.163768	0.525292	0.879613	0.952036						27043993	Potri.001G054300.1		POPTR_0001s14050
Potri.001G054400	7.6381	7.41095	7.10145	7.54955	7.9358	7.5749	7.7013	7.253	7.5689	7.4163	6.7866	7.6611	7.438	8.0071	7.8645	7.52717	0.24133	0.116094	0.412284	7.6381	7.2562	7.74268	DU	7.52717	0.276762	0.0983084	0.32249	0.155109	0.51404	0.041852	0.285627						27042250	Potri.001G054400.1	similar to Chaperonin CPN60-2; similar to mitochondrial precursor (HSP60-2). [ORG:Cucurbita maxima]; [ co-ortholog (1of2) of CAA50218, CAA50217, At2g33210, Q05045, At3g23990, Q05046, ]	POPTR_0001s14040	AT3G23990.1	HSP60,HSP60-3B	heat shock protein 60	PF00118	PTHR11353:SF9,PTHR11353	KOG0356	GO:0005524,GO:0044267		K04077
Potri.001G054500	10.132	9.57935	9.3435	9.4256	9.27985	10.0433	10.2207	9.9551	9.2036	9.7053	8.9817	9.8406	9.0106	9.3759	9.1838	9.55206	0.429607	0.390086	0.663732	10.132	9.46143	9.35272	DS	9.55206	0.377904	0.112938	0.342309	0.0796515	0.37931	0.696317	0.866823						27044668	Potri.001G054500.1	similar to expressed protein in Arabidopsis thaliana; [ co-ortholog (1of2) of At1g04630, At2g33220, ]	POPTR_0001s14030	AT1G04630.1	MEE4	GRIM-19 protein	PF06212	PTHR12966	KOG3300		1.6.5.3,1.6.99.3	K11353
Potri.001G054600																																					27042004	Potri.001G054600.1	similar to laccase; putative; similar to diphenol oxidase; putative; similar to laccase LAC2-4; similar to Liriodendron tulipifera; similar to EMBL:LTU73106 (GI:1621467); [ ortholog of At5g60020,]	POPTR_0001s14010	AT5G60020.1	ATLAC17,LAC17	laccase 17	PF00394,PF07731,PF07732	PTHR11709,PTHR11709:SF9	KOG1263	GO:0016491,GO:0055114,GO:0005507
Potri.001G054700	8.53405	8.60755	8.4405	8.3672	8.3527	8.6521	8.416	8.5245	8.6906	8.4007	8.4803	8.4513	8.2831	8.4504	8.255	8.4604	0.124956	0.322252	0.617443	8.53405	8.52402	8.35995	SD	8.4604	0.123164	0.179027	0.417214	0.927753	0.97568	0.101573	0.398461						27040917	Potri.001G054700.1		POPTR_0001s14000	AT5G11860.1	SSP5	SCP1-like small phosphatase 5	PF03031	PTHR12210,PTHR12210:SF21	KOG1605	GO:0005515
Potri.001G054800	6.1186	6.95395	6.41675	6.40985	6.1636	6.0191	6.2181	7.0037	6.9042	6.8014	6.0321	6.6366	6.1831	6.2369	6.0903	6.41255	0.294699	0.166952	0.479372	6.1186	6.68535	6.28672	UD	6.41255	0.334549	0.162251	0.400149	0.091337	0.404277	0.135842	0.442923						27043363	Potri.001G054800.1		POPTR_0001s13990	AT1G74110.1	CYP78A10	cytochrome P450, family 78, subfamily A, polypeptide 10	PF00067	PTHR24298:SF44,PTHR24298	KOG0156	GO:0005506,GO:0009055,GO:0016705,GO:0020037,GO:0055114	1.14.-.-	K00517
Potri.001G054900	6.0155	5.95555	6.78655	5.8982	6.4484	5.7932	6.2378	5.8772	6.0339	6.0682	7.5049	5.966	5.8304	6.0175	6.8793	6.22084	0.552034	0.499617	0.726669	6.0155	6.37105	6.1733	UD	6.22084	0.599642	0.78157	0.864611	0.515577	0.795838	0.65511	0.845473						27047347	Potri.001G054900.1	similar to mitochondrial import receptor subunit TOM20-2 (TOM20-2); similar to mitochondrial import receptor subunit TOM20-2 SP:P82873 from (Arabidopsis thaliana); similar to Form of TOM20; similar to which is a component of the TOM complex; similar to in	POPTR_0001s13980	AT1G27390.1	TOM20-2	translocase outer membrane 20-2	PF06552	PTHR10790:SF9,PTHR10790		GO:0045040,GO:0005742
Potri.001G055000	8.6893	8.83265	8.68575	8.8587	9.06245	8.5706	8.808	8.4673	9.198	8.3072	9.0643	8.6931	9.0243	9.1458	8.9791	8.82577	0.360689	0.823813	0.896145	8.6893	8.7592	8.96058	SU	8.82577	0.319279	0.56211	0.719625	0.807686	0.930971	0.402029	0.686254					NF-YC	27045090	Potri.001G055000.1		POPTR_0001s13970	AT5G43250.1	NF-YC13	nuclear factor Y, subunit C13	PF00808	PTHR10252		GO:0003677,GO:0043565,GO:0005622
Potri.001G055100	6.30975	6.88725	7.01515	7.10015	6.7748	6.5203	6.0992	6.2955	7.479	6.7776	7.2527	7.1346	7.0657	7.2045	6.3451	6.81742	0.504681	0.596941	0.777096	6.30975	6.9512	6.93748	US	6.81742	0.446531	0.264715	0.496082	0.141129	0.493737	0.966542	0.987621						27047362	Potri.001G055100.1		POPTR_0001s13960	AT1G27920.1	MAP65-8	microtubule-associated protein 65-8	PF03999	PTHR19321	KOG4302
Potri.001G055200	5.27665	5.7496	5.6835	5.56635	6.018	5.1531	5.4002	5.2991	6.2001	5.4548	5.9122	5.3819	5.7508	5.8873	6.1487	5.65882	0.358677	0.434874	0.689863	5.27665	5.71655	5.79218	US	5.65882	0.348794	0.277599	0.507733	0.188648	0.553836	0.768047	0.902597						27042534	Potri.001G055200.1		POPTR_0001s13950	AT1G67370.1	ASY1,ATASY1	DNA-binding HORMA family protein	PF02301	PTHR21518	KOG4652	GO:0007067
Potri.001G055300	9.3031	9.14075	9.3416	9.31595	9.33365	9.432	9.1742	9.3751	8.9064	9.349	9.3342	9.4581	9.1738	9.509	9.1583	9.28701	0.221399	0.878097	0.926256	9.3031	9.24118	9.3248	DU	9.28701	0.20204	0.839622	0.900415	0.733824	0.901496	0.57669	0.800771						27040743	Potri.001G055300.1	similar to Hypothetical protein At1g67360.; [ co-ortholog (1of2) of At1g67360, ]	POPTR_0001s13940	AT1G67360.1		Rubber elongation factor protein (REF)	PF05755
Potri.001G055400	12.0131	11.3399	11.1466	11.4357	11.0332	12.097	11.9293	11.7452	10.9347	11.952	10.3413	11.6815	11.1898	11.0332	11.0332	11.3937	0.593393	0.562723	0.75881	12.0131	11.2433	11.2344	DS	11.3937	0.529138	0.247942	0.481036	0.136849	0.487629	0.981738	0.993495						27047505	Potri.001G055400.1			AT1G67350.1
Potri.001G055500	5.269	5.65995	5.1842	5.22615	5.71905	5.1497	5.3883	5.8136	5.5063	5.1399	5.2285	5.319	5.1333	5.8149	5.6232	5.41167	0.151805	0.0418681	0.261192	5.269	5.42208	5.4726	UU	5.41167	0.288967	0.726022	0.827166	0.560081	0.819179	0.811794	0.923526		Cytokinin	Signaling negative			27045325	Potri.001G055500.1		POPTR_0001s13920	AT3G04280.1	ARR22,RR22	response regulator 22	PF00072	PTHR26402:SF221,PTHR26402		GO:0000156,GO:0000160,GO:0006355
Potri.001G055600	5.2032	5.3472	5.2488	5.2508	5.59575	5.244	5.1624	5.3238	5.3706	5.371	5.1266	5.3709	5.1307	5.6297	5.5618	5.32915	0.114406	0.087242	0.365362	5.2032	5.298	5.42328	SU	5.32915	0.166526	0.33568	0.554864	0.531968	0.803936	0.322695	0.626366		Cytokinin	Signaling negative			27046103	Potri.001G055600.1		POPTR_0001s13910	AT5G26594.1	ARR24,RR24	response regulator 24	PF00072	PTHR26402:SF221,PTHR26402		GO:0000156,GO:0000160,GO:0006355
Potri.001G055700	8.5328	9.07235	8.91065	9.2701	9.74755	8.4073	8.6583	8.5652	9.5795	8.4657	9.3556	9.0805	9.4597	9.4377	10.0574	9.10669	0.491075	0.290945	0.593943	8.5328	8.9915	9.50882	SU	9.10669	0.456677	0.10001	0.324922	0.28415	0.644939	0.153184	0.463705						27041056	Potri.001G055700.1	4-coumarate--CoA ligase family protein; 4-coumaroyl-CoA synthase family protein; similar to gi:112801 from Petroselinum crispum; similar to GB:AAD40664 from (Solanum tuberosum) (J. Biol. Chem. 266 (13); similar to 8551-8559 (1991)); [ ortholog of At1g6294	POPTR_0001s13900	AT1G62940.1	ACOS5	acyl-CoA synthetase 5	PF00501	PTHR24096,PTHR24096:SF43	KOG1176	GO:0003824,GO:0008152	6.2.1.12	K01904
Potri.001G055800																																					27046236	Potri.001G055800.1
Potri.001G055900	8.19655	8.1278	8.47615	7.64925	7.66875	8.207	8.1861	8.1346	8.121	8.6378	8.3145	7.779	7.5195	7.723	7.6145	8.0237	0.135741	0.0064578	0.104351	8.19655	8.30198	7.659	SD	8.0237	0.174788	0.0030863	0.0687284	0.508595	0.791778	0.0012498	0.0756794					SBP	27047287	Potri.001G055900.1		POPTR_0001s13890	AT5G43270.1	SPL2	squamosa promoter binding protein-like 2	PF03110			GO:0003677,GO:0005634
Potri.001G056000	10.1372	10.0824	10.3923	10.1984	10.0612	10.1055	10.1688	10.1331	10.0317	10.4624	10.3221	10.3485	10.0483	10.0635	10.059	10.1743	0.111406	0.140684	0.446982	10.1372	10.2373	10.1298	UD	10.1743	0.158958	0.612822	0.754125	0.490422	0.781428	0.370725	0.663044						27043540	Potri.001G056000.1		POPTR_0001s13880	AT1G67325.1		Ran BP2/NZF zinc finger-like superfamily protein	PF00641	PTHR23111		GO:0008270,GO:0005622
Potri.001G056100	8.4178	8.55255	7.9804	8.81515	8.13625	8.3173	8.5183	8.7934	8.3117	8.6548	7.306	9.2474	8.3829	8.3851	7.8874	8.38043	0.555586	0.617838	0.787861	8.4178	8.26647	8.4757	DU	8.38043	0.577141	0.874537	0.921794	0.770872	0.915818	0.623952	0.828531						27046626	Potri.001G056100.1		POPTR_0001s13870	AT3G13060.2	ECT5	evolutionarily conserved C-terminal region 5	PF04146	PTHR12357:SF6,PTHR12357	KOG1901
Potri.001G056200	11.1134	9.10095	9.0835	10.3613	10.755	11.2042	11.0226	9.3888	8.8131	9.2432	8.9238	11.0385	9.6841	10.8508	10.6592	10.0828	0.483481	0.0235785	0.197516	11.1134	9.09222	10.5581	DU	10.0828	0.434917	0.0016372	0.0513659	0.0010458	0.0376381	0.0020435	0.0897123						27042087	Potri.001G056200.1	similar to Uncharacterized GPI-anchored protein At1g27950 precursor.; [ co-ortholog (2of2) of At1g27950, ]	POPTR_0001s13860	AT1G27950.1	LTPG1	glycosylphosphatidylinositol-anchored lipid protein transfer 1	PF00234
Potri.001G056300	6.96715	6.7755	6.508	7.3541	7.0807	7.0393	6.895	6.7953	6.7557	6.5831	6.4329	7.518	7.1902	7.1872	6.9742	6.93709	0.140632	0.01256	0.144466	6.96715	6.64175	7.2174	DU	6.93709	0.187155	0.0101459	0.122146	0.0846607	0.389813	0.0033556	0.109872						27042345	Potri.001G056300.1	similar to expressed protein in Arabidopsis thaliana; [ co-ortholog (1of2) of At1g27930, ]	POPTR_0001s13850	AT1G67330.1		Protein of unknown function (DUF579)	PF04669
Potri.001G056400	7.7557	8.11275	8.18025	8.10725	8.29145	7.7654	7.746	7.2389	8.9866	8.2997	8.0608	7.6989	8.5156	8.443	8.1399	8.08948	0.622155	0.92311	0.95337	7.7557	8.1465	8.19935	US	8.08948	0.53102	0.624591	0.761662	0.423549	0.742756	0.892032	0.957494						27041055	Potri.001G056400.1			AT4G37100.1		Pyridoxal phosphate (PLP)-dependent transferases superfamily protein
Potri.001G056500	5.80855	5.7015	5.27165	5.5117	5.3774	5.7958	5.8213	6.4669	4.9361	5.5323	5.011	5.4113	5.6121	5.5562	5.1986	5.53416	0.527632	0.831719	0.900239	5.80855	5.48658	5.44455	DS	5.53416	0.477311	0.672065	0.792599	0.461545	0.765205	0.904408	0.962516						27043197	Potri.001G056500.1			AT1G27385.1			PF04359
Potri.001G056600	9.358	10.9188	8.9429	9.0484	9.4017	9.3384	9.3776	11.3368	10.5008	9.3242	8.5616	9.2179	8.8789	9.3088	9.4946	9.53396	0.378343	0.0169421	0.167597	9.358	9.93085	9.22505	UD	9.53396	0.823296	0.489684	0.6687	0.448138	0.757096	0.264691	0.577969						27044472	Potri.001G056600.1			AT5G43260.1		chaperone protein dnaJ-related
Potri.001G056700	5.9848	5.7662	5.89715	5.93745	5.9043	6.0781	5.8915	5.9183	5.6141	5.9366	5.8577	5.7329	6.142	5.8764	5.9322	5.89798	0.174373	0.779402	0.872137	5.9848	5.83167	5.92087	DU	5.89798	0.155965	0.521976	0.691708	0.294261	0.654288	0.445234	0.717986						27042503	Potri.001G056700.1			AT3G61470.1	LHCA2	photosystem I light harvesting complex gene 2	PF00504	PTHR21649		GO:0016020,GO:0009765		K08908
Potri.001G056800	8.452	8.3259	8.5809	8.01735	7.8271	8.6112	8.2928	8.3534	8.2984	8.9147	8.2471	8.1158	7.9189	7.8077	7.8465	8.24065	0.242975	0.111779	0.406379	8.452	8.4534	7.92223	SD	8.24065	0.237969	0.0307098	0.19893	0.994769	0.997965	0.0160019	0.199063						27047381	Potri.001G056800.1	zinc finger (MYND type) family protein; [ co-ortholog (1of2) of At1g67340, At5g50450, ]	POPTR_0001s13790	AT1G67340.1		HCP-like superfamily protein with MYND-type zinc finger	PF08238,PF01753	PTHR12298		GO:0008270
Potri.001G056900																																					27045055	Potri.001G056900.1
Potri.001G057000																																					27043345	Potri.001G057000.1
Potri.001G057100	5.7108	5.4806	5.59225	6.05735	5.83165	5.6486	5.773	5.5379	5.4233	5.4507	5.7338	6.1612	5.9535	5.4313	6.232	5.73453	0.281605	0.396427	0.667518	5.7108	5.53643	5.9445	SU	5.73453	0.256324	0.147667	0.384212	0.4579	0.762766	0.0590699	0.324061						27045711	Potri.001G057100.1	F-box family protein; similar to fim protein; similar to ESTs gb|T42445|; similar to gb|T76780; similar to gb|AA650733; similar to and emb|Z17748; [ co-ortholog (1of2) of At1g27340, ]	POPTR_0001s13770	AT1G27340.1		Galactose oxidase/kelch repeat superfamily protein	PF00646			GO:0005515
Potri.001G057200	7.9149	8.4492	8.78285	8.5745	8.32405	7.7513	8.0785	8.4141	8.4843	9.0826	8.4831	8.5668	8.5822	8.3052	8.3429	8.4091	0.217496	0.0667311	0.324339	7.9149	8.61603	8.44928	US	8.4091	0.242184	0.0342321	0.208776	0.0123709	0.146466	0.362633	0.656868						27041634	Potri.001G057200.1		POPTR_0001s13760	AT2G25560.1		DNAJ heat shock N-terminal domain-containing protein	PF00226,PF11926	PTHR25040:SF41,PTHR25040	KOG0714	GO:0031072
Potri.001G057300	8.9868	9.4508	8.1537	8.34715	8.6684	8.7813	9.1923	9.6144	9.2872	8.2168	8.0906	8.4148	8.2795	8.8064	8.5304	8.72137	0.196568	0.0065293	0.104758	8.9868	8.80225	8.50778	SD	8.72137	0.531691	0.565895	0.722411	0.700521	0.886229	0.459151	0.726222						27045643	Potri.001G057300.1	similar to expressed protein in Arabidopsis thaliana; similar to EST gb|AA650671|and gb|T20610 ; [ co-ortholog (2of3) of At1g27350, At1g27330, ]	POPTR_0001s13750	AT1G27330.1		Ribosome associated membrane protein RAMP4	PF06624	PTHR15601	KOG3491
Potri.001G057400	7.5592	7.62715	7.71115	7.89945	7.49465	7.6096	7.5088	7.5653	7.689	7.9386	7.4837	7.7101	8.0888	7.4163	7.573	7.65832	0.200091	0.403882	0.672782	7.5592	7.66915	7.69705	UU	7.65832	0.230249	0.78816	0.868961	0.598511	0.837719	0.868785	0.948344		Cytokinin	Signaling positive			27040877	Potri.001G057400.1	similar to histidine kinase receptor. [ORG:Fagus sylvatica]; [ co-ortholog (2of2) of CAC09578, At1g27320, ]	POPTR_0001s13740	AT1G27320.1	AHK3,HK3	histidine kinase 3	PF00512,PF00072,PF02518,PF03924	PTHR24423,PTHR24423:SF37	KOG0519	GO:0000156,GO:0000160,GO:0006355,GO:0000155,GO:0007165,GO:0016020,GO:0005524	2.7.13.3	K14489
Potri.001G057500	10.6842	9.7941	9.2179	9.283	8.76845	10.6473	10.7211	10.3149	9.2733	9.7156	8.7202	9.3187	9.2473	9.1543	8.3826	9.54953	0.517863	0.0808145	0.353812	10.6842	9.506	9.02572	DD	9.54953	0.526128	0.0241008	0.178926	0.0361648	0.256125	0.237714	0.551912						27046993	Potri.001G057500.1		POPTR_0001s13730	AT1G27970.1	NTF2B	nuclear transport factor 2B	PF02136	PTHR12612	KOG2104	GO:0006810,GO:0005622
Potri.001G057600																																					27045788	Potri.001G057600.1		POPTR_0001s13720
Potri.001G057700	5.55365	5.9831	5.75335	5.9894	6.18085	5.3269	5.7804	6.0521	5.9141	5.6239	5.8828	5.9681	6.0107	6.303	6.0587	5.89207	0.187945	0.1099	0.403252	5.55365	5.86822	6.08512	UU	5.89207	0.194956	0.0447185	0.232012	0.10472	0.430096	0.159626	0.471817						27042231	Potri.001G057700.1	similar to expressed protein in Arabidopsis thaliana; [ co-ortholog (2of2) of At1g27300, ]	POPTR_0001s13710	AT1G27300.1
Potri.001G057800	8.17045	8.5336	7.97565	8.72325	7.3992	8.0875	8.2534	8.7587	8.3085	8.7292	7.2221	9.1128	8.3337	7.4279	7.3705	8.16043	0.557839	0.281527	0.586004	8.17045	8.25463	8.06123	SD	8.16043	0.71916	0.930697	0.957806	0.896295	0.9648	0.714987	0.876519					CAMTA	27040821	Potri.001G057800.1	similar to calmodulin-binding protein; similar to anther ethylene-upregulated calmodulin-binding protein ER1 GI:11612392 from(Nicotiana tabacum); [ co-ortholog (2of2) of At1g67310, ]	POPTR_0001s13700	AT1G67310.1		Calmodulin-binding transcription activator protein with CG-1 and Ankyrin domains	PF00023,PF00612,PF01833,PF03859	PTHR23335	KOG0520	GO:0005515,GO:0003677,GO:0005634,GO:0030528,GO:0006355,GO:0005516
Potri.001G057900	5.32805	5.50005	6.49095	6.18355	6.3104	5.3831	5.273	5.3804	5.6197	5.9253	7.0566	5.8284	6.5387	5.6685	6.9523	5.9626	0.591768	0.324133	0.619102	5.32805	5.9955	6.24697	UU	5.9626	0.62666	0.298786	0.524869	0.258476	0.623289	0.588094	0.807665						27040803	Potri.001G057900.1		POPTR_0001s13690	AT5G08391.1		Protein of unknown function (DUF 3339)	PF11820
Potri.001G058000	6.08615	6.0202	6.46625	6.09305	6.4262	5.9445	6.2278	5.7216	6.3188	6.5152	6.4173	6.3769	5.8092	6.2166	6.6358	6.21837	0.307328	0.511294	0.732413	6.08615	6.24322	6.25962	US	6.21837	0.33428	0.824835	0.891103	0.604254	0.840502	0.946626	0.97973						27040958	Potri.001G058000.1			AT3G48660.1		Protein of unknown function (DUF 3339)	PF11820
Potri.001G058100	7.59575	9.36115	10.4256	8.05295	7.98405	7.8653	7.3262	9.606	9.1163	10.878	9.9732	8.1124	7.9935	8.2925	7.6756	8.6839	0.417588	0.0047219	0.0895395	7.59575	9.89338	8.0185	UD	8.6839	0.535817	0.0019222	0.0555411	0.0016535	0.0488675	0.0016591	0.0822794						27045658	Potri.001G058100.1	similar to expressed protein in Arabidopsis thaliana; [ co-ortholog (1of2) of At1g27290, ]	POPTR_0001s13670	AT1G27290.1
Potri.001G058200	5.1934	5.88005	5.8588	5.47565	5.6455	5.1854	5.2014	6.0557	5.7044	5.8083	5.9093	5.5022	5.4491	5.719	5.572	5.61068	0.125816	0.0123131	0.143345	5.1934	5.86942	5.56058	UD	5.61068	0.12447	0.0012367	0.0447029	0.0004154	0.0226296	0.009871	0.165563					MIKC	27043953	Potri.001G058200.1			AT2G03710.3	AGL3,SEP4	K-box region and MADS-box transcription factor family protein	PF01486,PF00319	PTHR11945:SF19,PTHR11945	KOG0014	GO:0003677,GO:0046983,GO:0003700,GO:0006355,GO:0005634,GO:0043565
Potri.001G058300	7.95945	8.19665	8.44385	8.21125	8.32095	7.9268	7.9921	8.4106	7.9827	8.5589	8.3288	8.3988	8.0237	8.4861	8.1558	8.22643	0.221384	0.379157	0.657952	7.95945	8.32025	8.2661	US	8.22643	0.213205	0.202391	0.440413	0.0916179	0.404875	0.730048	0.884375						27040940	Potri.001G058300.1
Potri.001G058400	6.61415	6.42045	6.1622	6.4248	6.09865	6.5694	6.6589	6.2902	6.5507	6.2045	6.1199	6.7818	6.0678	6.3297	5.8676	6.34405	0.283965	0.445152	0.695323	6.61415	6.29132	6.26173	DS	6.34405	0.286916	0.378891	0.588343	0.235022	0.602611	0.888114	0.955969					MIKC	27045031	Potri.001G058400.1			AT1G24260.2	AGL9,SEP3	K-box region and MADS-box transcription factor family protein	PF01486,PF00319	PTHR11945:SF19,PTHR11945	KOG0014	GO:0003677,GO:0046983,GO:0003700,GO:0006355,GO:0005634,GO:0043565
Potri.001G058500	6.76515	6.3448	7.11275	6.84115	6.86015	6.8838	6.6465	6.5232	6.1664	7.1914	7.0341	6.8321	6.8502	7.1671	6.5532	6.7848	0.241984	0.156921	0.467984	6.76515	6.72877	6.85065	SU	6.7848	0.355144	0.887339	0.930308	0.909177	0.969335	0.642272	0.838898						27047361	Potri.001G058500.1		POPTR_0001s13640
Potri.001G058600	8.28775	6.58745	6.7103	6.94245	8.02295	8.3492	8.2263	6.8551	6.3198	6.6432	6.7774	7.193	6.6919	8.0749	7.971	7.31018	0.241155	0.0024235	0.0657977	8.28775	6.64888	7.4827	DU	7.31018	0.45878	0.0116856	0.130128	0.0044324	0.0841369	0.036991	0.273138					SBP	27044474	Potri.001G058600.1		POPTR_0001s13630	AT5G50670.1		Squamosa promoter-binding protein-like (SBP domain) transcription factor family protein	PF03110			GO:0003677,GO:0005634
Potri.001G058700	8.251	8.20445	8.1459	8.3568	7.4958	8.436	8.066	8.5764	7.8325	8.6515	7.6403	8.6128	8.1008	7.8944	7.0972	8.09079	0.510929	0.530409	0.741298	8.251	8.17517	7.9263	SD	8.09079	0.541162	0.735524	0.833951	0.876041	0.957736	0.536199	0.777319						27045308	Potri.001G058700.1	similar to hypothetical protein. [ORG:Cicer arietinum]; [ co-ortholog (2of2) of At1g24265, CAB76910, At1g24267, ]	POPTR_0001s13620	AT1G24265.1		Protein of unknown function (DUF1664)	PF07889
Potri.001G058800	6.1503	6.59415	6.2747	5.8334	5.73565	6.1526	6.148	7.1076	6.0807	6.2477	6.3017	6.0731	5.5937	5.8224	5.6489	6.11764	0.362958	0.262587	0.571139	6.1503	6.43443	5.78453	SD	6.11764	0.331726	0.0745002	0.286799	0.355606	0.699752	0.0276682	0.243863					WRKY	27043292	Potri.001G058800.1			AT5G13080.1	ATWRKY75,WRKY75	WRKY DNA-binding protein 75	PF03106			GO:0003700,GO:0043565,GO:0006355
Potri.001G058900	8.47085	8.3825	8.59385	8.9088	8.547	8.3951	8.5466	8.1311	8.6339	8.3156	8.8721	8.8651	8.9525	9.0335	8.0605	8.5806	0.392405	0.726624	0.845094	8.47085	8.48818	8.7279	SU	8.5806	0.367516	0.60681	0.749937	0.958111	0.98644	0.386974	0.675321						27044392	Potri.001G058900.1		POPTR_0001s13590	AT5G60740.1		ABC transporter family protein	PF00005	PTHR19241,PTHR19241:SF19	KOG0061	GO:0005524,GO:0016887
Potri.001G059000	6.14935	6.1391	6.17555	6.7285	6.11115	6.299	5.9997	6.1274	6.1508	6.062	6.2891	6.9848	6.4722	5.9921	6.2302	6.26073	0.214745	0.130486	0.4336	6.14935	6.15733	6.41983	SU	6.26073	0.295931	0.426815	0.623987	0.976044	0.992278	0.249941	0.562894						27045636	Potri.001G059000.1			AT1G27980.1	ATDPL1,DPL1	dihydrosphingosine phosphate lyase		PTHR11999,PTHR11999:SF5		GO:0030170,GO:0019752,GO:0016831
Potri.001G059100	7.7155	7.9469	8.2291	8.2232	8.65505	7.7803	7.6507	7.5327	8.3611	7.957	8.5012	7.7977	8.6487	8.4173	8.8928	8.15395	0.441531	0.390473	0.663946	7.7155	8.088	8.43913	UU	8.15395	0.421033	0.199033	0.437283	0.340974	0.689769	0.276766	0.58747						27041632	Potri.001G059100.1		POPTR_0001s13570	AT5G14090.1
Potri.001G059200	5.3561	6.18635	5.705	5.63185	6.1029	5.5196	5.1926	6.1486	6.2241	5.5299	5.8801	5.5537	5.71	6.1972	6.0086	5.79644	0.171834	0.0209634	0.186268	5.3561	5.94567	5.86738	US	5.79644	0.293068	0.121392	0.353576	0.0531627	0.313122	0.716745	0.877072						27045674	Potri.001G059200.1
Potri.001G059300																																					27041796	Potri.001G059300.1
Potri.001G059400	6.4413	6.1052	6.23715	6.17995	6.71225	6.3943	6.4883	5.6965	6.5139	6.0618	6.4125	5.9714	6.3885	6.4402	6.9843	6.33517	0.356369	0.508116	0.730896	6.4413	6.17117	6.4461	DU	6.33517	0.36562	0.541368	0.705714	0.421828	0.741406	0.3229	0.626529						27046070	Potri.001G059400.1	similar to hypothetical protein; [ co-ortholog (2of2) of At1g24270, At5g13090, ]	POPTR_0001s13560	AT5G13090.1
Potri.001G059500	8.45515	9.9604	9.4254	8.64955	7.91065	8.4813	8.429	11.0311	8.8897	10.369	8.4818	8.8731	8.426	8.1043	7.717	8.88023	0.921941	0.317036	0.613456	8.45515	9.6929	8.2801	UD	8.88023	0.852063	0.110914	0.339689	0.137369	0.488257	0.0514724	0.310239						27048402	Potri.001G059500.1	similar to expressed protein in Arabidopsis thaliana; [ co-ortholog (2of2) of At1g27990, ]	POPTR_0001s13550	AT1G27990.1
Potri.001G059600																																					27044461	Potri.001G059600.1		POPTR_0001s13540
Potri.001G059700	8.3955	7.6192	7.27315	7.508	8.0865	8.2158	8.5752	7.6467	7.5917	7.0874	7.4589	7.4873	7.5287	8.0286	8.1444	7.77647	0.168917	0.0058269	0.0996302	8.3955	7.44618	7.79725	DU	7.77647	0.292056	0.0209566	0.16841	0.0071368	0.109889	0.132929	0.439714						27046025	Potri.001G059700.1	similar to expressed protein in Arabidopsis thaliana; [ co-ortholog (1of2) of At5g13100, ]	POPTR_0001s13530	AT5G13100.1
Potri.001G059800	8.08	5.6707	5.8428	6.2284	5.87325	7.8483	8.3117	5.7741	5.5673	5.7519	5.9337	6.3757	6.0811	6.1995	5.547	6.33903	0.283391	0.0017356	0.0558437	8.08	5.75675	6.05082	DS	6.33903	0.28216	7.82e-05	0.0122933	2.98e-05	0.0060318	0.183994	0.498729						27044468	Potri.001G059800.1		POPTR_0001s13520	AT5G50710.1			PF05553
Potri.001G059900	7.08805	6.94445	7.0139	7.46415	6.8076	7.1868	6.9893	6.9546	6.9343	7.2206	6.8072	7.3566	7.5717	6.9786	6.6366	7.06363	0.193274	0.113763	0.409007	7.08805	6.97917	7.13588	DU	7.06363	0.298246	0.76074	0.850959	0.686015	0.878599	0.481648	0.742912						27041219	Potri.001G059900.1	similar to glucose-6-phosphate dehydrogenase. [ORG:Betula pendula]; [ co-ortholog (1of2) of At5g13110, At1g24280, CAB66330, ]	POPTR_0001s13510	AT5G13110.1	G6PD2	glucose-6-phosphate dehydrogenase 2	PF00479,PF02781	PTHR23429	KOG0563	GO:0004345,GO:0050661,GO:0006006,GO:0055114	1.1.1.49	K00036
Potri.001G060000	6.2877	6.22555	6.3776	6.51845	6.13375	6.2867	6.2887	5.7417	6.7094	6.4456	6.3096	6.3518	6.6851	6.1971	6.0704	6.30861	0.328951	0.801873	0.884296	6.2877	6.30157	6.3261	SU	6.30861	0.318962	0.988797	0.993244	0.961342	0.987411	0.916461	0.967135					TCP	27041700	Potri.001G060000.1		POPTR_0001s13500	AT3G27010.1	AT-TCP20,ATTCP20,PCF1,TCP20	TEOSINTE BRANCHED 1, cycloidea, PCF (TCP)-domain family protein 20	PF03634	PTHR11584:SF275,PTHR11584
Potri.001G060100	8.40505	9.28065	8.9383	9.39125	9.6487	8.39	8.4201	8.9981	9.5632	8.9431	8.9335	9.1479	9.6346	9.7487	9.5487	9.13279	0.244379	0.0228386	0.194248	8.40505	9.10947	9.51998	UU	9.13279	0.262431	0.0053986	0.0907849	0.0173349	0.176948	0.0625991	0.3325						27047240	Potri.001G060100.1		POPTR_0001s13490	AT1G69040.2	ACR4	ACT domain repeat 4	PF01842	PTHR13734:SF23,PTHR13734		GO:0016597,GO:0008152
Potri.001G060200	8.4876	8.1744	7.3939	7.9653	8.7337	8.7194	8.2558	8.4536	7.8952	7.9202	6.8676	7.8136	8.117	8.7915	8.6759	8.15098	0.417147	0.126431	0.427867	8.4876	7.78415	8.3495	DU	8.15098	0.543754	0.275227	0.505613	0.178864	0.54348	0.184923	0.499469						27041942	Potri.001G060200.1		POPTR_0001s13480	AT5G13120.1	ATCYP20-2,CYP20-2	cyclophilin 20-2	PF00160	PTHR11071,PTHR11071:SF60	KOG0880	GO:0003755,GO:0006457
Potri.001G060300	7.13355	6.718	6.33375	6.78775	6.67045	6.9666	7.3005	6.4528	6.9832	6.5912	6.0763	7.0903	6.4852	6.698	6.6429	6.7287	0.320487	0.308128	0.606428	7.13355	6.52588	6.7291	DS	6.7287	0.310522	0.146999	0.383845	0.0583581	0.327877	0.385477	0.674216						27047927	Potri.001G060300.1		POPTR_0001s13470				PF01979	PTHR11271:SF7,PTHR11271	KOG3968	GO:0016787
Potri.001G060400	5.98405	5.6767	5.7604	6.2487	6.079	5.9942	5.9739	5.562	5.7914	5.9162	5.6046	5.9919	6.5055	6.1158	6.0422	5.94977	0.204776	0.161904	0.473753	5.98405	5.71855	6.16385	DU	5.94977	0.187262	0.034006	0.208166	0.145615	0.499431	0.0120361	0.179702						27040641	Potri.001G060400.1		POPTR_0001s13460	AT5G50760.1		SAUR-like auxin-responsive protein family	PF02519
Potri.001G060500	5.8538	5.8953	6.32735	6.3071	6.91075	5.8339	5.8737	5.4693	6.3213	5.9665	6.6882	5.9799	6.6343	6.7937	7.0278	6.25886	0.416099	0.217911	0.532152	5.8538	6.11132	6.60893	SU	6.25886	0.449881	0.177384	0.415517	0.529768	0.80299	0.161743	0.473887						27046735	Potri.001G060500.1		POPTR_0001s13450	AT5G13140.1		Pollen Ole e 1 allergen and extensin family protein	PF01190
Potri.001G060600	6.72635	6.20005	6.00515	6.2517	6.83	6.5349	6.9178	5.6943	6.7058	5.705	6.3053	6.2103	6.2931	6.8779	6.7821	6.40265	0.39321	0.296143	0.597474	6.72635	6.1026	6.54085	DU	6.40265	0.404525	0.209001	0.44635	0.118214	0.456903	0.169356	0.482256						27045666	Potri.001G060600.1		POPTR_0001s13440	AT5G14070.1	ROXY2	Thioredoxin superfamily protein	PF00462	PTHR10168	KOG1752	GO:0009055,GO:0015035,GO:0045454
Potri.001G060700	5.6791	5.60705	5.2794	5.15875	5.6144	5.8135	5.5447	5.5737	5.6404	5.113	5.4458	5.2947	5.0228	5.7663	5.4625	5.46774	0.188064	0.125624	0.426615	5.6791	5.44322	5.38657	DD	5.46774	0.265064	0.470825	0.655451	0.338355	0.688515	0.771246	0.903957						27040147	Potri.001G060700.1		POPTR_0001s13430	AT5G13150.1	ATEXO70C1,EXO70C1	exocyst subunit exo70 family protein C1	PF03081	PTHR12542,PTHR12542:SF7	KOG2344	GO:0006887,GO:0000145		K07195
Potri.001G060800	8.11265	9.8494	9.7145	8.6766	7.44505	8.2563	7.969	10.1598	9.539	9.6546	9.7744	8.8247	8.5285	7.6701	7.22	8.75964	0.277959	0.0013341	0.0495374	8.11265	9.78195	8.06082	UD	8.75964	0.523889	0.0046879	0.0847711	0.007867	0.116171	0.0023527	0.0963375						27045338	Potri.001G060800.1		POPTR_0001s13420	AT5G13160.1	PBS1	Protein kinase superfamily protein	PF00069	PTHR24420,PTHR24420:SF657	KOG1187	GO:0004672,GO:0005524,GO:0006468	2.7.11.1	K13430
Potri.001G060900	6.1162	6.69335	6.6748	7.1923	6.7378	6.0841	6.1483	6.3273	7.0594	6.5729	6.7767	7.4095	6.9751	6.6088	6.8668	6.68289	0.289291	0.101546	0.38973	6.1162	6.68407	6.96505	UU	6.68289	0.298893	0.038486	0.218619	0.0643128	0.342723	0.225393	0.540681						27046474	Potri.001G060900.1		POPTR_0001s13410	AT5G13170.1	SAG29	senescence-associated gene 29	PF03083	PTHR10791	KOG1623	GO:0016021
Potri.001G061000	9.48955	9.5252	9.29825	9.3179	9.16225	9.448	9.5311	9.4177	9.6327	9.2985	9.298	9.4147	9.2211	9.0636	9.2609	9.35863	0.113815	0.104634	0.395677	9.48955	9.41173	9.24007	SD	9.35863	0.141675	0.148519	0.385279	0.546047	0.811153	0.130358	0.436538						27044365	Potri.001G061000.1		POPTR_0001s13400	AT5G43280.1	ATDCI1,DCI1	delta(3,5),delta(2,4)-dienoyl-CoA isomerase 1	PF00378	PTHR11941	KOG1681	GO:0003824,GO:0008152	5.3.3.-	K12663
Potri.001G061100	7.1319	7.47885	7.2505	7.68715	7.98695	7.136	7.1278	7.2191	7.7386	6.852	7.649	7.3583	8.016	8.3971	7.5768	7.50707	0.448399	0.423844	0.684159	7.1319	7.36468	7.83705	SU	7.50707	0.404851	0.157511	0.394619	0.528001	0.801769	0.142912	0.451375						27042566	Potri.001G061100.1		POPTR_0001s13390	AT3G02040.1	SRG3	senescence-related gene 3	PF03009	PTHR22958	KOG2421	GO:0008889,GO:0006071
Potri.001G061200	7.50635	7.08105	7.5026	7.0921	6.5784	7.2589	7.7538	7.6259	6.5362	8.4795	6.5257	7.7919	6.3923	7.0698	6.087	7.1521	0.904128	0.829016	0.898669	7.50635	7.29183	6.83525	SD	7.1521	0.804348	0.592448	0.740152	0.76707	0.914657	0.44851	0.719863					NAC	27047332	Potri.001G061200.1	no apical meristem (NAM) family protein; similar to hypothetical protein SENU5; similar to senescence up-regulated - Lycopersicon esculentum; similar to EMBL:Z75524; [ co-ortholog (1of2) of At5g13180, ]	POPTR_0001s13380	AT5G13180.1	ANAC083,NAC083,VNI2	NAC domain containing protein 83	PF02365			GO:0003677,GO:0006355
Potri.001G061300																																					27045485	Potri.001G061300.1		POPTR_0001s13360
Potri.001G061400	8.27595	8.7763	8.46945	8.31435	8.43845	8.1872	8.3647	8.9491	8.6035	8.4614	8.4775	8.4115	8.2172	8.3957	8.4812	8.4549	0.140096	0.0816683	0.355476	8.27595	8.62288	8.3764	UD	8.4549	0.17225	0.0931126	0.314919	0.0529519	0.312522	0.0826883	0.368415						27047655	Potri.001G061400.1	similar to pyruvate dehydrogenase (lipoamide) (EC 1.2.4.1) beta chain - garden pea. [ORG:Pisum sativum]; [ co-ortholog (1of2) of P52904, AAB01223, T06532, ]	POPTR_0001s13350	AT5G50850.1	MAB1	Transketolase family protein	PF02779,PF02780	PTHR11624,PTHR11624:SF11	KOG0524	GO:0003824,GO:0008152	1.2.4.1	K00162
Potri.001G061500	7.04025	6.93785	6.5905	7.1181	6.99335	7.1471	6.9334	7.0817	6.794	7.0556	6.1254	7.1458	7.0904	7.0873	6.8994	6.93601	0.321261	0.569941	0.76292	7.04025	6.76417	7.05572	DU	6.93601	0.305254	0.396761	0.601618	0.331052	0.683066	0.218816	0.534318						27047843	Potri.001G061500.1	hydroxyproline-rich glycoprotein family protein; Common family member; [ co-ortholog (1of2) of At2g33490, ]	POPTR_0001s13340	AT2G33490.1		hydroxyproline-rich glycoprotein family protein	PF03114			GO:0005515,GO:0005737
Potri.001G061600	7.77925	6.91445	7.06735	7.35225	8.0118	7.8771	7.6814	6.745	7.0839	7.355	6.7797	7.0671	7.6374	7.8677	8.1559	7.42502	0.298735	0.0570304	0.301558	7.77925	6.9909	7.68203	DU	7.42502	0.359483	0.046501	0.235818	0.039103	0.267341	0.029813	0.250785						27043128	Potri.001G061600.1		POPTR_0001s13330	AT5G21090.1		Leucine-rich repeat (LRR) family protein	PF00560,PF08263	PTHR24420:SF836,PTHR24420		GO:0005515
Potri.001G061700	5.09	5.4573	5.4473	5.0074	5.098	5.3235	4.8565	5.3021	5.6125	5.3538	5.5408	5.0804	4.9344	4.9785	5.2175	5.22	0.206844	0.209987	0.523502	5.09	5.4523	5.0527	UD	5.22	0.178177	0.0340236	0.208189	0.0512432	0.307618	0.0156713	0.196879						27047404	Potri.001G061700.1			AT1G71830.1	ATSERK1,SERK1	somatic embryogenesis receptor-like kinase 1	PF00560,PF08263	PTHR24420:SF351,PTHR24420		GO:0005515
Potri.001G061800	6.2567	6.8916	6.8637	5.9365	5.8157	6.1848	6.3286	7.1122	6.671	7.2376	6.4898	6.4313	5.4417	5.8454	5.786	6.35284	0.419211	0.136139	0.441462	6.2567	6.87765	5.8761	UD	6.35284	0.357383	0.0158193	0.147594	0.0848298	0.39004	0.0054389	0.131483					DBB	27047415	Potri.001G061800.1	similar to Zinc finger protein CONSTANS-LIKE 14.; [ co-ortholog (1of2) of At2g33500, At1g28050, ]	POPTR_0001s13310	AT1G28050.1		B-box type zinc finger protein with CCT domain	PF00643,PF06203			GO:0008270,GO:0005622,GO:0005515
Potri.001G061900	9.97525	10.1988	9.5058	9.49995	9.77975	9.9228	10.0277	10.0145	10.3831	9.2961	9.7155	9.4233	9.5766	9.9927	9.5668	9.79191	0.229708	0.102323	0.391027	9.97525	9.8523	9.63985	SD	9.79191	0.342755	0.510268	0.683371	0.691122	0.880857	0.40979	0.691988						27043055	Potri.001G061900.1	similar to expressed protein in Arabidopsis thaliana; [ co-ortholog (1of2) of At5g13190, ]	POPTR_0001s13300	AT5G13190.1			PF10601
Potri.001G062000	8.71605	8.3927	7.97735	8.3998	9.19975	8.5532	8.8789	8.1459	8.6395	8.0463	7.9084	8.4729	8.3267	9.1833	9.2162	8.53713	0.197786	0.0118553	0.140732	8.71605	8.18502	8.79978	DU	8.53713	0.37948	0.120804	0.352827	0.150165	0.506029	0.0557253	0.317508						27045233	Potri.001G062000.1	similar to Humj1. [ORG:Humulus japonicus]; [ co-ortholog (1of2) of At1g28070, At2g33510, AAP94213, ]	POPTR_0001s13290	AT2G33510.1
Potri.001G062100	10.2971	10.4166	10.2072	10.3492	11.0061	10.0667	10.5275	9.9119	10.9212	9.5057	10.9087	9.6525	11.046	11.0023	11.0099	10.4552	0.717031	0.807656	0.88752	10.2971	10.3119	10.6777	SU	10.4552	0.659648	0.697558	0.808266	0.980088	0.993499	0.458613	0.726014						27044214	Potri.001G062100.1		POPTR_0001s13280
Potri.001G062200	5.5145	5.7389	5.5251	5.56085	5.8723	5.4382	5.5908	5.5006	5.9772	5.2462	5.804	5.4735	5.6482	6.0817	5.6629	5.64233	0.277036	0.654354	0.807079	5.5145	5.632	5.71657	UU	5.64233	0.274241	0.705582	0.813744	0.635933	0.855533	0.67587	0.85644						27046454	Potri.001G062200.1		POPTR_0001s13270	AT5G43400.1		Uncharacterised conserved protein UCP015417, vWA	PF11443
Potri.001G062300	6.79	7.28785	7.25725	7.33255	7.3027	6.9587	6.6213	6.9963	7.5794	7.3067	7.2078	7.118	7.5471	7.3419	7.2635	7.19407	0.255715	0.309946	0.608018	6.79	7.27255	7.31762	US	7.19407	0.216721	0.0581763	0.25874	0.0369514	0.259138	0.777184	0.906912						27046363	Potri.001G062300.1						PF08646
Potri.001G062400																																				C3H	27041946	Potri.001G062400.1		POPTR_0001s13250	AT3G08505.1		zinc finger (CCCH-type/C3HC4-type RING finger) family protein
Potri.001G062500	8.3749	9.0813	8.3206	9.21045	9.3017	8.2552	8.4946	8.4968	9.6658	8.2724	8.3688	9.1244	9.2965	9.3849	9.2185	8.85779	0.386066	0.129966	0.432876	8.3749	8.70095	9.25607	SU	8.85779	0.436255	0.105729	0.333265	0.41672	0.737913	0.114959	0.417277		Jasmonic acid	Signaling negative			27045174	Potri.001G062500.1	similar to expressed protein in Arabidopsis thaliana; similar to expressed protein in Arabidopsis thaliana; similar to expressed protein in Arabidopsis thaliana; [ co-ortholog (2of2) of At5g13220, ]	POPTR_0001s13240	AT5G13220.1	JAS1,JAZ10,TIFY9	jasmonate-zim-domain protein 10	PF09425,PF06200			GO:0005515		K13464
Potri.001G062600	5.1933	5.07875	5.45515	5.50935	5.6647	5.3639	5.0227	5.3101	4.8474	5.2196	5.6907	5.1971	5.8216	5.3552	5.9742	5.38025	0.364089	0.543593	0.748832	5.1933	5.26695	5.58702	SU	5.38025	0.344054	0.34735	0.563689	0.811861	0.932354	0.229742	0.544128						27043641	Potri.001G062600.1			AT5G13230.1		Tetratricopeptide repeat (TPR)-like superfamily protein	PF01535	PTHR24015,PTHR24015:SF134
Potri.001G062700	5.7218	6.08365	5.91425	6.00205	6.20025	5.7229	5.7207	6.075	6.0923	5.668	6.1605	5.7074	6.2967	6.3799	6.0206	5.9844	0.268185	0.523903	0.738165	5.7218	5.99895	6.10115	UU	5.9844	0.247154	0.271071	0.501962	0.236445	0.603885	0.577045	0.801009						27041574	Potri.001G062700.1		POPTR_0001s13220	AT5G13250.1		RING finger protein		PTHR10825,PTHR10825:SF3
Potri.001G062800	5.76525	5.5037	5.62105	5.6707	5.23745	5.7084	5.8221	5.4973	5.5101	5.9456	5.2965	5.7572	5.5842	5.5017	4.9732	5.55963	0.272702	0.443712	0.694993	5.76525	5.56238	5.45407	DD	5.55963	0.286184	0.491103	0.669977	0.440008	0.752382	0.6091	0.819508						27041527	Potri.001G062800.1		POPTR_0001s13200	AT3G48800.1		Sterile alpha motif (SAM) domain-containing protein	PF00536	PTHR10627		GO:0005515
Potri.001G062900	5.635	5.93735	5.9862	6.0164	6.82005	5.5382	5.7318	5.8339	6.0408	6.1314	5.841	6.1407	5.8921	6.7464	6.8937	6.079	0.157518	0.0048999	0.090839	5.635	5.96178	6.41822	SU	6.079	0.332157	0.0656161	0.271262	0.293353	0.653515	0.0930666	0.384567					bHLH	27041357	Potri.001G062900.1			AT5G50915.1		basic helix-loop-helix (bHLH) DNA-binding superfamily protein	PF00010	PTHR12565,PTHR12565:SF7		GO:0030528,GO:0006355
Potri.001G063000	5.3762	5.2799	5.2184	5.22875	5.5718	5.5635	5.1889	5.3497	5.2101	5.1287	5.3081	5.0701	5.3874	5.2815	5.8621	5.33501	0.250953	0.634753	0.796429	5.3762	5.24915	5.40027	DU	5.33501	0.249672	0.684471	0.800215	0.575264	0.826657	0.420322	0.699763					bHLH	27042642	Potri.001G063000.1		POPTR_0011s05320	AT4G20970.1		basic helix-loop-helix (bHLH) DNA-binding superfamily protein	PF00010			GO:0030528,GO:0006355
Potri.001G063100	5.471	5.7815	5.52735	5.12475	5.67735	5.3126	5.6294	5.9571	5.6059	5.3008	5.7539	4.7691	5.4804	6.0225	5.3322	5.51639	0.375695	0.531072	0.741552	5.471	5.65442	5.40105	UD	5.51639	0.392008	0.663916	0.787389	0.605747	0.841196	0.391073	0.678183						27046447	Potri.001G063100.1	similar to Eukaryotic translation initiation factor 3 subunit 7 (eIF-3 zeta) (eIF3d) (p66).; [ ortholog of At5g44320,At4g20980,]	POPTR_0011s05330	AT4G20980.1		Eukaryotic translation initiation factor 3 subunit 7 (eIF-3)	PF05091	PTHR12399	KOG2479	GO:0003743,GO:0006413		K03251
Potri.001G063200	5.4733	5.4536	5.80695	5.6078	6.35945	5.4658	5.4808	5.3493	5.5579	5.442	6.1719	5.6637	5.5519	5.961	6.7579	5.74022	0.349863	0.194778	0.508159	5.4733	5.63028	5.98362	SU	5.74022	0.431253	0.369902	0.5811	0.686862	0.879082	0.284558	0.593888						27042372	Potri.001G063200.1		POPTR_0008s18650	AT4G37070.1	AtPLAIVA,PLA IVA,PLP1	Acyl transferase/acyl hydrolase/lysophospholipase superfamily protein		PTHR10470,PTHR10470:SF3
Potri.001G063300	5.67365	6.52255	6.2806	6.797	7.38305	5.3886	5.9587	6.1491	6.896	5.9021	6.6591	6.2634	7.3306	7.4085	7.3576	6.53137	0.50965	0.125082	0.425604	5.67365	6.40158	7.09002	UU	6.53137	0.492908	0.0335021	0.206631	0.131917	0.479843	0.0888018	0.378579						27046329	Potri.001G063300.1		POPTR_0008s18640	AT1G74190.1	AtRLP15,RLP15	receptor like protein 15	PF00560,PF08263	PTHR24420,PTHR24420:SF473	KOG0472	GO:0005515
Potri.001G063400																																					27043335	Potri.001G063400.1
Potri.001G063500	6.21305	6.36385	6.50125	6.5563	6.5052	6.2646	6.1615	6.1447	6.583	6.6516	6.3509	6.5242	6.5884	6.5513	6.4591	6.42793	0.174866	0.389463	0.66325	6.21305	6.43255	6.53075	UU	6.42793	0.157833	0.134862	0.368748	0.152342	0.509921	0.40811	0.690974						27044869	Potri.001G063500.1		POPTR_0008s18630	AT1G54470.1	RPP27	RNI-like superfamily protein	PF08263	PTHR24420
Potri.001G063600																																					27047067	Potri.001G063600.1		POPTR_0008s18620	AT2G34400.1		Pentatricopeptide repeat (PPR-like) superfamily protein		PTHR24015,PTHR24015:SF166
Potri.001G063700	6.41365	6.76745	6.7983	6.8679	6.9069	6.3541	6.4732	6.4638	7.0711	6.529	7.0676	6.7874	6.9484	7.005	6.8088	6.75084	0.27157	0.467788	0.708618	6.41365	6.78287	6.8874	UU	6.75084	0.230287	0.121886	0.354157	0.106554	0.432829	0.541381	0.779824						27042600	Potri.001G063700.1		POPTR_0008s18610	AT5G49290.1	ATRLP56,RLP56	receptor like protein 56	PF00560,PF08263	PTHR24420,PTHR24420:SF473		GO:0005515
Potri.001G063800	6.7495	7.15655	6.78455	7.5974	7.1792	6.8406	6.6584	7.0832	7.2299	7.3809	6.1882	7.4918	7.703	7.4243	6.9341	7.09344	0.41978	0.365741	0.649405	6.7495	6.97055	7.3883	SU	7.09344	0.413064	0.220713	0.456461	0.55618	0.816579	0.195724	0.510877						27046383	Potri.001G063800.1			AT2G34400.1		Pentatricopeptide repeat (PPR-like) superfamily protein	PF01535	PTHR24015,PTHR24015:SF166
Potri.001G063900	6.07155	5.90625	6.2926	6.56515	5.5199	5.9854	6.1577	5.8904	5.9221	5.5779	7.0073	6.4244	6.7059	5.5253	5.5145	6.07109	0.46403	0.341808	0.632276	6.07155	6.09943	6.04253	SD	6.07109	0.575504	0.990285	0.994155	0.956961	0.986113	0.892738	0.957978						27040359	Potri.001G063900.1			AT1G54470.2	RPP27	RNI-like superfamily protein	PF00560	PTHR24420,PTHR24420:SF473	KOG0472	GO:0005515
Potri.001G064000	6.46285	6.22495	6.29805	6.5795	5.8184	6.4683	6.4574	6.1507	6.2992	6.5822	6.0139	7.0048	6.1542	6.1644	5.4724	6.27675	0.393385	0.448921	0.697679	6.46285	6.2615	6.19895	DD	6.27675	0.440515	0.790435	0.870346	0.613957	0.84497	0.846559	0.938748						27045334	Potri.001G064000.1		POPTR_0008s18560	AT2G34400.1		Pentatricopeptide repeat (PPR-like) superfamily protein		PTHR24015,PTHR24015:SF166
Potri.001G064100																																					27041923	Potri.001G064100.1		POPTR_0008s18550	AT1G54470.2	RPP27	RNI-like superfamily protein	PF00560,PF08263	PTHR24420,PTHR24420:SF473	KOG0472	GO:0005515
Potri.001G064200	5.33925	5.7243	5.3268	5.6459	5.9336	5.2707	5.4078	5.4811	5.9675	5.1873	5.4663	5.3746	5.9172	5.7227	6.1445	5.59397	0.283822	0.288495	0.592548	5.33925	5.52555	5.78975	SU	5.59397	0.30321	0.260287	0.491945	0.50097	0.787185	0.257631	0.571146						27040864	Potri.001G064200.1			AT4G30110.1	ATHMA2,HMA2	heavy metal atpase 2	PF00122	PTHR24093,PTHR24093:SF31		GO:0000166,GO:0046872
Potri.001G064300	5.28485	5.4911	5.38625	5.5246	5.84645	5.2406	5.3291	5.1395	5.8427	5.219	5.5535	5.3794	5.6698	5.6296	6.0633	5.50665	0.297765	0.480331	0.715762	5.28485	5.43867	5.68553	SU	5.50665	0.282312	0.279835	0.509483	0.549213	0.813091	0.256123	0.5694						27046987	Potri.001G064300.1			AT2G34400.1		Pentatricopeptide repeat (PPR-like) superfamily protein	PF01535	PTHR24015,PTHR24015:SF166
Potri.001G064400																																					27044894	Potri.001G064400.1			AT2G24130.1		Leucine-rich receptor-like protein kinase family protein	PF00560	PTHR24420		GO:0005515
Potri.001G064500																																					27043955	Potri.001G064500.1			AT1G74180.1	AtRLP14,RLP14	receptor like protein 14	PF00560	PTHR24420		GO:0005515
Potri.001G064600	5.60975	5.87045	5.92075	6.05495	6.27765	5.6997	5.5198	5.6235	6.1174	5.3499	6.4916	5.7762	6.3337	6.1128	6.4425	5.94671	0.447134	0.677599	0.819023	5.60975	5.8956	6.1663	UU	5.94671	0.387625	0.301	0.526609	0.42265	0.742003	0.356237	0.652026						27042124	Potri.001G064600.1			AT1G54470.2	RPP27	RNI-like superfamily protein	PF00560	PTHR24420,PTHR24420:SF473	KOG0472	GO:0005515
Potri.001G064700	6.24615	6.3511	6.6231	6.5501	6.4579	6.4126	6.0797	6.6341	6.0681	5.5889	7.6573	6.5209	6.5793	7.0917	5.8241	6.44567	0.794964	0.987652	0.991847	6.24615	6.4871	6.504	US	6.44567	0.68058	0.899054	0.937681	0.6949	0.883341	0.972966	0.989851						27046574	Potri.001G064700.1		POPTR_0008s18480	AT4G30110.1	ATHMA2,HMA2	heavy metal atpase 2	PF00122	PTHR24093,PTHR24093:SF31		GO:0000166,GO:0046872
Potri.001G064800																																					27043224	Potri.001G064800.1			AT1G74170.1	AtRLP13,RLP13	receptor like protein 13
Potri.001G064900	6.60985	6.4434	6.58475	6.81865	6.8585	6.725	6.4947	6.2715	6.6153	6.4734	6.6961	6.644	6.9933	7.0948	6.6222	6.66303	0.237948	0.463873	0.706298	6.60985	6.51408	6.83857	SU	6.66303	0.208623	0.151549	0.388056	0.612434	0.843841	0.0637571	0.335309						27048709	Potri.001G064900.1			AT1G74190.1	AtRLP15,RLP15	receptor like protein 15	PF00560,PF08263	PTHR24420,PTHR24420:SF473	KOG0472	GO:0005515
Potri.001G065000	5.85635	5.61245	5.90195	6.1366	5.6147	5.7721	5.9406	5.898	5.3269	5.9652	5.8387	6.3475	5.9257	5.4957	5.7337	5.82441	0.24599	0.306628	0.605185	5.85635	5.7572	5.87565	DU	5.82441	0.306768	0.853017	0.9086	0.720038	0.89538	0.601985	0.815001						27046653	Potri.001G065000.1		POPTR_0008s18450	AT2G19080.1		metaxin-related		PTHR12289,PTHR12289:SF9
Potri.001G065100																																					27042050	Potri.001G065100.1
Potri.001G065200																																					27044236	Potri.001G065200.1			AT2G34400.1		Pentatricopeptide repeat (PPR-like) superfamily protein	PF01535	PTHR24015,PTHR24015:SF166
Potri.001G065300	5.8681	5.69675	6.0621	6.1504	6.02815	6.0099	5.7263	5.6032	5.7903	5.7897	6.3345	5.9585	6.3423	6.0225	6.0338	5.9611	0.236574	0.429261	0.687075	5.8681	5.87943	6.08927	SU	5.9611	0.247346	0.450155	0.641093	0.959313	0.986868	0.269235	0.581655						27047151	Potri.001G065300.1		POPTR_0008s18420	AT5G49290.1	ATRLP56,RLP56	receptor like protein 56	PF00560	PTHR24420,PTHR24420:SF473	KOG0472	GO:0005515
Potri.001G065400	6.6187	7.1225	6.78855	7.36575	7.5191	6.5006	6.7368	6.9234	7.3216	6.778	6.7991	6.9874	7.7441	7.6287	7.4095	7.08292	0.28904	0.104165	0.394598	6.6187	6.95552	7.44243	SU	7.08292	0.281008	0.0261483	0.184819	0.20886	0.575678	0.044082	0.291291						27047813	Potri.001G065400.1			AT1G58190.2	AtRLP9,RLP9	receptor like protein 9	PF08263,PF05725	PTHR24420
Potri.001G065500																																					27042098	Potri.001G065500.1
Potri.001G065600	7.09115	7.0926	7.2236	7.2437	7.23825	7.0659	7.1164	7.185	7.0002	7.3527	7.0945	7.3691	7.1183	7.198	7.2785	7.17786	0.131434	0.613951	0.786194	7.09115	7.1581	7.24097	SU	7.17786	0.121635	0.384384	0.592204	0.545267	0.810733	0.367363	0.660253						27046863	Potri.001G065600.1	similar to CTD phosphatase-like protein 3 (CPL3); similar to CTD phosphatase-like 3 (CPL3) (Arabidopsis thaliana) GI:22212705; [ co-ortholog (1of2) of At2g33540, ]	POPTR_0001s13180	AT2G33540.1	ATCPL3,CPL3	C-terminal domain phosphatase-like 3	PF00533,PF03031	PTHR23081		GO:0005622,GO:0005515
Potri.001G065700	5.1888	5.5777	5.57185	5.49375	5.81275	4.8599	5.5177	5.2715	5.8839	5.7132	5.4305	5.6577	5.3298	5.2239	6.4016	5.52897	0.488073	0.787327	0.876676	5.1888	5.57477	5.65325	US	5.52897	0.429762	0.480042	0.66161	0.334203	0.685343	0.803652	0.91956						27046732	Potri.001G065700.1		POPTR_0001s13170
Potri.001G065800	7.98805	8.03495	8.00665	8.15485	8.2615	8.0745	7.9016	7.966	8.1039	8.05	7.9633	8.1916	8.1181	8.1878	8.3352	8.0892	0.0914094	0.115215	0.410935	7.98805	8.0208	8.20818	SU	8.0892	0.0877932	0.0280723	0.191027	0.679606	0.875722	0.0194322	0.213529						27043709	Potri.001G065800.1	similar to expressed protein in Arabidopsis thaliana; [ co-ortholog (1of2) of At5g13260, ]	POPTR_0001s13160	AT5G13260.1
Potri.001G065900	5.80305	5.97215	6.0101	6.22255	6.4014	5.9326	5.6735	5.5253	6.419	6.0998	5.9204	5.9935	6.4516	6.4609	6.3419	6.08185	0.334968	0.499329	0.726368	5.80305	5.99113	6.31198	SU	6.08185	0.291411	0.165018	0.402826	0.480398	0.775532	0.163409	0.47584						27045820	Potri.001G065900.1	serine carboxypeptidase S10 family protein; similar to Serine carboxypeptidase 2 chains A and B (SP:P08819) (EC 3.4.16.6) (Triticum aestivum (Wheat); [ co-ortholog (1of2) of At2g33530, At1g28110, ]	POPTR_0001s13140	AT1G28110.1	SCPL45	serine carboxypeptidase-like 45	PF00450	PTHR11802,PTHR11802:SF8	KOG1282	GO:0004185,GO:0006508
Potri.001G066000	5.64635	5.75155	6.0343	5.84195	7.1701	5.7372	5.5555	5.8061	5.697	6.0018	6.0668	5.8251	5.8588	6.8482	7.492	6.08885	0.215582	0.0043172	0.085911	5.64635	5.89292	6.50603	SU	6.08885	0.544624	0.193925	0.432231	0.617259	0.846455	0.155407	0.466976						27048250	Potri.001G066000.1		POPTR_0001s13130	AT1G28100.4
Potri.001G066100	5.57305	5.62365	5.591	5.6396	5.95615	5.5264	5.6197	5.3587	5.8886	5.5442	5.6378	5.597	5.6822	5.9642	5.9481	5.67669	0.174865	0.297323	0.598505	5.57305	5.60733	5.79788	SU	5.67669	0.190548	0.314734	0.53779	0.841374	0.944615	0.200195	0.515364						27048217	Potri.001G066100.1			AT5G13270.1	RARE1	Pentatricopeptide repeat (PPR) superfamily protein	PF01535	PTHR24015,PTHR24015:SF154
Potri.001G066200	8.3548	8.309	7.89185	8.1958	7.9039	8.2445	8.4651	8.3319	8.2861	8.1533	7.6304	8.3212	8.0704	8.0597	7.7481	8.13107	0.220041	0.231221	0.544406	8.3548	8.10042	8.04985	DS	8.13107	0.267611	0.445567	0.63789	0.308699	0.666594	0.796966	0.915793		Auxin	Signalling negative		ARF	27044974	Potri.001G066200.1		POPTR_0001s13110	AT5G62000.1	ARF1-BP,ARF2,HSS,ORE14	auxin response factor 2	PF02309,PF06507,PF02362			GO:0006355,GO:0005634,GO:0003677,GO:0009725
Potri.001G066300																																					27045400	Potri.001G066300.1
Potri.001G066400	12.9193	11.7673	11.8501	10.2266	11.2619	12.6399	13.1987	11.8841	11.6505	11.899	11.8012	10.27	10.1832	11.4831	11.0407	11.605	0.240758	0.0008642	0.0398898	12.9193	11.8087	10.7442	DD	11.605	0.442158	0.0021138	0.0578148	0.0229746	0.204521	0.0113714	0.175539						27048172	Potri.001G066400.1	similar to gene GA protein - garden pea. [ORG:Pisum sativum]; [ co-ortholog (1of2) of At3g26740, T10182, T06776, CAA46272, BAA06153, ]	POPTR_0001s13100	AT3G26740.1	CCL	CCR-like	PF07207
Potri.001G066500	5.83915	5.8909	6.02415	6.16705	6.28325	5.8312	5.8471	5.8288	5.953	5.8219	6.2264	5.9934	6.3407	5.9433	6.6232	6.0409	0.276076	0.524769	0.738551	5.83915	5.95753	6.22515	SU	6.0409	0.242707	0.195493	0.433822	0.590887	0.833912	0.162864	0.475405						27045138	Potri.001G066500.1		POPTR_0001s13090	AT5G36930.2		Disease resistance protein (TIR-NBS-LRR class) family	PF01582,PF07725,PF00560,PF00931	PTHR11017,PTHR11017:SF20	KOG4658	GO:0005524,GO:0005515,GO:0043531,GO:0007165,GO:0005622,GO:0045087,GO:0031224,GO:0004888,GO:0006915
Potri.001G066600	5.25265	5.4414	5.29505	5.34145	5.4575	5.3449	5.1604	5.0561	5.8267	5.3234	5.2667	4.9954	5.6875	5.3216	5.5934	5.35761	0.344087	0.961959	0.976266	5.25265	5.36822	5.39947	UU	5.35761	0.299252	0.851359	0.907506	0.669094	0.87149	0.886758	0.955509						27041380	Potri.001G066600.1			AT5G48770.1		Disease resistance protein (TIR-NBS-LRR class) family	PF01582			GO:0005515,GO:0007165,GO:0005622,GO:0045087,GO:0031224,GO:0004888
Potri.001G066700	6.578	6.71025	6.5894	6.41	6.9974	6.5338	6.6222	6.0824	7.3381	6.5047	6.6741	6.4806	6.3394	7.1214	6.8734	6.65701	0.411672	0.701665	0.830739	6.578	6.64982	6.7037	UU	6.65701	0.415247	0.940312	0.963596	0.847372	0.947355	0.859621	0.944187						27043588	Potri.001G066700.1		POPTR_0001s13080	AT5G13290.2	CRN,SOL2	Protein kinase superfamily protein	PF00069	PTHR24420,PTHR24420:SF919	KOG1187	GO:0004672,GO:0005524,GO:0006468
Potri.001G066800	6.2863	6.1885	6.2144	6.5347	6.8316	6.2842	6.2884	6.1397	6.2373	6.1001	6.3287	6.5324	6.537	6.6927	6.9705	6.4111	0.117896	0.0115896	0.139144	6.2863	6.20145	6.68315	SU	6.4111	0.150389	0.0067128	0.100563	0.535528	0.805906	0.0027005	0.100746						27047087	Potri.001G066800.1		POPTR_0001s13070	AT5G13300.1	AGD3,SFC,VAN3	ARF GTPase-activating protein	PF00169,PF00023,PF03114,PF01412	PTHR23180,PTHR23180:SF22	KOG0521	GO:0005515,GO:0005543,GO:0008060,GO:0008270,GO:0032312,GO:0005737
Potri.001G066900	7.11455	7.6566	7.774	7.15255	7.06815	7.1408	7.0883	7.6932	7.62	7.7199	7.8281	7.2547	7.0504	6.9455	7.1908	7.35317	0.110332	0.0034166	0.0774834	7.11455	7.7153	7.11035	UD	7.35317	0.108082	0.000183	0.0179158	0.000361	0.0206629	9.75e-05	0.0322071					Trihelix	27043970	Potri.001G066900.1	similar to gt-2-related; weakly similar to gt-2 (GI:20249) (Oryza sativa); [ co-ortholog (1of2) of At2g33550, ]	POPTR_0001s13060	AT2G33550.1		Homeodomain-like superfamily protein
Potri.001G067000																																					27041081	Potri.001G067000.1			AT1G17100.1		SOUL heme-binding family protein	PF04832	PTHR11220,PTHR11220:SF4
Potri.001G067100	8.4678	7.419	7.51015	6.96515	8.0694	8.3895	8.5461	7.1149	7.7231	7.3592	7.6611	6.8117	7.1186	8.2716	7.8672	7.6863	0.272635	0.0155408	0.159161	8.4678	7.46457	7.51727	DS	7.6863	0.477991	0.095177	0.317574	0.045854	0.290496	0.880496	0.95233						27046198	Potri.001G067100.1		POPTR_0001s13050	AT1G17100.1		SOUL heme-binding family protein	PF04832	PTHR11220,PTHR11220:SF4
Potri.001G067200	5.3852	5.5767	5.46185	5.4064	5.5497	5.2777	5.4927	5.7291	5.4243	5.2652	5.6585	5.297	5.5158	5.3067	5.7927	5.47597	0.240392	0.898255	0.938521	5.3852	5.51928	5.47805	US	5.47597	0.214698	0.777965	0.862093	0.494227	0.783308	0.793803	0.914479						27041708	Potri.001G067200.1
Potri.001G067300	5.47145	5.6327	5.6231	5.57345	5.6202	5.485	5.4579	5.7631	5.5023	5.713	5.5332	5.6512	5.4957	5.7189	5.5215	5.58418	0.128151	0.710237	0.835391	5.47145	5.6279	5.59682	US	5.58418	0.109799	0.308502	0.53264	0.143904	0.497205	0.700908	0.869251						27042091	Potri.001G067300.1		POPTR_0001s13030	AT5G61960.1	AML1,ML1	MEI2-like protein 1	PF04059,PF00076	PTHR24011,PTHR24011:SF200	KOG4660	GO:0003676
Potri.001G067400	6.2154	6.37235	6.40885	6.3132	6.06215	6.121	6.3098	6.5293	6.2154	6.5577	6.26	6.1999	6.4265	6.0723	6.052	6.27439	0.1657	0.350644	0.638429	6.2154	6.3906	6.18767	UD	6.27439	0.169722	0.271367	0.502236	0.272112	0.634626	0.134704	0.441933						27048027	Potri.001G067400.1		POPTR_0001s13020	AT1G28120.1			PF10275	PTHR12931,PTHR12931:SF10	KOG3991		3.4.-.-	K09602
Potri.001G067500	7.4935	7.3906	7.6153	7.55345	7.61725	7.5173	7.4697	7.2223	7.5589	7.3904	7.8402	7.603	7.5039	7.8457	7.3888	7.53402	0.231617	0.843105	0.90636	7.4935	7.50295	7.58535	SU	7.53402	0.21474	0.82971	0.89403	0.960893	0.987309	0.604202	0.816353						27042041	Potri.001G067500.1
Potri.001G067600	8.54565	8.60725	8.28705	7.8841	7.8955	8.3261	8.7652	8.8908	8.3237	8.476	8.0981	7.7418	8.0264	7.9108	7.8802	8.24391	0.271874	0.115919	0.412025	8.54565	8.44715	7.8898	SD	8.24391	0.259735	0.027305	0.188617	0.674652	0.873727	0.0189888	0.211321					ERF	27046592	Potri.001G067600.1	AP2 domain-containing transcription factor family protein; similar to AP2 domain containing protein RAP2.6; similar to Arabidopsis thaliana; similar to EMBL:AF003099; [ co-ortholog (2of2) of At5g13330, ]	POPTR_0001s12990	AT5G13330.1	Rap2.6L	related to AP2 6l	PF00847			GO:0003700,GO:0006355
Potri.001G067700	6.17135	5.8365	5.78525	6.1086	6.2924	6.2725	6.0702	5.6446	6.0284	5.4974	6.0731	5.7378	6.4794	6.3091	6.2757	6.03882	0.327222	0.529039	0.740812	6.17135	5.81088	6.2005	DU	6.03882	0.285802	0.189755	0.42859	0.188626	0.553836	0.0952091	0.388222						27046977	Potri.001G067700.1	zinc finger (C3HC4-type RING finger) family protein; [ co-ortholog (2of2) of At4g08590, At1g57820, At1g57800, ]	POPTR_0001s12980	AT1G57820.1	ORTH2,VIM1	Zinc finger (C3HC4-type RING finger) family protein	PF00097,PF02182	PTHR14140:SF1,PTHR14140		GO:0042393
Potri.001G067800	7.857	8.1116	7.64445	7.9564	8.06025	7.9327	7.7813	8.2375	7.9857	8.2274	7.0615	8.2695	7.6433	8.0336	8.0869	7.92594	0.429024	0.819461	0.894027	7.857	7.87803	8.00832	SU	7.92594	0.405202	0.872077	0.920234	0.953898	0.985034	0.663046	0.84966						27046511	Potri.001G067800.1	similar to Glycyl-tRNA synthetase; similar to mitochondrial precursor (EC 6.1.1.14) (Glycine--tRNA ligase) (GlyRS).; [ co-ortholog (1of2) of At1g29880, At1g29870, At3g44740, ]	POPTR_0001s12970	AT1G29880.1		glycyl-tRNA synthetase / glycine--tRNA ligase	PF00458,PF03129,PF00587	PTHR10745	KOG2298	GO:0004812,GO:0005524,GO:0006418,GO:0000166,GO:0005737,GO:0006412,GO:0006426,GO:0004820	6.1.1.14	K01880
Potri.001G067900	11.1564	10.3445	10.3455	10.1568	9.92475	11.1277	11.1851	10.5035	10.1855	10.8291	9.862	10.629	9.6846	9.8281	10.0214	10.3856	0.443729	0.206353	0.520107	11.1564	10.345	10.0408	DD	10.3856	0.38514	0.0348701	0.210544	0.0452467	0.288395	0.300785	0.607226						27043372	Potri.001G067900.1	similar to ubiquinol-cytochrome C reductase iron-sulfur subunit; similar to mitochondrial; putative; similar to Rieske iron-sulfur protein; putative; similar to ubiquinol--cytochrome-c reductase from Solanum tuberosum (SP|P37841|; similar to Nicotiana tab	POPTR_0001s12960	AT5G13430.1		Ubiquinol-cytochrome C reductase iron-sulfur subunit	PF02921,PF00355	PTHR10134	KOG1671	GO:0016491,GO:0051537,GO:0055114,GO:0008121,GO:0016679	1.10.2.2	K00411
Potri.001G068000	9.67325	7.9734	7.51455	8.4194	8.3441	9.5891	9.7574	7.7671	8.1797	7.3509	7.6782	8.2747	8.5641	8.3146	8.3736	8.38494	0.198223	0.0008704	0.0400578	9.67325	7.74397	8.38175	DS	8.38494	0.242803	0.0001254	0.0154255	3.76e-05	0.0068543	0.0075079	0.148779						27043303	Potri.001G068000.1		POPTR_0001s12950	AT1G01630.1		Sec14p-like phosphatidylinositol transfer family protein	PF03765,PF00650	PTHR10174:SF78,PTHR10174	KOG1470
Potri.001G068100	6.1436	6.1571	6.2453	6.2187	6.6455	6.177	6.1102	5.9161	6.3981	5.8239	6.6667	5.938	6.4994	6.4915	6.7995	6.28204	0.368393	0.659909	0.81049	6.1436	6.2012	6.4321	SU	6.28204	0.352239	0.563723	0.720796	0.855589	0.95028	0.384751	0.673575						27041501	Potri.001G068100.1	exostosin family protein; [ co-ortholog (1of2) of At1g27440, ]	POPTR_0001s12940	AT1G27440.1	ATGUT1,GUT2,IRX10	Exostosin family protein	PF03016	PTHR11062,PTHR11062:SF24	KOG1021	GO:0016020
Potri.001G068200	9.20825	9.80005	10.4263	8.9406	8.19135	9.3089	9.1076	10.5137	9.0864	11.3272	9.5254	9.4063	8.4749	8.4605	7.9222	9.31331	0.805075	0.201813	0.515202	9.20825	10.1132	8.56597	UD	9.31331	0.77407	0.0688409	0.276807	0.219068	0.585701	0.0255264	0.236264						27044661	Potri.001G068200.1	similar to transaldolase; putative; [ co-ortholog (2of3) of At5g13420, ]	POPTR_0001s12930	AT5G13420.1		Aldolase-type TIM barrel family protein	PF00923	PTHR10683	KOG2772	GO:0005975	2.2.1.2	K00616
Potri.001G068300	7.72735	7.9318	7.51765	7.6122	7.7993	7.756	7.6987	7.9091	7.9545	7.7398	7.2955	7.4607	7.7637	7.6749	7.9237	7.71766	0.188801	0.340328	0.631146	7.72735	7.72473	7.70575	SD	7.71766	0.234446	0.991362	0.994607	0.990045	0.996033	0.912087	0.965374						27045070	Potri.001G068300.1		POPTR_0001s12920	AT5G13410.1		FKBP-like peptidyl-prolyl cis-trans isomerase family protein	PF00254	PTHR10516	KOG0544	GO:0006457
Potri.001G068400	10.112	9.6029	9.41685	9.22825	9.55015	10.0709	10.1531	9.7202	9.4856	9.3766	9.4571	8.9475	9.509	9.5142	9.5861	9.58203	0.197161	0.0434141	0.265925	10.112	9.50987	9.3892	DS	9.58203	0.217977	0.0170833	0.152603	0.0152837	0.165166	0.459332	0.726298		Brassinosteroid	Sterol synthesis			27044301	Potri.001G068400.1	similar to CYTOCHROME P450 51; [ co-ortholog (1of2) of At1g11680, ]	POPTR_0001s12910	AT1G11680.1	CYP51,CYP51A2,CYP51G1,EMB1738	CYTOCHROME P450 51G1	PF00067	PTHR24286,PTHR24286:SF13	KOG0684	GO:0005506,GO:0009055,GO:0016705,GO:0020037,GO:0055114	1.14.13.70	K05917
Potri.001G068500	8.97635	8.5587	8.49505	9.18935	9.73475	9.1006	8.8521	8.8779	8.2395	8.8043	8.1858	9.3274	9.0513	9.8921	9.5774	8.99084	0.320487	0.0538167	0.293069	8.97635	8.52688	9.46205	SU	8.99084	0.341231	0.0180949	0.157764	0.17207	0.534537	0.0060861	0.136899						27042237	Potri.001G068500.1		POPTR_0001s12900	AT5G64680.1
Potri.001G068600	10.4099	7.13105	7.0204	8.39215	7.927	10.3699	10.4498	6.9664	7.2957	7.0958	6.945	8.4564	8.3279	8.1648	7.6892	8.17609	0.195005	6.03e-05	0.0126542	10.4099	7.07573	8.15958	DS	8.17609	0.244582	3.4e-06	0.0033331	1e-06	0.0012522	0.0004172	0.0544523						27046287	Potri.001G068600.1		POPTR_0001s12890	AT5G13400.1		Major facilitator superfamily protein	PF00854	PTHR11654:SF37,PTHR11654	KOG1237	GO:0005215,GO:0006857,GO:0016020,GO:0055085,GO:0016021
Potri.001G068700	7.07805	7.19285	7.28505	7.3309	6.79285	7.2462	6.9099	7.2341	7.1516	7.1869	7.3832	7.167	7.4948	6.897	6.6887	7.13594	0.175863	0.130839	0.434006	7.07805	7.23895	7.06187	UD	7.13594	0.254288	0.600151	0.745408	0.488731	0.780204	0.357532	0.652846						27047053	Potri.001G068700.1		POPTR_0001s12880	AT5G38895.3		RING/U-box superfamily protein	PF00097	PTHR22766,PTHR22766:SF20
Potri.001G068800	8.0122	7.9443	7.99	7.4764	7.94625	7.6984	8.326	8.2342	7.6544	7.5843	8.3957	7.471	7.4818	7.6479	8.2446	7.87383	0.417683	0.693779	0.827836	8.0122	7.96715	7.71133	SD	7.87383	0.395536	0.589077	0.738057	0.899067	0.965837	0.390775	0.678034						27042923	Potri.001G068800.1		POPTR_0001s12870	AT4G14100.1		transferases, transferring glycosyl groups
Potri.001G068900	8.52595	8.91725	8.75175	9.11265	9.3446	8.477	8.5749	8.6141	9.2204	8.5057	8.9978	8.9151	9.3102	9.0981	9.5911	8.93044	0.319139	0.238151	0.549918	8.52595	8.8345	9.22862	SU	8.93044	0.290428	0.0614476	0.264113	0.259574	0.624406	0.0964498	0.390437						27045722	Potri.001G068900.1		POPTR_0001s12860	AT5G13390.1	NEF1	no exine formation 1
Potri.001G069000	5.0989	5.43655	5.2982	5.1379	5.6926	5.0448	5.153	5.3743	5.4988	5.323	5.2734	5.0071	5.2687	5.243	6.1422	5.33283	0.301108	0.3853	0.661226	5.0989	5.36738	5.41525	US	5.33283	0.333844	0.558245	0.716679	0.383999	0.718955	0.845056	0.938013		Auxin	Catabolism			27048367	Potri.001G069000.1	auxin-responsive GH3 family protein; similar to auxin-responsive GH3 product (Glycine max) GI:18591; auxin-responsive GH3 family protein; similar to auxin-responsive GH3 product (Glycine max) G; [ co-ortholog (1of2) of At1g28130, ]	POPTR_0001s12850	AT1G28130.1	GH3.17	Auxin-responsive GH3 family protein	PF03321					K14487
Potri.001G069100	5.65075	5.72475	5.7591	5.9947	5.86495	5.5585	5.743	5.6195	5.83	5.5594	5.9588	5.7445	6.2449	5.9838	5.7461	5.79885	0.233404	0.646717	0.803064	5.65075	5.74193	5.92983	SU	5.79885	0.203681	0.284592	0.513146	0.621161	0.84837	0.233267	0.547812						27045029	Potri.001G069100.1	similar to ARABIDOPSIS RIBOSOMAL PROTEIN S27; [ co-ortholog (1of2) of At3g61110, At2g45710, ]	POPTR_0001s12840	AT3G61110.1	ARS27A,RS27A	ribosomal protein S27	PF01667	PTHR11594	KOG1779	GO:0003735,GO:0006412,GO:0005622,GO:0005840		K02978
Potri.001G069200	5.87385	5.96615	6.5083	5.74955	5.6785	6.0653	5.6824	6.3213	5.611	6.2964	6.7202	6.1008	5.3983	6.1906	5.1664	5.95527	0.487159	0.523477	0.737932	5.87385	6.23722	5.71403	UD	5.95527	0.460682	0.324172	0.545767	0.392683	0.724345	0.15228	0.46234						27043375	Potri.001G069200.1	MutT/nudix family protein; similar to SP|Q09790|Diadenosine 5\' ; similar to 5\'\'\'-P1; similar to P6-hexaphosphate hydrolase (EC 3.6.1.-) (Ap6A hydrolase) {Schizosaccharomyces pombe}; MutT/nudix family protein; similar to SP|Q09790|Diade ; [ co-ortholog (1o	POPTR_0001s12830	AT1G12880.1	atnudt12,NUDT12	nudix hydrolase homolog 12	PF00293	PTHR12629	KOG2839	GO:0016787
Potri.001G069300	6.12345	6.4095	6.96765	6.69935	6.70375	6.3462	5.9007	6.4679	6.3511	6.3826	7.5527	7.1735	6.2252	6.4895	6.918	6.58074	0.516152	0.581741	0.768426	6.12345	6.68858	6.70155	US	6.58074	0.484564	0.380171	0.589001	0.220054	0.586912	0.97085	0.989302					ERF	27042893	Potri.001G069300.1	similar to AP2/EREBP-like transcription factor LEAFY PETIOLE; putative; similar to AP2/EREBP-like transcription factor LEAFY PETIOLE (Arabidopsis thaliana) GI:6942018; [ co-ortholog (1of3) of At1g28160, At5g13910, ]	POPTR_0001s12820	AT5G13910.1	LEP	Integrase-type DNA-binding superfamily protein	PF00847			GO:0003700,GO:0006355
Potri.001G069400	5.58175	5.34615	5.379	5.58305	5.545	5.4908	5.6727	5.4847	5.2076	5.2131	5.5449	5.5852	5.5809	5.4916	5.5984	5.48699	0.152114	0.431393	0.688362	5.58175	5.36257	5.56402	DU	5.48699	0.129957	0.110493	0.339306	0.0925169	0.406883	0.0644672	0.336319						27048091	Potri.001G069400.1		POPTR_0001s12810
Potri.001G069500	6.0618	6.3711	6.69335	6.5444	6.71095	6.1599	5.9637	6.8184	5.9238	6.3603	7.0264	6.3712	6.7176	6.562	6.8599	6.47632	0.386165	0.497234	0.725481	6.0618	6.53223	6.62767	US	6.47632	0.353997	0.236103	0.470598	0.168785	0.530489	0.714275	0.876245						27044563	Potri.001G069500.1		POPTR_0001s12800	AT1G76390.1		ARM repeat superfamily protein	PF04564	PTHR22849		GO:0004842,GO:0016567,GO:0000151
Potri.001G069600	7.4329	7.8284	7.39105	7.5966	7.7103	7.275	7.5908	7.7116	7.9452	7.3623	7.4198	7.5698	7.6234	7.716	7.7046	7.59185	0.126731	0.0730709	0.337264	7.4329	7.60973	7.65345	UU	7.59185	0.201603	0.477105	0.65969	0.344884	0.692589	0.767976	0.902597						27040195	Potri.001G069600.1	similar to Potassium transporter 5 (AtPOT5) (AtHAK1) (AtHAK5).; [ co-ortholog (2of6) of At4g13420, ]	POPTR_0001s12790	AT4G13420.1	ATHAK5,HAK5	high affinity K+ transporter 5	PF02705			GO:0015079,GO:0071805,GO:0016020
Potri.001G069700	5.17695	5.47055	5.7059	5.44495	5.60005	5.1479	5.206	5.6337	5.3074	5.6551	5.7567	5.3121	5.5778	4.9529	6.2472	5.47968	0.43197	0.786295	0.876101	5.17695	5.58823	5.5225	US	5.47968	0.380307	0.477938	0.660316	0.251906	0.618228	0.813926	0.924543						27047945	Potri.001G069700.1	similar to Potassium transporter 5 (AtPOT5) (AtHAK1) (AtHAK5).; [ co-ortholog (6of6) of At4g13420, ]	POPTR_0327s00200	AT4G13420.1	ATHAK5,HAK5	high affinity K+ transporter 5	PF02705			GO:0015079,GO:0071805,GO:0016020
Potri.001G069800	5.81665	5.87805	5.92005	6.11265	6.18115	5.7541	5.8792	5.849	5.9071	5.6526	6.1875	5.7452	6.4801	5.8264	6.5359	5.98171	0.367235	0.824192	0.896358	5.81665	5.89905	6.1469	SU	5.98171	0.311852	0.420863	0.61975	0.769159	0.915337	0.298087	0.604981						27042169	Potri.001G069800.1			AT4G13420.1	ATHAK5,HAK5	high affinity K+ transporter 5	PF02705			GO:0015079,GO:0071805,GO:0016020
Potri.001G069900	5.4948	5.23525	5.28055	5.1669	5.1963	5.6225	5.3671	5.1419	5.3286	5.1388	5.4223	5.2397	5.0941	5.1508	5.2418	5.27476	0.144893	0.302975	0.602713	5.4948	5.2579	5.1816	DD	5.27476	0.124146	0.0603962	0.261985	0.0634082	0.340631	0.413559	0.69494					C2H2	27047612	Potri.001G069900.1		POPTR_0001s12770	AT3G50700.1	AtIDD2,IDD2	indeterminate(ID)-domain 2		PTHR10593
Potri.001G070000																																					27042561	Potri.001G070000.1			AT1G60360.1		RING/U-box superfamily protein	PF00097	PTHR22763
Potri.001G070100	9.5554	8.015	7.97735	8.417	8.85585	9.5396	9.5712	7.9754	8.0546	8.1709	7.7838	8.5082	8.3258	8.8359	8.8758	8.56412	0.138557	0.000408	0.028336	9.5554	7.99618	8.63642	DU	8.56412	0.203539	0.0001533	0.0168562	4.77e-05	0.0078574	0.0029769	0.104848						27042847	Potri.001G070100.1		POPTR_0001s12750	AT3G26935.1		DHHC-type zinc finger family protein	PF01529	PTHR22883	KOG1311	GO:0008270
Potri.001G070200	5.5233	6.1941	6.23355	5.7189	6.20275	5.5875	5.4591	5.902	6.4862	5.5981	6.869	5.6404	5.7974	6.227	6.1785	5.97452	0.44721	0.451121	0.699066	5.5233	6.21382	5.96082	US	5.97452	0.420144	0.233358	0.468525	0.0995276	0.420035	0.422609	0.701423						27043217	Potri.001G070200.1		POPTR_0001s12740	AT5G32450.1		RNA binding (RRM/RBD/RNP motifs) family protein	PF00076	PTHR11732:SF1,PTHR11732		GO:0003676,GO:0055114,GO:0016491
Potri.001G070300	7.46845	7.94095	7.24985	8.0861	8.2832	7.448	7.4889	7.4284	8.4535	6.9001	7.5996	7.9735	8.1987	8.0742	8.4922	7.80571	0.420386	0.216223	0.530234	7.46845	7.5954	8.18465	SU	7.80571	0.447228	0.156401	0.393264	0.752669	0.910093	0.104701	0.402887		Brassinosteroid	Sterol synthesis			27048680	Potri.001G070300.1		POPTR_0001s12730	AT1G20050.1	HYD1	C-8,7 sterol isomerase	PF05241	PTHR14207	KOG4826	GO:0047750,GO:0016125,GO:0005783,GO:0016021
Potri.001G070400	9.4608	10.1919	10.1869	10.4019	10.2619	9.303	9.6186	9.7672	10.6166	9.9674	10.4064	10.2623	10.5415	10.4075	10.1162	10.1007	0.343018	0.192401	0.506231	9.4608	10.1894	10.3319	US	10.1007	0.294702	0.028979	0.193821	0.0245195	0.210151	0.516146	0.76485						27043814	Potri.001G070400.1		POPTR_0001s12710	AT4G15755.1		Calcium-dependent lipid-binding (CaLB domain) family protein	PF00168			GO:0005515
Potri.001G070500	7.42155	5.85995	6.1255	6.01315	7.2073	7.4026	7.4405	5.7764	5.9435	5.8096	6.4414	5.8888	6.1375	7.0544	7.3602	6.52549	0.241639	0.0034671	0.0780114	7.42155	5.99273	6.61022	DU	6.52549	0.505464	0.0378303	0.217217	0.0137869	0.156167	0.127682	0.43309						27044167	Potri.001G070500.1		POPTR_0001s12700	AT1G44900.1	ATMCM2,MCM2	minichromosome maintenance (MCM2/3/5) family protein	PF12619,PF00493	PTHR11630,PTHR11630:SF44	KOG0477	GO:0003677,GO:0005524,GO:0006260,GO:0016851,GO:0015979,GO:0015995,GO:0016887,GO:0006270,GO:0005634		K02540
Potri.001G070600	6.33705	6.5285	6.4781	6.96575	5.91635	6.2807	6.3934	6.7	6.357	6.8709	6.0853	7.2043	6.7272	6.1809	5.6518	6.44515	0.354272	0.196034	0.50955	6.33705	6.5033	6.44105	UD	6.44515	0.497325	0.928728	0.95651	0.710958	0.891385	0.864508	0.94618						27040349	Potri.001G070600.1		POPTR_0001s12690	AT5G61790.1	ATCNX1,CNX1	calnexin 1	PF00262	PTHR11073:SF1,PTHR11073	KOG0675	GO:0005509
Potri.001G070700	7.145	8.6981	7.4432	7.2211	7.5536	7.1516	7.1384	9.1991	8.1971	7.3255	7.5609	7.4742	6.968	7.7895	7.3177	7.6122	0.392228	0.0509048	0.286171	7.145	8.07065	7.38735	UD	7.6122	0.592156	0.191852	0.430178	0.114045	0.448749	0.146723	0.455352						27040702	Potri.001G070700.1	similar to expressed protein in Arabidopsis thaliana; [ co-ortholog (2of2) of At1g28190, ]	POPTR_0001s12680	AT1G28190.1
Potri.001G070800	7.7411	8.85885	8.14545	8.5641	8.6118	7.6426	7.8396	8.8621	8.8556	8.2345	8.0564	8.4533	8.6749	8.6621	8.5615	8.38426	0.113929	0.0010839	0.044569	7.7411	8.50215	8.58795	US	8.38426	0.286883	0.0265348	0.186087	0.0182407	0.18171	0.685016	0.861416						27047403	Potri.001G070800.1	similar to expressed protein in Arabidopsis thaliana; [ ortholog of At1g44960,]	POPTR_0001s12660	AT1G44960.1		SNARE associated Golgi protein family	PF09335	PTHR12677	KOG3140
Potri.001G070900	7.5046	7.36795	7.44355	7.50905	7.2377	7.6316	7.3776	7.2842	7.4517	7.5315	7.3556	7.4545	7.5636	7.6271	6.8483	7.41257	0.272387	0.837239	0.903143	7.5046	7.40575	7.37338	DD	7.41257	0.253636	0.83833	0.899464	0.6663	0.870358	0.861863	0.945016						27044692	Potri.001G070900.1		POPTR_0001s12650	AT5G47910.1	ATRBOHD,RBOHD	respiratory burst oxidase homologue D	PF08022,PF08414,PF08030,PF01794	PTHR11972:SF5,PTHR11972	KOG0039	GO:0005506,GO:0009055,GO:0016491,GO:0050660,GO:0016021,GO:0055114,GO:0004601,GO:0050664
Potri.001G071000	8.0132	7.5573	7.2592	8.5027	9.19955	8.0286	7.9978	7.1349	7.9797	7.2803	7.2381	8.3373	8.6681	9.217	9.1821	8.10639	0.287587	0.0059614	0.100434	8.0132	7.40825	8.85112	SU	8.10639	0.375689	0.0030437	0.0682617	0.105312	0.430828	0.0009751	0.0681952						27047373	Potri.001G071000.1	similar to EXGT1. [ORG:Pisum sativum]; [ co-ortholog (1of2) of 1UN1_B, At2g06850, BAC58038, 1UN1_A, 1UMZ_B, CAH18931, BAA34946, ]	POPTR_0001s12640	AT5G13870.1	EXGT-A4,XTH5	xyloglucan endotransglucosylase/hydrolase 5	PF00722,PF06955			GO:0004553,GO:0005975,GO:0016762,GO:0006073,GO:0005618,GO:0048046	2.4.1.207	K08235
Potri.001G071100	11.5014	11.011	10.1718	10.6289	10.6937	11.4823	11.5204	11.3499	10.6722	11.0383	9.3053	10.9092	10.3487	10.8019	10.5856	10.8014	0.618463	0.391596	0.664556	11.5014	10.5914	10.6614	DS	10.8014	0.611908	0.258993	0.49059	0.129668	0.476928	0.876181	0.950835						27044842	Potri.001G071100.1	similar to 60S ribosomal protein L21.; [ co-ortholog (1of2) of At1g09690, At1g09590, ]	POPTR_0001s12630	AT1G09690.1		Translation protein SH3-like family protein	PF01157	PTHR20981	KOG1732	GO:0003735,GO:0006412,GO:0005622,GO:0005840		K02889
Potri.001G071200	7.3638	7.24225	7.4153	7.1969	7.3307	7.4125	7.3151	7.1851	7.2994	7.1095	7.7211	7.2959	7.0979	7.5532	7.1082	7.30979	0.251761	0.897589	0.938158	7.3638	7.32878	7.2638	SD	7.30979	0.228275	0.862582	0.914928	0.864393	0.953521	0.6993	0.868347						27043291	Potri.001G071200.1			AT3G50120.1		Plant protein of unknown function (DUF247)	PF03140
Potri.001G071300	6.03255	6.0544	5.87535	5.9308	6.07735	6.1099	5.9552	5.9609	6.1479	5.8494	5.9013	5.99	5.8716	6.0573	6.0974	5.99409	0.0878756	0.240271	0.551802	6.03255	5.96488	6.00408	DU	5.99409	0.114734	0.780219	0.863655	0.517701	0.796694	0.643713	0.839669						27046491	Potri.001G071300.1		POPTR_0797s00210	AT3G50120.1		Plant protein of unknown function (DUF247)	PF03140
Potri.001G071400	8.7193	8.9044	8.80105	9.2705	9.39665	8.6797	8.7589	8.5381	9.2707	8.5207	9.0814	8.8378	9.7032	9.2597	9.5336	9.01838	0.410036	0.462626	0.705824	8.7193	8.85272	9.33357	SU	9.01838	0.351983	0.130047	0.363784	0.674785	0.873727	0.0946459	0.387372						27044345	Potri.001G071400.1		POPTR_0797s00200	AT3G50120.1		Plant protein of unknown function (DUF247)	PF03140
Potri.001G071500	7.5673	6.7049	6.2727	6.7638	7.67405	7.5153	7.6193	6.6286	6.7812	6.7241	5.8213	6.759	6.7686	7.8697	7.4784	6.99655	0.316601	0.0261772	0.20833	7.5673	6.4888	7.21892	DU	6.99655	0.465454	0.0594439	0.260697	0.0317433	0.239584	0.0620255	0.331169						27041521	Potri.001G071500.1		POPTR_0001s12610	AT5G47900.1		Protein of unknown function (DUF1624)	PF07786		KOG4683
Potri.001G071600																																					27046317	Potri.001G071600.1
Potri.001G071700	6.4359	6.22995	6.1707	6.5341	6.6552	6.4787	6.3931	6.1928	6.2671	6.1193	6.2221	6.6248	6.4434	6.5693	6.7411	6.40517	0.0926482	0.0142931	0.153015	6.4359	6.20033	6.59465	DU	6.40517	0.0934224	0.0017545	0.0528916	0.0226055	0.202996	0.0005592	0.0582147	SDG39					27046369	Potri.001G071700.1		POPTR_0001s12600	AT2G19640.2	ASHR2,SDG39	ASH1-related protein 2	PF00856	PTHR12197:SF90,PTHR12197		GO:0005515
Potri.001G071800	6.6698	6.95455	6.5578	6.86175	6.8618	6.5171	6.8225	6.8813	7.0278	6.8641	6.2515	6.976	6.7475	6.8168	6.9068	6.78114	0.23459	0.503049	0.72818	6.6698	6.75617	6.86177	SU	6.78114	0.248588	0.66588	0.788612	0.700227	0.886059	0.566937	0.79531						27043257	Potri.001G071800.1			AT5G49230.1	HRB1	Drought-responsive family protein	PF05605
Potri.001G071900	10.2277	9.2124	8.62895	8.5914	9.09865	10.2514	10.2039	9.5642	8.8606	8.9023	8.3556	9.0222	8.1606	9.1228	9.0745	9.15181	0.39254	0.0420883	0.261981	10.2277	8.92067	8.84502	DS	9.15181	0.442098	0.0185714	0.159325	0.0112321	0.139771	0.815721	0.925669						27048682	Potri.001G071900.1		POPTR_0001s12590	AT5G47890.1		NADH-ubiquinone oxidoreductase B8 subunit, putative	PF05047	PTHR12878	KOG3446		1.6.5.3,1.6.99.3	K03946
Potri.001G072000	7.1792	7.6918	8.4709	7.32435	6.60885	7.0902	7.2682	8.0532	7.3304	9.0927	7.8491	7.6596	6.9891	6.5176	6.7001	7.45502	0.508285	0.0931338	0.375948	7.1792	8.08135	6.9666	UD	7.45502	0.586845	0.0733025	0.28453	0.119144	0.458066	0.0312486	0.255507						27040895	Potri.001G072000.1	similar to Eukaryotic peptide chain release factor subunit 1-2 (eRF1-2) (Eukaryotic release factor 1-2) (Omnipotent suppressor protein 1 homolog 2) (SUP1 homolog 2).; [ co-ortholog (2of3) of At1g12920, At3g26618, ]	POPTR_0001s12580	AT3G26618.1	ERF1-3	eukaryotic release factor 1-3	PF03463,PF03465,PF03464	PTHR10113	KOG0688	GO:0016149,GO:0006415,GO:0005737		K03265
Potri.001G072100	7.16665	6.99945	6.92225	7.0505	7.1925	7.2998	7.0335	6.9919	7.007	6.8271	7.0174	7.1143	6.9867	7.1727	7.2123	7.06627	0.111896	0.224692	0.538419	7.16665	6.96085	7.1215	DU	7.06627	0.112585	0.112744	0.342068	0.0727092	0.3637	0.0833794	0.369754						27042543	Potri.001G072100.1	similar to U2 small nuclear ribonucleoprotein A\' (U2 snRNP-A\').; [ co-ortholog (2of2) of At1g09760, ]	POPTR_0001s12570	AT1G09760.1	U2A\'	U2 small nuclear ribonucleoprotein A		PTHR10552	KOG1644			K11092
Potri.001G072200	7.53945	8.0289	7.2412	7.74275	7.3491	7.3107	7.7682	7.8967	8.1611	7.0416	7.4408	7.8725	7.613	7.3605	7.3377	7.58028	0.225041	0.0829762	0.358156	7.53945	7.63505	7.54593	UD	7.58028	0.38334	0.934654	0.960233	0.781711	0.919926	0.751926	0.894961						27044321	Potri.001G072200.1	similar to expressed protein in Arabidopsis thaliana; [ ortholog of At3g51980,]	POPTR_0001s12560	AT3G51980.1		ARM repeat superfamily protein	PF08609	PTHR19316:SF11,PTHR19316	KOG2160			K14001
Potri.001G072300	8.49835	8.41665	8.58065	8.70105	8.51595	8.291	8.7057	8.2124	8.6209	8.3643	8.797	8.7325	8.6696	8.4015	8.6304	8.54253	0.241336	0.810609	0.889146	8.49835	8.49865	8.6085	SU	8.54253	0.224363	0.758105	0.849051	0.998811	0.99953	0.510989	0.761671						27047598	Potri.001G072300.1		POPTR_0001s12550	AT5G47870.1
Potri.001G072400	9.58725	9.1288	8.4673	9.4093	8.8288	9.6832	9.4913	9.4462	8.8114	9.2235	7.7111	9.5737	9.2449	8.6536	9.004	9.08429	0.543879	0.364606	0.648734	9.58725	8.79805	9.11905	DU	9.08429	0.567398	0.330504	0.550857	0.15229	0.509806	0.44996	0.720614						27042334	Potri.001G072400.1		POPTR_0001s12540	AT5G47860.1		Protein of unknown function (DUF1350)	PF07082
Potri.001G072500	6.36555	6.2953	6.9525	6.76215	6.98305	6.3305	6.4006	6.1228	6.4678	6.0068	7.8982	6.7941	6.7302	6.8897	7.0764	6.67171	0.611578	0.702552	0.831373	6.36555	6.6239	6.8726	UU	6.67171	0.579513	0.608861	0.751323	0.622563	0.849033	0.563067	0.793372						27045264	Potri.001G072500.1		POPTR_0001s12530	AT4G38040.1		Exostosin family protein	PF03016	PTHR11062,PTHR11062:SF31	KOG1021	GO:0016020
Potri.001G072600	7.35985	7.6908	7.69845	7.20295	6.794	7.3418	7.3779	8.0919	7.2897	7.9641	7.4328	7.3822	7.0237	6.8916	6.6964	7.34921	0.330716	0.161611	0.473333	7.35985	7.69463	6.99848	SD	7.34921	0.319411	0.0497016	0.242257	0.265462	0.629899	0.0177592	0.206893						27045810	Potri.001G072600.1		POPTR_0001s12520	AT5G11680.1					KOG3294
Potri.001G072700	7.41945	7.3138	7.1242	6.801	6.66085	7.4589	7.38	7.4623	7.1653	7.5889	6.6595	6.7671	6.8349	6.2859	7.0358	7.06386	0.390534	0.357257	0.643046	7.41945	7.219	6.73093	SD	7.06386	0.34188	0.0934092	0.315442	0.520131	0.79789	0.0832578	0.369555						27042177	Potri.001G072700.1		POPTR_0001s12510	AT5G59610.1		Chaperone DnaJ-domain superfamily protein	PF00226	PTHR24077		GO:0031072
Potri.001G072800	9.6654	9.28685	9.23085	9.36235	9.61405	9.5738	9.757	9.1437	9.43	9.1367	9.325	9.1899	9.5348	9.7292	9.4989	9.4319	0.179717	0.183198	0.496846	9.6654	9.25885	9.4882	DU	9.4319	0.180467	0.0797901	0.294953	0.03536	0.253597	0.115343	0.417556						27046050	Potri.001G072800.1	similar to outer membrane protein. [ORG:Pisum sativum]; [ co-ortholog (1of2) of At4g09080, At1g35860, CAA58720, AAA53275, S55344, At3g46740, At1g35880, ]	POPTR_0001s12500	AT3G46740.1	MAR1,TOC75-III	translocon at the outer envelope membrane of chloroplasts 75-III	PF07244,PF01103	PTHR12815,PTHR12815:SF6		GO:0019867
Potri.001G072900	6.1622	6.45275	6.53625	6.35405	6.47235	6.2125	6.1119	6.6382	6.2673	6.3662	6.7063	6.1495	6.5586	6.4109	6.5338	6.39552	0.211145	0.504009	0.728683	6.1622	6.4945	6.4132	US	6.39552	0.186654	0.187925	0.426321	0.0788628	0.37797	0.557397	0.790155						27042712	Potri.001G072900.1	tRNA synthetase class 1 (W and Y) family protein; tRNA synthetase class 1 (W and Y) family protein; similar to tRNA synthetase class; [ co-ortholog (2of2) of At2g25840, ]	POPTR_0001s12490	AT2G25840.2	OVA4	Nucleotidylyl transferase superfamily protein
Potri.001G073000	5.72915	5.7929	5.4728	5.9139	6.0473	5.734	5.7243	5.9053	5.6805	5.6405	5.3051	5.8266	6.0012	6.082	6.0126	5.79121	0.140863	0.0605613	0.309762	5.72915	5.63285	5.9806	SU	5.79121	0.177068	0.0690842	0.277235	0.549938	0.813514	0.0273997	0.24265						27048183	Potri.001G073000.1		POPTR_0001s12480	AT5G44590.1		S-adenosyl-L-methionine-dependent methyltransferases superfamily protein
Potri.001G073100	6.90725	6.7747	6.70605	6.4874	7.2223	6.8829	6.9316	6.8915	6.6579	6.7226	6.6895	6.6859	6.2889	7.1276	7.317	6.81954	0.158593	0.0395754	0.25486	6.90725	6.74038	6.85485	DU	6.81954	0.309504	0.794934	0.87318	0.553294	0.815006	0.61707	0.824207						27043512	Potri.001G073100.1	similar to CTP synthase; putative; similar to UTP--ammonia ligase; putative; similar to SP|P17812|CTP synthase EC (6 3.4.2.UTP) (ammonia--ligase {Homo) {sapiens} ; [ co-ortholog (2of2) of At2g34890, At1g30820, At4g20320, ]	POPTR_0001s12470	AT1G30820.1		CTP synthase family protein	PF00117,PF06418	PTHR11550	KOG2387	GO:0003883,GO:0006221,GO:0016787,GO:0006541	6.3.4.2	K01937
Potri.001G073200	6.824	7.1073	6.87425	7.2842	7.24705	6.6808	6.9672	6.6825	7.5321	6.7471	7.0014	6.8462	7.7222	7.4317	7.0624	7.06736	0.420984	0.738869	0.850658	6.824	6.99078	7.26562	SU	7.06736	0.366806	0.380831	0.589571	0.615792	0.845819	0.32448	0.627377						27047970	Potri.001G073200.1	peptidase M50 family protein; sterol-regulatory element binding protein (SREBP) site 2 protease family protein; weakly similar to SP|O54862|Membrane bound-transcription factor site 2 protease EC (3 4.24.Sterol.-) (regulatory-element binding-proteins int ;	POPTR_0001s12460	AT4G20310.2		Peptidase M50 family protein
Potri.001G073300	8.3348	9.0565	8.96235	9.0503	8.8522	8.2614	8.4082	9.0321	9.0809	9.0622	8.8625	8.8038	9.2968	8.9653	8.7391	8.85123	0.189216	0.0528939	0.291077	8.3348	9.00943	8.95125	US	8.85123	0.180127	0.0080533	0.109566	0.0034604	0.0722852	0.661691	0.849043						27043088	Potri.001G073300.1	similar to actin-related protein 2/3 complex 34kDa subunit; similar to actin-related protein 2/3 complex 34kDa subunit family; similar to arp2/3 complex 34kDa subunit family; similar to actin-related protein 2/3 complex 34kDa subunit family; similar to ar	POPTR_0001s12450	AT1G30825.1	ARPC2A,DIS2	Arp2/3 complex, 34 kD subunit p34-Arc	PF04045	PTHR12058	KOG2826	GO:0030833,GO:0005856		K05758
Potri.001G073400	7.44065	7.2503	7.3308	7.28945	7.2488	7.6632	7.2181	7.4365	7.0641	7.5423	7.1193	7.3367	7.2422	7.3354	7.1622	7.312	0.235511	0.911898	0.946588	7.44065	7.29055	7.26912	DS	7.312	0.20194	0.616573	0.756523	0.419155	0.739416	0.884963	0.954735						27047189	Potri.001G073400.1		POPTR_0001s12440	AT4G20300.2		Protein of unknown function (DUF1639)	PF07797
Potri.001G073500	6.5206	6.58285	6.4871	6.40835	6.6408	6.5484	6.4928	6.6699	6.4958	6.4738	6.5004	6.354	6.4627	6.6039	6.6777	6.52794	0.0716742	0.123587	0.42361	6.5206	6.53498	6.52457	UD	6.52794	0.112686	0.986301	0.99161	0.887047	0.961575	0.899826	0.960876						27044308	Potri.001G073500.1	transcription initiation factor IID (TFIID) 28 kDa subunit (TAFII-28) family protein; similar to SP|Q15544|Transcription initiation factor TFIID 28 kDa subunit TAFII (28-TAFII28) (TFIID) (subunit p30 beta-{Homo) {sapiens} ; [ co-ortholog (1of2) of At1g200	POPTR_0001s12430	AT4G20280.1	TAF11	TBP-associated factor 11	PF04719	PTHR13218,PTHR13218:SF5	KOG3219	GO:0006367,GO:0005634,GO:0003702		K03135
Potri.001G073600	5.6061	5.23135	5.6985	5.65775	5.77365	5.5427	5.6695	5.0213	5.4414	5.6206	5.7764	5.781	5.5345	5.9088	5.6385	5.59347	0.187259	0.166064	0.478522	5.6061	5.46493	5.7157	DU	5.59347	0.241126	0.388624	0.595598	0.520707	0.79789	0.184812	0.499469						27048455	Potri.001G073600.1	similar to leucine-rich repeat transmembrane protein kinase; putative; similar to CLAVATA1 receptor kinase; similar to Arabidopsis th.; similar to PATX:G2160756; [ co-ortholog (2of2) of At4g20270, ]	POPTR_0001s12420	AT4G20270.1	BAM3	Leucine-rich receptor-like protein kinase family protein	PF00069,PF00560,PF08263	PTHR24420,PTHR24420:SF516	KOG1187	GO:0004672,GO:0005524,GO:0006468,GO:0005515
Potri.001G073700	8.1025	7.9787	8.03135	7.93785	7.51975	8.0255	8.1795	7.9349	8.0225	8.0904	7.9723	8.0808	7.7949	7.6987	7.3408	7.91403	0.15974	0.0767779	0.345338	8.1025	8.00502	7.7288	SD	7.91403	0.208794	0.130051	0.363784	0.60655	0.841442	0.103534	0.401457						27041433	Potri.001G073700.1		POPTR_0001s12410	AT3G13440.1		S-adenosyl-L-methionine-dependent methyltransferases superfamily protein	PF05175	PTHR18895:SF8,PTHR18895	KOG3191	GO:0008168
Potri.001G073800	6.76065	6.9651	6.9137	7.2807	6.33735	6.8854	6.6359	6.9845	6.9457	7.6731	6.1543	7.3491	7.2123	6.1646	6.5101	6.8515	0.500859	0.508584	0.731095	6.76065	6.9394	6.80903	UD	6.8515	0.553798	0.915808	0.948788	0.720398	0.89538	0.748934	0.893877	GTE1					27044775	Potri.001G073800.1		POPTR_0001s12400	AT2G34900.1	GTE01,GTE1,IMB1	Transcription factor GTE6	PF00439	PTHR22880:SF80,PTHR22880		GO:0005515
Potri.001G073900	5.21415	5.4668	5.3981	5.39185	5.54115	5.2006	5.2277	5.4329	5.5007	5.3083	5.4879	5.3426	5.4411	5.6618	5.4205	5.40241	0.102721	0.14485	0.452826	5.21415	5.43245	5.4665	US	5.40241	0.106749	0.0697684	0.278197	0.0502423	0.304841	0.665564	0.850722						27043575	Potri.001G073900.1	DREPP plasma membrane polypeptide family protein; DREPP plasma membrane polypeptide family protein; [ co-ortholog (2of2) of At4g20260, ]	POPTR_0001s12390	AT4G20260.1	ATPCAP1,PCAP1	plasma-membrane associated cation-binding protein 1	PF05558	PTHR22683,PTHR22683:SF34
Potri.001G074000	8.3297	6.7169	6.79285	7.19785	8.4078	8.2624	8.397	6.9307	6.5031	6.4986	7.0871	6.9691	7.4266	8.4746	8.341	7.48902	0.278289	0.0038061	0.0805582	8.3297	6.75488	7.80283	DU	7.48902	0.515055	0.0183454	0.158799	0.0095901	0.129249	0.0237392	0.229932						27044223	Potri.001G074000.1		POPTR_0001s12380	AT5G44635.1	MCM6	minichromosome maintenance (MCM2/3/5) family protein	PF00493	PTHR11630,PTHR11630:SF43	KOG0480	GO:0003677,GO:0005524,GO:0006260,GO:0016851,GO:0015979,GO:0015995		K02542
Potri.001G074100	7.6611	7.5189	7.82685	7.98405	8.21525	7.5956	7.7266	7.0257	8.0121	7.2977	8.356	7.9316	8.0365	8.7069	7.7236	7.84123	0.5557	0.751199	0.857744	7.6611	7.67288	8.09965	SU	7.84123	0.491688	0.441432	0.634771	0.978711	0.993258	0.259306	0.572804						27047390	Potri.001G074100.1		POPTR_0001s12370	AT1G30840.1	ATPUP4,PUP4	purine permease 4	PF03151,PF00892		KOG1442	GO:0016020,GO:0055085
Potri.001G074200	9.10325	9.184	8.73615	9.5215	9.0602	9.0753	9.1312	9.4937	8.8743	9.3802	8.0921	9.8778	9.1652	9.1053	9.0151	9.12102	0.506154	0.669436	0.815569	9.10325	8.96007	9.29085	SU	9.12102	0.491982	0.652741	0.780571	0.746691	0.907479	0.373362	0.6649						27048213	Potri.001G074200.1		POPTR_0001s12360	AT5G44650.1	AtCEST,CEST
Potri.001G074300	7.19135	6.59505	6.9138	6.89825	6.7716	7.3925	6.9902	6.7433	6.4468	6.2385	7.5891	6.8233	6.9732	6.5616	6.9816	6.87401	0.476733	0.78909	0.877516	7.19135	6.75443	6.83493	DS	6.87401	0.423255	0.511529	0.68435	0.272102	0.634626	0.795706	0.915363						27045108	Potri.001G074300.1			AT4G20190.1
Potri.001G074400	6.35105	6.65475	6.4857	6.7661	6.73605	6.328	6.3741	6.5856	6.7239	6.4539	6.5175	6.7853	6.7469	6.6632	6.8089	6.59873	0.0692821	0.0075666	0.113308	6.35105	6.57022	6.75108	UU	6.59873	0.0874079	0.0033594	0.0719614	0.023137	0.205256	0.0221482	0.22444						27046406	Potri.001G074400.1	similar to early nodulin 8 precursor - alfalfa. [ORG:Medicago sativa]; [ co-ortholog (3of5) of AAP37470, AAA91034, Q7Y1X1, AAL68833, T52338, AAC26810, AAB41547, AAL68831, S59943, AAL68830, AAL68832, ]	POPTR_0001s12350	AT3G26430.1		GDSL-like Lipase/Acylhydrolase superfamily protein	PF00657	PTHR22835,PTHR22835:SF39		GO:0016788,GO:0006629
Potri.001G074500	7.10055	7.11085	7.17675	6.99255	6.68505	7.2829	6.9182	7.0492	7.1725	7.4603	6.8932	6.9887	6.9964	7.121	6.2491	7.01315	0.350725	0.669291	0.815455	7.10055	7.1438	6.8388	SD	7.01315	0.319361	0.413112	0.613539	0.88015	0.95925	0.218848	0.53434						27045276	Potri.001G074500.1		POPTR_0001s12340	AT1G67190.1		F-box/RNI-like superfamily protein
Potri.001G074600	7.25975	8.1287	7.3627	7.1782	6.92055	7.2658	7.2537	7.9086	8.3488	7.3981	7.3273	7.1874	7.169	6.8064	7.0347	7.36998	0.158554	0.0044104	0.0866645	7.25975	7.7457	7.04938	UD	7.36998	0.33356	0.0555251	0.253694	0.136404	0.48695	0.0213386	0.221744						27040852	Potri.001G074600.1		POPTR_0001s12330	AT5G44670.1		Domain of unknown function (DUF23)	PF01697	PTHR21461	KOG4735
Potri.001G074700	6.76575	6.51965	6.3133	6.8951	7.3401	6.8975	6.634	6.6271	6.4122	6.222	6.4046	6.3484	7.4418	7.1958	7.4844	6.76678	0.377858	0.212483	0.526429	6.76575	6.41648	7.1176	SU	6.76678	0.369264	0.0838958	0.301629	0.310906	0.668107	0.0313034	0.25564						27040389	Potri.001G074700.1		POPTR_0001s12320	AT5G44680.1		DNA glycosylase superfamily protein	PF03352			GO:0008725,GO:0006284	3.2.2.20	K01246
Potri.001G074800	6.58745	7.23085	7.5961	7.69305	8.0795	6.6879	6.487	6.68	7.7817	7.2073	7.9849	6.8404	8.5457	7.9974	8.1616	7.43739	0.692371	0.376123	0.655722	6.58745	7.41348	7.88628	UU	7.43739	0.618713	0.118159	0.348965	0.167072	0.528981	0.315653	0.62051						27046278	Potri.001G074800.1	similar to ubiquitin-protein ligase-related; weakly similar to Ubiquitin-protein ligase E3 Mdm2 (EC 6.3.2.-) (p53-binding protein Mdm2) (Oncoprotein Mdm2) (Double minute 2 protein) (Swiss-Prot:P23804) (Mus musculus); [ co-ortholog (2of2) of At1g30860, At2	POPTR_0001s12310	AT4G20160.1
Potri.001G074900	7.6541	7.76045	7.06835	7.46375	7.62625	7.6634	7.6448	7.8779	7.643	7.6063	6.5304	7.5074	7.4201	7.6317	7.6208	7.51458	0.349403	0.412154	0.677562	7.6541	7.4144	7.545	DU	7.51458	0.399253	0.778436	0.862415	0.510493	0.792927	0.657684	0.84681						27045484	Potri.001G074900.1			AT4G20150.1
Potri.001G075000	7.78875	7.8853	7.1204	7.3239	7.0997	7.728	7.8495	7.8386	7.932	7.2401	7.0007	7.6436	7.0042	7.4036	6.7958	7.44361	0.293096	0.116489	0.412632	7.78875	7.50285	7.2118	DD	7.44361	0.39003	0.279921	0.509514	0.425305	0.743294	0.326335	0.628758						27043020	Potri.001G075000.1	similar to leucine-rich repeat transmembrane protein kinase; putative; similar to Cf-2.2; similar to Lycopersicon pimpinellifolium; similar to PIR:T10515; [ co-ortholog (2of2) of At4g20140, ]	POPTR_0001s12290	AT4G20140.1	GSO1	Leucine-rich repeat transmembrane protein kinase	PF00069,PF00560,PF08263	PTHR24420:SF864,PTHR24420	KOG1187	GO:0004672,GO:0005524,GO:0006468,GO:0005515
Potri.001G075100	5.31755	5.53845	5.51245	5.8741	5.7497	5.3256	5.3095	5.8616	5.2153	5.5604	5.4645	5.9081	5.8401	5.7197	5.7797	5.59845	0.208658	0.209168	0.522634	5.31755	5.52545	5.8119	SU	5.59845	0.182774	0.0380088	0.217826	0.230445	0.598142	0.0622058	0.331645						27041534	Potri.001G075100.1		POPTR_0001s12275	AT1G30870.1		Peroxidase superfamily protein	PF00141			GO:0004601,GO:0020037,GO:0006979,GO:0055114
Potri.001G075200	5.201	5.31995	5.4287	5.9844	5.93385	4.9925	5.4095	5.1829	5.457	5.2375	5.6199	5.5927	6.3761	5.7686	6.0991	5.57358	0.334394	0.188424	0.502476	5.201	5.37432	5.95913	SU	5.57358	0.286227	0.0272975	0.188617	0.506969	0.79077	0.0233352	0.228028						27045993	Potri.001G075200.1		POPTR_0001s12270
Potri.001G075300	5.19965	5.18425	5.47395	5.80705	5.70345	5.4884	4.9109	5.4379	4.9306	5.6341	5.3138	5.9828	5.6313	5.4429	5.964	5.47367	0.329932	0.333473	0.62613	5.19965	5.3291	5.75525	SU	5.47367	0.30212	0.113465	0.343133	0.63592	0.855533	0.0862788	0.374786						27046566	Potri.001G075300.1			AT5G17370.1		Transducin/WD40 repeat-like superfamily protein	PF00400	PTHR22847:SF212,PTHR22847	KOG2695	GO:0005515		K11799
Potri.001G075400	5.23355	5.87835	5.6195	5.468	6.046	5.033	5.4341	5.6344	6.1223	5.5919	5.6471	5.1948	5.7412	5.5051	6.5869	5.64908	0.43253	0.443183	0.694816	5.23355	5.74892	5.757	US	5.64908	0.436953	0.375362	0.585463	0.215421	0.581831	0.979879	0.992518					MYB	27040775	Potri.001G075400.1		POPTR_0001s12240	AT3G12720.1	ATMYB67,ATY53,MYB67	myb domain protein 67	PF00249	PTHR10641	KOG0048	GO:0003677
Potri.001G075500	9.3181	9.88965	9.20355	9.4188	9.6325	9.3485	9.2877	9.9253	9.854	9.4593	8.9478	9.544	9.2936	9.6713	9.5937	9.49252	0.184156	0.0685757	0.328101	9.3181	9.5466	9.52565	US	9.49252	0.313042	0.689324	0.802764	0.427167	0.744566	0.927249	0.971641						27046372	Potri.001G075500.1	similar to FKBP-type peptidyl-prolyl cis-trans isomerase 3; similar to chloroplast precursor (EC 5.2.1.8) (PPIase) (Rotamase) (AtFKBP13) (FK506 binding protein 1).; [ co-ortholog (1of2) of At5g45680, ]	POPTR_0001s12230	AT5G45680.1	ATFKBP13,FKBP13	FK506-binding protein 13	PF00254	PTHR10516	KOG0544	GO:0006457	5.2.1.8	K01802
Potri.001G075600	9.509	8.15975	7.6561	8.1184	7.64055	9.6456	9.3724	8.2786	8.0409	7.8839	7.4283	8.1227	8.1141	7.6392	7.6419	8.21676	0.184063	0.0007869	0.0387145	9.509	7.90792	7.87948	DS	8.21676	0.305053	0.0009023	0.0385273	0.0005106	0.0255883	0.89878	0.960542						27044129	Potri.001G075600.1		POPTR_0001s12220	AT1G30900.1	BP80-3;3,VSR3;3,VSR6	VACUOLAR SORTING RECEPTOR 6	PF02225	PTHR22765:SF8,PTHR22765
Potri.001G075700	7.64075	6.90245	7.61885	7.3977	7.2351	8.0714	7.2101	6.9985	6.8064	6.9902	8.2475	7.5389	7.2565	7.2953	7.1749	7.35897	0.495357	0.594091	0.775472	7.64075	7.26065	7.3164	DS	7.35897	0.50236	0.681292	0.79815	0.411261	0.735084	0.87972	0.952036						27044011	Potri.001G075700.1		POPTR_0001s12210	AT4G20090.1	EMB1025	Pentatricopeptide repeat (PPR) superfamily protein	PF01535	PTHR24015
Potri.001G075800	6.80125	6.86615	7.05925	6.9969	7.5197	6.9505	6.652	6.7018	7.0305	7.0733	7.0452	6.9588	7.035	7.1863	7.8531	7.04865	0.25463	0.174967	0.488378	6.80125	6.9627	7.2583	SU	7.04865	0.301138	0.232916	0.468233	0.555472	0.816267	0.207649	0.522657						27044114	Potri.001G075800.1	similar to pentatricopeptide (PPR) repeat-containing protein; [ ortholog of At3g57430,]	POPTR_0001s12200	AT3G57430.1	OTP84	Tetratricopeptide repeat (TPR)-like superfamily protein	PF01535	PTHR24015,PTHR24015:SF29
Potri.001G075900	5.57535	6.22165	5.84095	6.23255	5.90845	5.5743	5.5764	6.1544	6.2889	5.7758	5.9061	5.8733	6.5918	6.3314	5.4855	5.95579	0.35593	0.409281	0.675895	5.57535	6.0313	6.0705	US	5.95579	0.355247	0.298143	0.524286	0.181891	0.546359	0.880397	0.952322						27041650	Potri.001G075900.1		POPTR_0001s12190	AT4G20090.1	EMB1025	Pentatricopeptide repeat (PPR) superfamily protein	PF01535	PTHR24015,PTHR24015:SF41
Potri.001G076000																																					27040734	Potri.001G076000.1
Potri.001G076100	6.2506	6.07125	6.2864	6.35755	6.5609	6.058	6.4432	5.8258	6.3167	6.053	6.5198	6.3994	6.3157	6.2065	6.9153	6.30534	0.334166	0.699942	0.830058	6.2506	6.17882	6.45922	SU	6.30534	0.30378	0.451562	0.642026	0.792861	0.924583	0.233032	0.54768						27042386	Potri.001G076100.1		POPTR_0001s12180	AT2G34960.1	CAT5	cationic amino acid transporter 5	PF00324	PTHR11785,PTHR11785:SF53	KOG1286	GO:0006810,GO:0055085,GO:0016020,GO:0015171,GO:0003333
Potri.001G076200	6.74545	7.22355	6.8615	7.15945	7.7005	6.7677	6.7232	6.8477	7.5994	6.822	6.901	6.8153	7.5036	7.8154	7.5856	7.13809	0.331638	0.168902	0.481735	6.74545	7.04253	7.42997	SU	7.13809	0.372968	0.154784	0.391545	0.388305	0.72194	0.185252	0.499702						27042889	Potri.001G076200.1		POPTR_0001s12170	AT3G47630.2			PF09139	PTHR13619	KOG2986
Potri.001G076300	10.0637	10.2509	10.0135	9.96635	9.49925	10.2495	9.8778	10.5022	9.9996	10.1926	9.8344	10.2479	9.6848	9.2467	9.7518	9.95873	0.330346	0.348612	0.637076	10.0637	10.1322	9.7328	SD	9.95873	0.342299	0.291254	0.518719	0.823739	0.937207	0.142903	0.451375						27044033	Potri.001G076300.1		POPTR_0001s12160
Potri.001G076400	8.41875	8.418	8.46025	8.16855	7.8932	8.4495	8.388	8.4606	8.3754	8.2496	8.6709	8.4727	7.8644	8.0633	7.7231	8.27175	0.259673	0.280538	0.58544	8.41875	8.43913	8.03087	SD	8.27175	0.243414	0.0994125	0.324046	0.92571	0.974985	0.0494681	0.305682						27048355	Potri.001G076400.1		POPTR_0001s12150
Potri.001G076500	5.63605	5.7865	5.45285	5.55985	5.42925	5.6782	5.5939	5.7336	5.8394	5.5555	5.3502	5.6672	5.4525	5.5101	5.3484	5.5729	0.115192	0.117205	0.413913	5.63605	5.61967	5.49455	SD	5.5729	0.166787	0.510194	0.683327	0.912922	0.970852	0.323937	0.627188						27041337	Potri.001G076500.1		POPTR_0001s12140
Potri.001G076600	6.7656	5.95205	6.1897	5.98985	5.9432	6.8969	6.6343	6.21	5.6941	6.2334	6.146	6.3896	5.5901	6.1567	5.7297	6.16808	0.341215	0.21983	0.533993	6.7656	6.07088	5.96652	DS	6.16808	0.302559	0.044907	0.232349	0.0328757	0.244235	0.640632	0.838037						27043186	Potri.001G076600.1		POPTR_0001s12120
Potri.001G076700																																					27040704	Potri.001G076700.1		POPTR_0001s12110
Potri.001G076800	6.2777	6.7724	6.7701	6.5326	7.0816	6.2031	6.3523	6.4294	7.1154	6.4194	7.1208	6.8567	6.2085	6.8817	7.2815	6.68688	0.395578	0.428799	0.686806	6.2777	6.77125	6.8071	US	6.68688	0.393486	0.316964	0.539856	0.190787	0.556402	0.901102	0.961438						27047961	Potri.001G076800.1		POPTR_0001s12090
Potri.001G076900																																					27043189	Potri.001G076900.1
Potri.001G077000	7.49955	7.8146	7.76105	7.33035	7.4149	7.4483	7.5508	7.8078	7.8214	7.9225	7.5996	7.199	7.4617	7.2298	7.6	7.56409	0.179169	0.140956	0.447435	7.49955	7.78782	7.37263	UD	7.56409	0.156079	0.0194361	0.162949	0.0703874	0.3587	0.0070556	0.145177						27046433	Potri.001G077000.1		POPTR_0001s12100
Potri.001G077100	9.86785	9.788	9.096	8.9683	8.8538	9.8557	9.88	10.1596	9.4164	9.5019	8.6901	8.9781	8.9585	8.6932	9.0144	9.31479	0.3627	0.10294	0.392095	9.86785	9.442	8.91105	SD	9.31479	0.405274	0.0680122	0.275822	0.264354	0.628846	0.106335	0.40557						27040787	Potri.001G077100.1		POPTR_0001s12040
Potri.001G077200	5.4507	5.24745	5.7807	5.21025	5.7915	5.4507	5.4507	5.3502	5.1447	5.3167	6.2447	5.0638	5.3567	5.51	6.073	5.49612	0.36141	0.413143	0.678266	5.4507	5.51408	5.50087	US	5.49612	0.426831	0.985035	0.990808	0.868723	0.955315	0.966337	0.987551						27044828	Potri.001G077200.1		POPTR_1856s00200
Potri.001G077300	6.96105	7.28395	7.49905	6.84855	7.1503	6.692	7.2301	7.245	7.3229	7.7263	7.2718	6.8917	6.8054	7.1575	7.1431	7.14858	0.225798	0.160373	0.471723	6.96105	7.3915	6.99942	UD	7.14858	0.236717	0.0871687	0.306215	0.0739008	0.366616	0.0516646	0.310522						27046768	Potri.001G077300.1
Potri.001G077400	7.21535	7.54095	7.4077	7.55805	7.42945	7.0024	7.4283	7.3836	7.6983	7.4753	7.3401	7.5516	7.5645	7.6554	7.2035	7.4303	0.224296	0.599261	0.778101	7.21535	7.47433	7.49375	US	7.4303	0.202074	0.302861	0.528133	0.182454	0.547104	0.895691	0.95919						27045900	Potri.001G077400.1		POPTR_0001s12010
Potri.001G077500																																					27047875	Potri.001G077500.1		POPTR_0001s12000
Potri.001G077600	5.69185	6.0029	6.2786	5.82385	5.4791	5.5582	5.8255	6.0802	5.9256	6.6593	5.8979	5.9708	5.6769	5.383	5.5752	5.85526	0.28256	0.19059	0.504667	5.69185	6.14075	5.65147	UD	5.85526	0.291318	0.102277	0.327925	0.118414	0.457276	0.049228	0.304991						27046387	Potri.001G077600.1		POPTR_0001s11990
Potri.001G077700																																					27046484	Potri.001G077700.1		POPTR_0001s11970
Potri.001G077800	6.1425	6.12055	6.50565	6.4442	6.45225	6.1774	6.1076	5.7904	6.4507	6.1324	6.8789	6.2062	6.6822	6.6271	6.2774	6.33303	0.367015	0.732093	0.847538	6.1425	6.3131	6.44822	UU	6.33303	0.34265	0.604159	0.748253	0.583352	0.830381	0.594428	0.811227						27045520	Potri.001G077800.1		POPTR_0001s11980
Potri.001G077900	6.96775	5.92475	6.25585	6.28805	6.26385	6.9432	6.9923	5.7867	6.0628	6.3536	6.1581	6.402	6.1741	6.5846	5.9431	6.34005	0.240899	0.0533633	0.292141	6.96775	6.0903	6.27595	DS	6.34005	0.239157	0.0109476	0.126578	0.003857	0.0774362	0.30861	0.61437					bZIP	27043699	Potri.001G077900.1		POPTR_0001s15030				PF07716			GO:0003700,GO:0043565,GO:0046983,GO:0006355
Potri.001G078000																																					27045943	Potri.001G078000.1
Potri.001G078100	6.1423	5.51585	5.88275	5.3661	5.2927	6.2513	6.0333	5.7622	5.2695	5.9754	5.7901	5.4693	5.2629	5.1653	5.4201	5.63994	0.207879	0.0373556	0.247855	6.1423	5.6993	5.3294	DD	5.63994	0.225538	0.0119761	0.131708	0.0576427	0.326404	0.05344	0.314163						27040151	Potri.001G078100.1		POPTR_0001s11950
Potri.001G078200																																					27041486	Potri.001G078200.1		POPTR_0001s11940
Potri.001G078300	5.50025	5.27335	4.89915	5.51435	5.1159	5.6195	5.381	5.3664	5.1803	4.9613	4.837	5.5166	5.5121	5.1663	5.0655	5.2606	0.108234	0.0094749	0.125826	5.50025	5.08625	5.31513	DU	5.2606	0.225946	0.157744	0.394808	0.0721728	0.362603	0.195094	0.510373						27041429	Potri.001G078300.1		POPTR_0001s11930
Potri.001G078400	6.321	5.6441	5.88905	6.57005	5.812	6.2659	6.3761	5.4003	5.8879	5.9789	5.7992	6.871	6.2691	6.1215	5.5025	6.04724	0.320567	0.13853	0.444671	6.321	5.76657	6.19102	DU	6.04724	0.40505	0.255441	0.487723	0.157997	0.517436	0.181911	0.497142						27040844	Potri.001G078400.1		POPTR_0001s11920
Potri.001G078500	8.4645	8.92925	8.3471	8.93315	9.3027	8.6239	8.3051	8.9067	8.9518	8.1299	8.5643	8.9864	8.8799	9.1554	9.45	8.79534	0.197611	0.0227091	0.193965	8.4645	8.63818	9.11792	SU	8.79534	0.309543	0.0752267	0.28785	0.537732	0.806852	0.0645031	0.336319						27043943	Potri.001G078500.1		POPTR_0001s11910	AT1G02410.1		cytochrome c oxidase assembly protein CtaG / Cox11 family	PF04442	PTHR21320	KOG2540	GO:0005507		K02258
Potri.001G078600	6.5546	6.5661	6.6919	6.4398	6.6111	6.559	6.5502	6.4547	6.6775	6.6715	6.7123	6.4142	6.4654	6.4581	6.7641	6.5727	0.121507	0.433081	0.689233	6.5546	6.629	6.52545	UD	6.5727	0.130378	0.54863	0.710543	0.531012	0.803552	0.298389	0.605303						27045241	Potri.001G078600.1		POPTR_0001s11900	AT1G33410.2	ATNUP160,NUP160,SAR1	SUPPRESSOR OF AUXIN RESISTANCE1	PF11715	PTHR21286	KOG4521			K14303
Potri.001G078700	8.3925	8.14825	8.1475	7.4201	7.0689	8.2532	8.5318	8.0998	8.1967	8.5156	7.7794	7.5682	7.272	7.0329	7.1049	7.83545	0.268685	0.0175419	0.17095	8.3925	8.14788	7.2445	SD	7.83545	0.263032	0.0019213	0.0555411	0.318488	0.672902	0.0018413	0.0860599						27048720	Potri.001G078700.1		POPTR_0001s11890	AT2G02370.1		SNARE associated Golgi protein family	PF09335	PTHR12677	KOG3140
Potri.001G078800	5.49815	5.45	5.27695	5.4036	5.41925	5.605	5.3913	5.4976	5.4024	5.1615	5.3924	5.2713	5.5359	5.5084	5.3301	5.40959	0.144862	0.652405	0.805948	5.49815	5.36348	5.41143	DS	5.40959	0.138933	0.561711	0.719305	0.299938	0.659588	0.640403	0.838033						27044773	Potri.001G078800.1		POPTR_0001s11880	AT4G24250.1	ATMLO13,MLO13	Seven transmembrane MLO family protein	PF03094			GO:0008219,GO:0016021		K08472
Potri.001G078900	6.9137	6.80325	6.84615	6.7423	6.8458	6.9352	6.8922	6.6486	6.9579	6.7909	6.9014	6.6172	6.8674	6.8086	6.883	6.83024	0.133365	0.771917	0.868898	6.9137	6.8247	6.79405	DD	6.83024	0.120406	0.543811	0.707259	0.421617	0.741211	0.729467	0.884048						27041453	Potri.001G078900.1	similar to endo-1; similar to 4-beta-glucanase. [ORG:Populus tremuloides]; [ co-ortholog (2of3) of BAC22690, AAS45400, At5g49720, At4g24260, ]	POPTR_0001s11870	AT5G49720.1	ATGH9A1,DEC,GH9A1,IRX2,KOR,KOR1,RSW2,TSD1	glycosyl hydrolase 9A1	PF00759	PTHR22298		GO:0004553,GO:0005975
Potri.001G079000	9.56595	8.99325	9.14225	10.2412	9.37595	9.7539	9.378	9.0064	8.9801	9.1339	9.1506	10.4393	10.0431	9.4312	9.3207	9.46372	0.176481	0.0052624	0.0939645	9.56595	9.06775	9.80857	DU	9.46372	0.363826	0.0620437	0.265555	0.157852	0.517342	0.0236641	0.229605						27043418	Potri.001G079000.1	ferric reductase-like transmembrane component family protein; similar to ferric-chelate reductase (FRO1) (Pisum sativum) GI:15341529; [ ortholog of At5g49740,At5g49730,]	POPTR_0001s11860	AT5G49730.1	ATFRO6,FRO6	ferric reduction oxidase 6	PF01794,PF08022,PF08030	PTHR11972:SF3,PTHR11972	KOG0039	GO:0005506,GO:0009055,GO:0016491,GO:0050660,GO:0016021,GO:0055114
Potri.001G079100	8.5253	8.45285	8.60835	9.2651	9.11	8.5834	8.4672	8.3003	8.6054	8.4126	8.8041	9.145	9.3852	9.0897	9.1303	8.79232	0.178663	0.0185559	0.176271	8.5253	8.5306	9.18755	SU	8.79232	0.172312	0.0018783	0.0547732	0.972659	0.991114	0.0010174	0.0692709						27041803	Potri.001G079100.1		POPTR_0001s11850	AT5G07590.1		Transducin/WD40 repeat-like superfamily protein	PF00400	PTHR16220	KOG4497	GO:0005515
Potri.001G079200																																					27040891	Potri.001G079200.1
Potri.001G079300	8.49125	8.6313	8.7101	8.9988	9.24425	8.6504	8.3321	8.6155	8.6471	8.339	9.0812	8.6578	9.3398	9.2639	9.2246	8.81514	0.334641	0.297308	0.598505	8.49125	8.6707	9.12153	SU	8.81514	0.299136	0.0786744	0.293267	0.510818	0.792989	0.0705297	0.348129						27040150	Potri.001G079300.1		POPTR_0001s11830	AT2G44900.1	ARABIDILLO-1	ARABIDILLO-1	PF00514	PTHR23315:SF7,PTHR23315		GO:0005515
Potri.001G079400	6.0318	5.6318	5.40885	5.5467	5.37185	5.9641	6.0995	5.76	5.5036	5.7317	5.086	5.6476	5.4458	4.9579	5.7858	5.5982	0.350306	0.435009	0.689996	6.0318	5.52032	5.45927	DS	5.5982	0.314836	0.159977	0.397643	0.102783	0.426204	0.791824	0.913633						27041914	Potri.001G079400.1	similar to expressed protein in Arabidopsis thaliana; similar to expressed protein in Arabidopsis thaliana; [ co-ortholog (2of2) of At5g51180, ]	POPTR_0001s11820	AT5G51180.1		alpha/beta-Hydrolases superfamily protein	PF05057	PTHR12482	KOG4372
Potri.001G079500	6.21505	6.2744	6.5076	6.5789	7.0296	6.0934	6.3367	6.4955	6.0533	6.4051	6.6101	6.3671	6.7907	6.4665	7.5927	6.52111	0.417675	0.415538	0.679864	6.21505	6.391	6.80425	SU	6.52111	0.401742	0.236583	0.471006	0.628584	0.852016	0.189072	0.504102						27040152	Potri.001G079500.1			AT5G61580.2	PFK4	phosphofructokinase 4		PTHR13697
Potri.001G079600	7.0747	7.8455	8.2287	7.9972	8.3238	7.067	7.0824	7.6281	8.0629	8.007	8.4504	7.3653	8.6291	8.0294	8.6182	7.89398	0.482677	0.217585	0.531882	7.0747	8.0371	8.1605	US	7.89398	0.450142	0.0628624	0.266461	0.042912	0.280576	0.709767	0.873946					ERF	27047873	Potri.001G079600.1		POPTR_0001s11800	AT5G07580.1		Integrase-type DNA-binding superfamily protein	PF00847			GO:0003700,GO:0006355
Potri.001G079700																																					27042264	Potri.001G079700.1			AT1G64260.1		MuDR family transposase
Potri.001G079800	7.73555	8.2551	8.16385	8.64315	8.5452	7.7525	7.7186	8.0022	8.508	7.5725	8.7552	8.2661	9.0202	8.3906	8.6998	8.26857	0.481667	0.446521	0.69608	7.73555	8.20947	8.59417	UU	8.26857	0.410216	0.115187	0.345631	0.223957	0.591626	0.226391	0.541636					ERF	27047642	Potri.001G079800.1	ethylene-responsive element-binding family protein; similar to ethylene responsive element binding factor 5 (AtERF5) (Swiss-Prot:O80341) (Arabidopsis thaliana); [ co-ortholog (1of2) of At5g51190, At5g61600, ]	POPTR_0001s11780	AT5G51190.1		Integrase-type DNA-binding superfamily protein	PF00847			GO:0003700,GO:0006355
Potri.001G079900	7.7894	8.23185	8.30915	8.1073	8.4989	7.7226	7.8562	7.8654	8.5983	7.9273	8.691	8.0389	8.1757	8.4995	8.4983	8.18732	0.340139	0.412228	0.677564	7.7894	8.2705	8.3031	US	8.18732	0.324653	0.220932	0.45668	0.130793	0.478383	0.891074	0.957048					ERF	27043081	Potri.001G079900.1		POPTR_0001s11770	AT4G17500.1	ATERF-1,ERF-1	ethylene responsive element binding factor 1	PF00847			GO:0003700,GO:0006355
Potri.001G080000	7.70955	7.5316	7.5635	7.50045	7.47585	7.8165	7.6026	7.4771	7.5861	7.3453	7.7817	7.6525	7.3484	7.6788	7.2729	7.55619	0.224791	0.844928	0.90742	7.70955	7.54755	7.48815	DD	7.55619	0.190592	0.446606	0.638555	0.359056	0.70212	0.672682	0.854723						27042851	Potri.001G080000.1	similar to Oleosin 18.5 kDa.; [ co-ortholog (1of2) of At4g25140, ]	POPTR_0001s11760	AT4G25140.1	OLE1,OLEO1	oleosin 1	PF01277			GO:0012511,GO:0016021
Potri.001G080100	7.5941	7.72445	7.3469	7.05725	7.35485	7.614	7.5742	7.6606	7.7883	7.1104	7.5834	7.2536	6.8609	7.8622	6.8475	7.41551	0.377551	0.516069	0.734576	7.5941	7.53568	7.20605	SD	7.41551	0.367197	0.383784	0.591782	0.859438	0.951819	0.244834	0.557985					C3H	27042042	Potri.001G080100.1			AT5G07500.1	PEI1	Zinc finger C-x8-C-x5-C-x3-H type family protein		PTHR14493,PTHR14493:SF18
Potri.001G080200	7.8084	7.9313	7.61035	8.4069	8.07275	7.8892	7.7276	7.9774	7.8852	7.911	7.3097	8.5904	8.2234	7.9989	8.1466	7.96594	0.235092	0.114574	0.410096	7.8084	7.77083	8.23982	SU	7.96594	0.264846	0.0850196	0.30352	0.874501	0.957109	0.0407327	0.282817	VEF2					27040478	Potri.001G080200.1	similar to Polycomb group protein VERNALIZATION 2.; [ co-ortholog (1of5) of At5g51230, At4g16845, At2g35670, ]	POPTR_0001s11740	AT5G51230.1	AtEMF2,CYR1,EMF2,VEF2	VEFS-Box of polycomb protein	PF09733	PTHR22597	KOG2350
Potri.001G080300	6.33235	7.06015	6.70045	6.66685	6.8328	6.405	6.2597	6.6996	7.4207	6.2605	7.1404	6.3274	7.0063	7.0864	6.5792	6.71852	0.450941	0.627895	0.792643	6.33235	6.8803	6.74983	US	6.71852	0.409471	0.352853	0.567629	0.166212	0.528302	0.665883	0.850966					MYB_related	27046874	Potri.001G080300.1	similar to syringolide-induced protein 1-3-1B. [ORG:Glycine max]; [ co-ortholog (3of9) of BAB86893, BAB86892, ]	POPTR_0001s11730	AT5G61620.1		myb-like transcription factor family protein	PF00249	PTHR25040:SF29,PTHR25040		GO:0003677
Potri.001G080400	11.2485	10.8323	10.6241	10.6772	10.888	11.1916	11.3053	11.2533	10.4113	10.7296	10.5186	10.8986	10.4558	10.6458	11.1301	10.854	0.345981	0.482481	0.716987	11.2485	10.7282	10.7826	DS	10.854	0.313113	0.203762	0.44171	0.096531	0.414943	0.813044	0.92425						27040588	Potri.001G080400.1		POPTR_0001s11720	AT1G02130.1	ARA-5,ARA5,ATRAB1B,ATRABD2A,RA-5,RABD2A	RAS 5	PF00071	PTHR24073:SF227,PTHR24073	KOG0084	GO:0003924,GO:0005525,GO:0007264,GO:0005634,GO:0005737,GO:0005622		K07976
Potri.001G080500	6.5642	6.78585	6.5874	6.8607	6.71515	6.6596	6.4688	6.7112	6.8605	6.4291	6.7457	7.0156	6.7058	6.5747	6.8556	6.70266	0.182705	0.499304	0.726356	6.5642	6.68663	6.78793	UU	6.70266	0.180267	0.398219	0.60237	0.458636	0.763357	0.45288	0.722303						27047867	Potri.001G080500.1		POPTR_0001s11700	AT5G61630.1
Potri.001G080600	5.5442	5.77035	5.95235	6.2291	5.72865	5.4559	5.6325	5.5221	6.0186	5.6153	6.2894	5.8023	6.6559	5.522	5.9353	5.84493	0.403926	0.56244	0.758729	5.5442	5.86135	5.97888	UU	5.84493	0.396296	0.483454	0.664218	0.386186	0.72056	0.687497	0.862913						27048237	Potri.001G080600.1	similar to oxidoreductase; 2OG-Fe(2) oxygenase family protein; similar to flavonol synthase 1 (SP|Q96330|; similar to gibberellin 20-oxidase (GI:9791186); [ ortholog of At2g44800,At3g60290,]	POPTR_0001s11690	AT5G07480.1	KUOX1	KAR-UP oxidoreductase 1	PF03171	PTHR10209,PTHR10209:SF55	KOG0143	GO:0016491,GO:0016706,GO:0055114
Potri.001G080700	6.20415	6.16945	6.18735	5.82105	5.90955	6.2574	6.1509	6.3637	5.9752	6.5989	5.7758	5.7474	5.8947	5.9293	5.8898	6.05831	0.293773	0.600565	0.778579	6.20415	6.1784	5.8653	SD	6.05831	0.250618	0.207672	0.445139	0.908893	0.969206	0.1206	0.42385						27044300	Potri.001G080700.1		POPTR_0001s11680	AT5G07475.1		Cupredoxin superfamily protein	PF02298			GO:0005507,GO:0009055
Potri.001G080800	8.8749	9.0096	8.8749	9.47165	9.5774	8.7501	8.9997	8.6334	9.3858	8.6429	9.1069	9.2975	9.6458	9.4786	9.6762	9.16169	0.316869	0.195899	0.509408	8.8749	8.94225	9.52453	SU	9.16169	0.275514	0.032444	0.2036	0.785901	0.922031	0.0202604	0.216824						27046328	Potri.001G080800.1		POPTR_0001s11670
Potri.001G080900	8.0523	8.4633	8.56385	8.4739	8.30155	7.9414	8.1632	8.1389	8.7877	8.3821	8.7456	8.6065	8.3413	8.2396	8.3635	8.37098	0.262288	0.419372	0.681564	8.0523	8.51357	8.38772	US	8.37098	0.234152	0.142732	0.378711	0.0570774	0.324805	0.472015	0.735818					NAC	27046192	Potri.001G080900.1		POPTR_0001s11660	AT2G43000.1	anac042,NAC042	NAC domain containing protein 42	PF02365			GO:0003677,GO:0006355
Potri.001G081000	5.37055	5.5503	5.40355	5.2963	5.5883	5.3933	5.3478	5.4913	5.6093	5.2723	5.5348	5.4144	5.1782	5.1988	5.9778	5.4418	0.27341	0.797382	0.881774	5.37055	5.47692	5.4423	US	5.4418	0.262016	0.897443	0.936617	0.653466	0.864108	0.857051	0.943457						27044736	Potri.001G081000.1		POPTR_0001s11650	AT4G19610.1		nucleotide binding;nucleic acid binding;RNA binding	PF00076	PTHR24011,PTHR24011:SF203		GO:0003676
Potri.001G081100	9.3776	9.2304	8.4348	8.72045	8.6302	9.5703	9.1849	9.3899	9.0709	8.6142	8.2554	8.925	8.5159	8.7927	8.4677	8.87869	0.255347	0.0529929	0.291285	9.3776	8.8326	8.67533	DD	8.87869	0.371702	0.157865	0.394911	0.134277	0.48366	0.568432	0.796245						27043899	Potri.001G081100.1		POPTR_0001s11640	AT3G06260.1	GATL4	galacturonosyltransferase-like 4
Potri.001G081200	5.5352	5.3517	5.46685	5.696	5.65155	5.3824	5.688	5.4079	5.2955	5.1961	5.7376	5.6098	5.7822	5.716	5.5871	5.54026	0.211089	0.540436	0.747169	5.5352	5.40928	5.67378	SU	5.54026	0.184401	0.198119	0.436545	0.456258	0.762018	0.0820936	0.367425						27044380	Potri.001G081200.1		POPTR_0001s11630	AT1G72700.1		ATPase E1-E2 type family protein / haloacid dehalogenase-like hydrolase family protein	PF00702,PF00122	PTHR24092:SF18,PTHR24092	KOG0206	GO:0000166,GO:0046872,GO:0003824,GO:0008152
Potri.001G081300	9.39305	9.32645	9.36395	8.8726	8.5399	9.5069	9.2792	9.6254	9.0275	9.4244	9.3035	9.4802	8.265	9.0006	8.0792	9.09919	0.52437	0.469843	0.709843	9.39305	9.3452	8.70625	SD	9.09919	0.460886	0.157948	0.395035	0.907944	0.968753	0.0907401	0.380887						27044666	Potri.001G081300.1	similar to hypothetical protein; [ co-ortholog (2of2) of At4g00695, At1g80245, ]	POPTR_0001s11620	AT1G80245.1		Spc97 / Spc98 family of spindle pole body (SBP) component		PTHR19302,PTHR19302:SF29		GO:0005815,GO:0000922,GO:0000226
Potri.001G081400	6.2121	6.3819	6.1792	6.2603	6.86955	6.4789	5.9453	6.1235	6.6403	6.2852	6.0732	6.3663	6.1543	6.6154	7.1237	6.38061	0.300011	0.267726	0.575045	6.2121	6.28055	6.56492	SU	6.38061	0.35098	0.433331	0.628736	0.82826	0.939049	0.289518	0.597951					LBD	27040829	Potri.001G081400.1	similar to LOB domain protein 3.; [ co-ortholog (1of2) of At1g31320, At1g16530, ]	POPTR_0001s11610	AT1G31320.1	LBD4	LOB domain-containing protein 4	PF03195
Potri.001G081500	11.7117	10.8068	10.0083	10.9263	11.1194	11.6186	11.8048	10.8473	10.7663	10.5558	9.4608	11.0863	10.7663	11.0466	11.1921	10.9145	0.3693	0.0442406	0.268345	11.7117	10.4076	11.0228	DU	10.9145	0.440257	0.0297813	0.196242	0.0111277	0.13909	0.0886492	0.378364						27041785	Potri.001G081500.1	similar to photosystem I chain III - garden pea (fragment). [ORG:Pisum sativum]; [ co-ortholog (1of2) of At1g31330, S00315, ]	POPTR_0001s11600	AT1G31330.1	PSAF	photosystem I subunit F	PF02507			GO:0015979,GO:0009522,GO:0009538		K02694
Potri.001G081600	8.08755	8.1885	8.0776	8.11865	8.14585	8.0774	8.0977	8.2142	8.1628	8.0908	8.0644	7.8988	8.3385	8.3654	7.9263	8.12363	0.197458	0.975948	0.984399	8.08755	8.13305	8.13225	US	8.12363	0.172373	0.947089	0.967568	0.769383	0.915351	0.994946	0.998						27045769	Potri.001G081600.1		POPTR_0001s11590	AT5G45190.1		Cyclin family protein	PF00134	PTHR10026,PTHR10026:SF10	KOG0834	GO:0019901,GO:0006355,GO:0000079
Potri.001G081700																																					27045767	Potri.001G081700.1
Potri.001G081800	5.8106	5.75215	5.79555	5.46725	5.4604	5.9941	5.6271	5.2677	6.2366	6.2472	5.3439	5.7368	5.1977	5.7275	5.1933	5.65719	0.496528	0.89403	0.93612	5.8106	5.77385	5.46382	SD	5.65719	0.419972	0.523146	0.692526	0.92235	0.973814	0.331201	0.632329						27040509	Potri.001G081800.1		POPTR_0001s11580
Potri.001G081900	8.33855	8.7016	8.782	8.8842	8.939	8.5485	8.1286	8.486	8.9172	8.538	9.026	8.7208	9.0476	8.9021	8.9759	8.72907	0.266953	0.312205	0.609518	8.33855	8.7418	8.9116	UU	8.72907	0.228594	0.0633211	0.267199	0.0810777	0.382258	0.328405	0.630183						27043462	Potri.001G081900.1		POPTR_0001s11570	AT1G22860.1		Vacuolar sorting protein 39	PF10367,PF10366,PF00780,PF00637	PTHR12894,PTHR12894:SF4	KOG2063	GO:0006886,GO:0016192,GO:0005083
Potri.001G082000	7.4867	7.63695	7.73215	7.78125	7.9239	7.3305	7.6429	7.3408	7.9331	7.845	7.6193	7.6699	7.8926	8.0002	7.8476	7.71219	0.239214	0.514262	0.733844	7.4867	7.68455	7.85257	UU	7.71219	0.21231	0.20089	0.438973	0.317586	0.672192	0.299973	0.606441						27048605	Potri.001G082000.1		POPTR_0001s11560	AT5G16950.1
Potri.001G082100	8.6216	8.43165	8.9171	8.4775	8.24825	8.78	8.4632	8.9232	7.9401	9.0354	8.7988	8.5633	8.3917	8.035	8.4615	8.53922	0.365264	0.512147	0.732903	8.6216	8.67437	8.36288	SD	8.53922	0.369421	0.497296	0.674596	0.873639	0.956913	0.271924	0.583812						27043331	Potri.001G082100.1		POPTR_0001s11550	AT5G16780.1	DOT2,MDF	SART-1 family	PF03343	PTHR14152:SF5,PTHR14152	KOG2217			K11984
Potri.001G082200	7.6452	8.09965	7.73525	7.6898	7.8527	7.3641	7.9263	7.7781	8.4212	7.7627	7.7078	7.6971	7.6825	7.8141	7.8913	7.80452	0.271815	0.528134	0.740497	7.6452	7.91745	7.77125	UD	7.80452	0.274835	0.526949	0.695114	0.290294	0.650272	0.476402	0.739561						27044144	Potri.001G082200.1		POPTR_0001s11540	AT5G48655.1		RING/U-box superfamily protein	PF00097	PTHR23041
Potri.001G082300	9.83105	10.1082	10.2656	10.3962	10.6516	9.8004	9.8617	9.8384	10.3779	9.873	10.6582	10.1073	10.6851	10.4617	10.8414	10.2505	0.372744	0.364931	0.648972	9.83105	10.1869	10.5239	UU	10.2505	0.33481	0.116112	0.346693	0.259423	0.624279	0.197609	0.512848						27043019	Potri.001G082300.1		POPTR_0001s11520	AT1G31335.1
Potri.001G082400	6.09065	5.829	5.8802	6.1775	6.1718	6.0018	6.1795	5.515	6.143	5.6763	6.0841	6.2285	6.1265	6.2203	6.1233	6.02983	0.247401	0.533934	0.74326	6.09065	5.8546	6.17465	DU	6.02983	0.209997	0.15818	0.395322	0.235431	0.602825	0.0680729	0.343869						27040749	Potri.001G082400.1		POPTR_0001s11510	AT4G24120.1	ATYSL1,YSL1	YELLOW STRIPE like 1	PF03169			GO:0055085
Potri.001G082500	6.347	7.1966	6.7992	6.743	7.88185	6.3599	6.3341	6.9032	7.49	6.907	6.6914	6.9345	6.5515	7.9337	7.83	6.99353	0.234292	0.0084711	0.119356	6.347	6.9979	7.31243	UU	6.99353	0.497044	0.150253	0.387008	0.17426	0.537666	0.400563	0.685335						27042571	Potri.001G082500.1		POPTR_0001s11500	AT4G24110.1
Potri.001G082600	6.89895	7.13575	6.99745	6.7472	6.89755	6.8317	6.9662	7.04	7.2315	7.0689	6.926	6.8123	6.6821	6.9541	6.841	6.93538	0.102434	0.0833913	0.358678	6.89895	7.0666	6.82238	UD	6.93538	0.116002	0.0540581	0.250655	0.139086	0.490566	0.0205901	0.218168						27043664	Potri.001G082600.1	similar to expressed protein in Arabidopsis thaliana; [ co-ortholog (1of2) of At1g64690, ]	POPTR_0001s11490	AT1G64690.1	BLT	branchless trichome
Potri.001G082700	9.24645	9.2126	9.5127	9.7786	9.8573	9.3693	9.1236	9.0396	9.3856	9.2781	9.7473	9.7623	9.7949	9.7746	9.94	9.52153	0.207039	0.0775172	0.347327	9.24645	9.36265	9.81795	SU	9.52153	0.210639	0.0228411	0.17444	0.544388	0.810527	0.0184047	0.209239					GRF	27045352	Potri.001G082700.1		POPTR_0001s11480	AT4G24150.1	AtGRF8,GRF8	growth-regulating factor 8	PF08879,PF08880			GO:0005515,GO:0005524,GO:0016818,GO:0006355,GO:0005634
Potri.001G082800	5.8619	6.3367	5.82765	5.66465	5.6372	5.7133	6.0105	6.9142	5.7592	6.2682	5.3871	5.7071	5.6222	5.5577	5.7167	5.86562	0.472354	0.620019	0.788922	5.8619	6.08218	5.65092	UD	5.86562	0.443279	0.43267	0.628228	0.584063	0.830516	0.211278	0.526793						27044225	Potri.001G082800.1		POPTR_0001s11470	AT4G19550.1		zinc ion binding;transcription regulators
Potri.001G082900	5.4564	7.98665	7.36645	6.69155	5.98435	5.4656	5.4472	8.8528	7.1205	8.2972	6.4357	6.9018	6.4813	5.9828	5.9859	6.69708	0.815059	0.121256	0.420373	5.4564	7.67655	6.33795	UD	6.69708	0.775185	0.0283837	0.191901	0.0129934	0.150791	0.0446225	0.292346		Auxin	Catabolism			27046342	Potri.001G082900.1		POPTR_0001s11460	AT1G56140.1		Leucine-rich repeat transmembrane protein kinase	PF11721,PF07714,PF00560	PTHR24420:SF469,PTHR24420	KOG1187	GO:0004672,GO:0005524,GO:0006468,GO:0005515
Potri.001G083000	4.9849	5.26625	5.49225	5.8731	5.68025	4.896	5.0738	5.2003	5.3322	5.265	5.7195	5.5224	6.2238	5.1435	6.217	5.45935	0.435884	0.390926	0.664069	4.9849	5.37925	5.77668	UU	5.45935	0.385123	0.116937	0.347562	0.275662	0.638057	0.187828	0.502624						27041079	Potri.001G083000.1		POPTR_0001s11450
Potri.001G083100	8.70215	9.05845	8.5549	8.7342	9.0496	8.5444	8.8599	9.1514	8.9655	8.9187	8.1911	8.6923	8.7761	9.1617	8.9375	8.81986	0.268475	0.355973	0.642252	8.70215	8.80668	8.8919	UU	8.81986	0.319248	0.791954	0.871242	0.716589	0.893911	0.716964	0.877171						27040534	Potri.001G083100.1	similar to expressed protein in Arabidopsis thaliana; [ ortholog of At5g42090,]	POPTR_0001s11440	AT5G42090.1		Lung seven transmembrane receptor family protein	PF06814	PTHR21229,PTHR21229:SF2	KOG2569	GO:0016021
Potri.001G083200	7.3692	7.44185	7.63475	7.6068	7.82675	7.3207	7.4177	7.1284	7.7553	7.4805	7.789	7.3479	7.8657	7.8511	7.8024	7.57587	0.277141	0.557631	0.756672	7.3692	7.5383	7.71678	UU	7.57587	0.259016	0.338245	0.557045	0.475526	0.772953	0.36229	0.656544						27041444	Potri.001G083200.1		POPTR_0001s11430	AT1G02800.1	ATCEL2,CEL2	cellulase 2	PF00759	PTHR22298		GO:0004553,GO:0005975
Potri.001G083300	7.4284	7.10705	7.0759	7.2769	7.37945	7.4748	7.382	7.0475	7.1666	6.9678	7.184	7.2836	7.2702	7.1884	7.5705	7.25354	0.146874	0.190681	0.504841	7.4284	7.09147	7.32817	DU	7.25354	0.130574	0.0362822	0.213373	0.0205287	0.193456	0.0373525	0.274058						27042951	Potri.001G083300.1	similar to expressed protein in Arabidopsis thaliana; [ ortholog of At1g64680,]	POPTR_0001s11420	AT1G64680.1
Potri.001G083400	6.8661	6.02005	5.5976	6.0661	5.9794	6.9129	6.8193	5.7853	6.2548	5.3658	5.8294	5.7104	6.4218	5.7098	6.249	6.10585	0.35227	0.102426	0.391084	6.8661	5.80882	6.02275	DS	6.10585	0.339422	0.0239259	0.178417	0.0087771	0.1238	0.402351	0.686409						27048691	Potri.001G083400.1	similar to hydrolase; alpha/beta fold family protein; similar to low similarity to 2-hydroxy-6-oxo-7-methylocta-2; similar to 4-dienoate hydrolase (Pseudomonas putida) GI:2822275; similar to alpha/beta fold family; [ co-ortholog (1of2) of At5g41900, At1g6	POPTR_0001s11410	AT4G24140.1		alpha/beta-Hydrolases superfamily protein	PF00561	PTHR10992,PTHR10992:SF217	KOG1454	GO:0016787
Potri.001G083500	5.6484	5.55265	5.613	5.79465	5.5367	5.5547	5.7421	5.4743	5.631	5.6036	5.6224	5.6795	5.9098	5.5974	5.476	5.62908	0.11305	0.293475	0.595437	5.6484	5.58282	5.66568	DU	5.62908	0.1384	0.695448	0.806893	0.601304	0.839185	0.425218	0.703634					bHLH	27045056	Potri.001G083500.1		POPTR_0001s11400	AT1G32640.1	ATMYC2,JAI1,JIN1,MYC2,RD22BP1,ZBF1	Basic helix-loop-helix (bHLH) DNA-binding family protein	PF00010	PTHR11514,PTHR11514:SF7		GO:0030528,GO:0006355
Potri.001G083600	8.68435	5.88045	5.8538	5.8442	6.3092	8.8426	8.5261	5.8103	5.9506	5.6618	6.0458	5.6678	6.0206	6.4967	6.1217	6.5144	0.230739	0.0002354	0.022202	8.68435	5.86712	6.0767	DS	6.5144	0.262716	1.19e-05	0.0057663	5.1e-06	0.0026906	0.296433	0.603688						27043497	Potri.001G083600.1		POPTR_0001s11390	AT1G14430.1		glyoxal oxidase-related protein	PF09118,PF07250
Potri.001G083700	6.01525	5.3627	5.1605	5.48215	5.61505	6.1444	5.8861	5.1752	5.5502	5.2734	5.0476	5.7417	5.2226	5.7365	5.4936	5.52713	0.242238	0.101498	0.38973	6.01525	5.2616	5.5486	DU	5.52713	0.224227	0.017817	0.156446	0.0060447	0.099105	0.113194	0.414777					HD-ZIP	27041320	Potri.001G083700.1	similar to homeobox leucine zipper protein. [ORG:Prunus armeniaca]; [ co-ortholog (3of4) of AAD38144, At2g46680, At3g61890, ]	POPTR_0001s11380	AT2G46680.1	ATHB-7,ATHB7,HB-7	homeobox 7	PF02183,PF00046	PTHR24326,PTHR24326:SF218		GO:0003700,GO:0043565,GO:0006355,GO:0003677,GO:0005634
Potri.001G083800	8.5215	8.6612	8.05455	8.34805	8.68955	8.4338	8.6092	8.5522	8.7702	8.1914	7.9177	8.5003	8.1958	8.7181	8.661	8.45497	0.157855	0.044928	0.270019	8.5215	8.35787	8.5188	DU	8.45497	0.295015	0.709156	0.816278	0.542278	0.809588	0.465693	0.731124	MED10SUB2					27041724	Potri.001G083800.1		POPTR_0001s11370	AT1G26665.1		Mediator complex, subunit Med10	PF09748	PTHR13345,PTHR13345:SF2	KOG3046	GO:0001104,GO:0006357,GO:0016592,GO:0016455
Potri.001G083900	5.3907	5.63175	5.4014	5.6546	5.7815	5.248	5.5334	5.5784	5.6851	5.3793	5.4235	5.4988	5.8104	5.6361	5.9269	5.57199	0.166268	0.21796	0.532155	5.3907	5.51657	5.71805	SU	5.57199	0.172125	0.130923	0.364853	0.426344	0.743988	0.141825	0.450003						27043265	Potri.001G083900.1		POPTR_0001s11360	AT2G46660.1	CYP78A6	cytochrome P450, family 78, subfamily A, polypeptide 6	PF00067	PTHR24298:SF44,PTHR24298	KOG0156	GO:0005506,GO:0009055,GO:0016705,GO:0020037,GO:0055114
Potri.001G084000	11.7689	11.1623	10.7772	9.84735	10.644	11.8512	11.6865	11.3556	10.9691	11.4315	10.1228	10.0728	9.6219	10.6771	10.6108	10.8399	0.45792	0.0588912	0.306001	11.7689	10.9697	10.2456	DD	10.8399	0.511497	0.0289775	0.193821	0.11422	0.449081	0.0853636	0.373436						27046291	Potri.001G084000.1	Cys/Met metabolism pyridoxal-phosphate-dependent enzyme family protein; similar to SP|P13254|Methionine gamma lyase-EC (4 4.1.11.L) (methioninase-{Pseudomonas) {putida} ; [ ortholog of At1g64660,]	POPTR_0001s11350	AT1G64660.1	ATMGL,MGL	methionine gamma-lyase	PF01053	PTHR11808,PTHR11808:SF9	KOG0053	GO:0016740,GO:0030170,GO:0009058,GO:0008152,GO:0006520	4.4.1.11	K01761
Potri.001G084100	7.76225	7.98005	7.8322	8.3049	8.444	7.7246	7.7999	7.5896	8.3705	7.5607	8.1037	8.1184	8.4914	8.3929	8.4951	8.06468	0.325561	0.291083	0.594034	7.76225	7.90613	8.37445	SU	8.06468	0.285647	0.0666103	0.273426	0.579074	0.828408	0.0535014	0.31418						27047253	Potri.001G084100.1			AT3G50790.1		esterase/lipase/thioesterase family protein
Potri.001G084200	9.58955	6.94655	7.19405	7.5702	7.6376	9.6067	9.5724	6.6429	7.2502	6.9315	7.4566	7.2297	7.9107	7.6841	7.5911	7.78759	0.334384	0.0029586	0.072334	9.58955	7.0703	7.6039	DS	7.78759	0.298775	7.83e-05	0.0122933	2.55e-05	0.0057101	0.0394784	0.279371						27044222	Potri.001G084200.1		POPTR_0001s11330	AT4G24130.1		Protein of unknown function, DUF538	PF04398
Potri.001G084300	9.5072	9.4751	9.59275	9.56505	9.5919	9.5183	9.4961	9.4036	9.5466	9.4953	9.6902	9.8299	9.3002	9.7229	9.4609	9.5464	0.202028	0.961433	0.975992	9.5072	9.53392	9.57847	SU	9.5464	0.176732	0.88439	0.928487	0.866328	0.954124	0.731977	0.885394						27042499	Potri.001G084300.1		POPTR_0001s11320	AT5G41940.1		Ypt/Rab-GAP domain of gyp1p superfamily protein	PF00566	PTHR22957,PTHR22957:SF31	KOG2197	GO:0005097,GO:0032313,GO:0005622
Potri.001G084400	6.3551	8.01465	9.17325	8.16345	7.06765	6.3031	6.4071	8.0169	8.0124	9.9388	8.4077	8.345	7.9819	6.8667	7.2686	7.75482	0.514633	0.0172696	0.169561	6.3551	8.59395	7.61555	UD	7.75482	0.743291	0.0285735	0.192517	0.0102933	0.133543	0.104974	0.403377						27046011	Potri.001G084400.1		POPTR_0001s11310	AT4G24120.1	ATYSL1,YSL1	YELLOW STRIPE like 1	PF03169			GO:0055085
Potri.001G084500	7.26935	8.8902	8.63815	8.1235	7.6986	7.5701	6.9686	8.9421	8.8383	9.3164	7.9599	7.7732	8.4738	7.5051	7.8921	8.12396	0.534161	0.123821	0.424005	7.26935	8.76417	7.91105	UD	8.12396	0.488541	0.022302	0.17324	0.0095577	0.129195	0.0428582	0.287932						27043637	Potri.001G084500.1		POPTR_0001s11300	AT4G24090.1
Potri.001G084600	6.03775	6.29545	6.34605	6.68135	6.68905	5.9097	6.1658	6.2614	6.3295	6.1591	6.533	6.5878	6.7749	6.7852	6.5929	6.40993	0.167932	0.0456399	0.271877	6.03775	6.32075	6.6852	SU	6.40993	0.143241	0.0029947	0.0678432	0.0565249	0.322933	0.0087607	0.157251						27046518	Potri.001G084600.1		POPTR_0001s11290	AT5G41960.1
Potri.001G084700	6.611	6.64355	6.7899	6.72695	6.4533	6.5027	6.7193	6.6553	6.6318	7.3213	6.2585	6.9088	6.5451	6.274	6.6326	6.64494	0.379194	0.911367	0.946372	6.611	6.71673	6.59012	UD	6.64494	0.341267	0.863417	0.915398	0.731091	0.900266	0.616039	0.823762						27046460	Potri.001G084700.1		POPTR_0001s11280	AT4G24100.1		Protein kinase superfamily protein	PF00069	PTHR24361,PTHR24361:SF72	KOG0582	GO:0004672,GO:0005524,GO:0006468
Potri.001G084800	6.50075	6.35855	6.889	6.69805	6.4631	6.4498	6.5517	6.2559	6.4612	6.8597	6.9183	6.8869	6.5092	6.201	6.7252	6.58189	0.21758	0.25145	0.561884	6.50075	6.62378	6.58057	US	6.58189	0.286177	0.885898	0.929325	0.634822	0.854918	0.837035	0.934646						27042144	Potri.001G084800.1		POPTR_0001s11270
Potri.001G084900	7.53415	7.72765	7.9274	8.31785	8.2765	7.3419	7.7264	7.3798	8.0755	7.8359	8.0189	8.1502	8.4855	8.064	8.489	7.95671	0.309577	0.178915	0.492385	7.53415	7.82752	8.29717	SU	7.95671	0.272763	0.0307522	0.199031	0.254247	0.619792	0.045087	0.293888						27047879	Potri.001G084900.1			AT4G10750.1		Phosphoenolpyruvate carboxylase family protein	PF03328			GO:0016830,GO:0006725
Potri.001G085000	6.35805	7.13345	7.7872	7.33195	7.3539	6.3972	6.3189	6.8999	7.367	7.1273	8.4471	7.0842	7.5797	7.1726	7.5352	7.19291	0.484065	0.187544	0.501351	6.35805	7.46033	7.34293	US	7.19291	0.478011	0.0736932	0.285237	0.0323405	0.241917	0.738551	0.889006						27040363	Potri.001G085000.1		POPTR_0001s11250	AT1G64650.1		Major facilitator superfamily protein	PF05631	PTHR24003,PTHR24003:SF315	KOG4332
Potri.001G085100	6.13295	6.13165	6.1244	6.28455	6.62875	6.0822	6.1837	5.7973	6.466	5.9201	6.3287	6.2414	6.3277	6.6755	6.582	6.26046	0.253102	0.338083	0.629611	6.13295	6.12803	6.45665	SU	6.26046	0.250379	0.199559	0.437766	0.982513	0.994169	0.105805	0.404684						27041300	Potri.001G085100.1		POPTR_0001s11240	AT1G64640.1	AtENODL8,ENODL8	early nodulin-like protein 8	PF02298			GO:0005507,GO:0009055
Potri.001G085200	8.2135	8.22385	8.41945	8.1138	8.3009	8.1064	8.3206	8.1719	8.2758	8.3801	8.4588	8.093	8.1346	8.3776	8.2242	8.2543	0.093879	0.134062	0.438502	8.2135	8.32165	8.20735	UD	8.2543	0.129467	0.447634	0.639284	0.366889	0.707099	0.251971	0.564782						27048629	Potri.001G085200.1		POPTR_0001s11230	AT4G10760.1	EMB1706,MTA	mRNAadenosine methylase	PF05063	PTHR12829		GO:0008168,GO:0006139
Potri.001G085300	7.1708	7.55915	7.64905	7.69295	8.2988	7.3039	7.0377	7.2682	7.8501	7.2152	8.0829	7.616	7.7699	8.2096	8.388	7.67415	0.348982	0.15257	0.462852	7.1708	7.6041	7.99587	UU	7.67415	0.374944	0.0956149	0.31832	0.223838	0.591592	0.183012	0.497586						27040174	Potri.001G085300.1			AT5G48050.1				PTHR24894,PTHR24894:SF125
Potri.001G085400	9.9254	9.0098	9.3549	9.49335	9.54425	10.0139	9.8369	8.7463	9.2733	9.1233	9.5865	9.7014	9.2853	9.4655	9.623	9.46554	0.268618	0.127166	0.42857	9.9254	9.18235	9.5188	DU	9.46554	0.262533	0.0369973	0.215056	0.013709	0.155681	0.112819	0.414119						27043766	Potri.001G085400.1	similar to Yippee-like protein At4g27740.; [ co-ortholog (3of5) of At4g27740, ]	POPTR_0001s11220	AT4G27745.1		Yippee family putative zinc-binding protein	PF03226	PTHR13847:SF40,PTHR13847	KOG3399
Potri.001G085500	7.02865	8.1473	8.20215	7.0894	7.11315	6.9827	7.0746	8.472	7.8226	8.087	8.3173	6.9073	7.2715	6.8666	7.3597	7.51613	0.293086	0.0189598	0.178091	7.02865	8.17473	7.10128	UD	7.51613	0.248731	0.0007918	0.0359106	0.0010987	0.0386344	0.0004895	0.0565911						27042099	Potri.001G085500.1	protein kinase family protein; similar to protein kinase domain containing protein; Encodes a member of the WNK family 9 members in all of protein; similar to the structural design of which is clearly distinct from those of other known protein kinases; si	POPTR_0001s11210	AT5G41990.1	ATWNK8,WNK8	with no lysine (K) kinase 8	PF00069	PTHR13902:SF39,PTHR13902	KOG0584	GO:0004672,GO:0005524,GO:0006468
Potri.001G085600	6.42265	6.5541	6.723	6.6249	6.51545	6.637	6.2083	6.5994	6.5088	6.9468	6.4992	6.6328	6.617	6.322	6.7089	6.56802	0.232869	0.755702	0.860072	6.42265	6.63855	6.57017	US	6.56802	0.211	0.529013	0.696678	0.275977	0.638361	0.66064	0.848493						27048331	Potri.001G085600.1		POPTR_0001s11200	AT4G10790.1		UBX domain-containing protein	PF00789	PTHR23322:SF15,PTHR23322	KOG1363	GO:0005515
Potri.001G085700																																					27044756	Potri.001G085700.1
Potri.001G085800	6.24935	6.54245	6.26955	6.3972	6.23975	6.2087	6.29	6.4204	6.6645	6.4911	6.048	6.6953	6.0991	6.3453	6.1342	6.33966	0.2574	0.733486	0.847952	6.24935	6.406	6.31848	UD	6.33966	0.248003	0.75662	0.848135	0.489461	0.780812	0.633008	0.834152						27048369	Potri.001G085800.1		POPTR_0001s11190	AT5G63830.1		HIT-type Zinc finger family protein		PTHR15555	KOG4317
Potri.001G085900	5.2999	5.6328	5.6487	5.3626	5.7198	5.3032	5.2966	5.4884	5.7772	5.6388	5.6586	5.3476	5.3776	5.7893	5.6503	5.53276	0.102011	0.0295295	0.221001	5.2999	5.64075	5.5412	US	5.53276	0.160301	0.113133	0.342565	0.0437691	0.283483	0.408938	0.691358						27045146	Potri.001G085900.1	similar to expressed protein in Arabidopsis thaliana; [ co-ortholog (1of2) of At4g00910, ]	POPTR_0001s11180	AT4G00910.1		Aluminium activated malate transporter family protein	PF11744			GO:0006810,GO:0005886,GO:0010044
Potri.001G086000	7.2111	6.5419	6.67075	7.23655	6.90815	6.9579	7.4643	6.5203	6.5635	6.3758	6.9657	7.4358	7.0373	7.1096	6.7067	6.91369	0.304536	0.217992	0.532203	7.2111	6.60633	7.07235	DU	6.91369	0.289867	0.0727426	0.283818	0.046832	0.293554	0.057168	0.320219						27046168	Potri.001G086000.1		POPTR_0001s11170	AT1G64625.2		Serine/threonine-protein kinase WNK (With No Lysine)-related		PTHR13902,PTHR13902:SF5
Potri.001G086100	7.15095	7.33025	7.38555	7.61635	7.5916	7.0031	7.2988	7.2231	7.4374	7.3557	7.4154	7.4693	7.7634	7.5621	7.6211	7.41494	0.150633	0.111597	0.406179	7.15095	7.3579	7.60398	SU	7.41494	0.129351	0.0122017	0.132634	0.107173	0.434439	0.0310691	0.254978						27043133	Potri.001G086100.1		POPTR_0001s11160	AT3G05675.1		BTB/POZ domain-containing protein	PF00651			GO:0005515
Potri.001G086200																																					27045323	Potri.001G086200.1		POPTR_0001s11150	ATCG00180.1		DNA-directed RNA polymerase family protein	PF00623	PTHR19376,PTHR19376:SF4		GO:0003677,GO:0003899,GO:0006351
Potri.001G086300	7.74555	7.18565	7.27665	7.25075	7.2054	7.814	7.6771	7.2046	7.1667	7.1933	7.36	7.2042	7.2973	7.3868	7.024	7.3328	0.137207	0.0405525	0.257353	7.74555	7.23115	7.22807	DS	7.3328	0.122163	0.0033911	0.0722115	0.0018306	0.0515973	0.972597	0.989811						27046114	Potri.001G086300.1	ORMDL family protein; [ co-ortholog (2of2) of At5g42000, ]	POPTR_0001s11140	AT5G42000.1		ORMDL family protein	PF04061	PTHR12665,PTHR12665:SF2	KOG3319	GO:0016021
Potri.001G086400	7.74095	7.58355	7.4301	8.12875	8.13805	7.7624	7.7195	7.6731	7.494	7.3375	7.5227	8.266	7.9915	8.2624	8.0137	7.80428	0.143324	0.0133583	0.148306	7.74095	7.50683	8.1334	SU	7.80428	0.134346	0.0009541	0.0393544	0.0840807	0.388487	0.0003055	0.0478704					Dof	27042972	Potri.001G086400.1	similar to DNA binding with one finger 7 protein. [ORG:Pisum sativum]; [ co-ortholog (1of2) of At4g24060, BAC81664, At1g64620, ]	POPTR_0001s11130	AT4G24060.1		Dof-type zinc finger DNA-binding family protein	PF02701			GO:0003677,GO:0008270,GO:0006355
Potri.001G086500																																					27043221	Potri.001G086500.1		POPTR_0001s11120	AT1G30480.1	DRT111	D111/G-patch domain-containing protein	PF01585	PTHR13288		GO:0003676,GO:0005622
Potri.001G086600	8.1014	7.95235	8.2688	8.4808	8.1346	8.2394	7.9634	7.8871	8.0176	7.7171	8.8205	8.4854	8.4762	7.9649	8.3043	8.18759	0.377621	0.706183	0.833127	8.1014	8.11058	8.3077	SU	8.18759	0.36508	0.709093	0.816227	0.977659	0.99279	0.470052	0.733958						27040279	Potri.001G086600.1		POPTR_0001s11110	AT5G24320.1		Transducin/WD40 repeat-like superfamily protein	PF00400	PTHR14221	KOG0283	GO:0005515
Potri.001G086700	6.671	6.6159	6.4505	6.48965	6.6179	6.7127	6.6293	6.8717	6.3601	6.5106	6.3904	6.5121	6.4672	6.7193	6.5165	6.56899	0.180633	0.713982	0.837912	6.671	6.5332	6.55377	DS	6.56899	0.171941	0.652369	0.780381	0.38554	0.720311	0.870403	0.948727					MYB	27047195	Potri.001G086700.1		POPTR_0001s11100	AT5G49330.1	ATMYB111,MYB111,PFG3	myb domain protein 111	PF00249	PTHR10641	KOG0048	GO:0003677
Potri.001G086800	8.15205	7.78265	7.767	8.55345	8.64675	8.0045	8.2996	7.7672	7.7981	8.1677	7.3663	8.7904	8.3165	8.5925	8.701	8.18038	0.310907	0.0985362	0.384983	8.15205	7.77482	8.6001	SU	8.18038	0.265186	0.0096012	0.118973	0.144478	0.497823	0.0031526	0.106587						27041978	Potri.001G086800.1	similar to expressed protein in Arabidopsis thaliana; similar to Hypothetical 72.2 kDa protein in RPS27A-GPM1 intergenic region (Swiss-Prot:P36056) (Saccharomyces cerevisiae); [ ortholog of At1g64600,]	POPTR_0001s11080	AT1G64600.1		methyltransferases;copper ion binding	PF09243	PTHR13184:SF5,PTHR13184	KOG2539	GO:0008168,GO:0006412
Potri.001G086900	6.06945	6.0126	5.8779	6.17045	5.8042	5.8982	6.2407	6.2766	5.7486	5.8729	5.8829	5.8881	6.4528	5.767	5.8414	5.98692	0.268442	0.679736	0.820222	6.06945	5.94525	5.98733	DS	5.98692	0.270605	0.87136	0.919827	0.612518	0.843887	0.832233	0.932971						27047014	Potri.001G086900.1	short-chain dehydrogenase/reductase (SDR) family protein; [ co-ortholog (1of2) of At1g64590, ]	POPTR_0001s11070	AT4G24050.1		NAD(P)-binding Rossmann-fold superfamily protein	PF00106	PTHR24322:SF98,PTHR24322	KOG1208	GO:0016491,GO:0008152,GO:0003824,GO:0050662,GO:0044237
Potri.001G087000	5.46795	5.6424	5.86185	5.4718	5.5265	5.545	5.3909	5.6314	5.6534	6.0873	5.6364	5.6217	5.3219	5.5232	5.5298	5.5941	0.178175	0.280506	0.58544	5.46795	5.75213	5.49915	UD	5.5941	0.173157	0.127958	0.361292	0.099934	0.420691	0.0776617	0.360324						27047789	Potri.001G087000.1		POPTR_0001s11060				PF12353
Potri.001G087100	6.45655	6.62295	6.718	6.7903	6.88275	6.6057	6.3074	6.6785	6.5674	6.6901	6.7459	6.7322	6.8484	6.8167	6.9488	6.69411	0.116358	0.0822049	0.356357	6.45655	6.67047	6.83652	UU	6.69411	0.110375	0.0153002	0.145865	0.0602546	0.332571	0.0709237	0.34832						27041366	Potri.001G087100.1		POPTR_0001s11050	AT4G24040.1	ATTRE1,TRE1	trehalase 1	PF01204	PTHR23403	KOG0602	GO:0004555,GO:0005991	3.2.1.28	K01194
Potri.001G087200	11.261	10.8964	11.1364	10.7713	10.6351	11.3485	11.1735	11.0032	10.7897	10.9257	11.347	11.0296	10.5129	11.0252	10.245	10.94	0.336064	0.422546	0.683265	11.261	11.0164	10.7032	SD	10.94	0.302557	0.153517	0.390041	0.38163	0.717199	0.186583	0.501263						27041165	Potri.001G087200.1		POPTR_0001s11040	AT4G10810.1
Potri.001G087300	8.39485	8.9398	8.5024	8.69325	8.7561	8.4966	8.2931	9.0436	8.836	8.7421	8.2627	8.7506	8.6359	8.7475	8.7647	8.65728	0.181049	0.144183	0.451695	8.39485	8.7211	8.72467	US	8.65728	0.226515	0.253893	0.486509	0.140239	0.492558	0.982816	0.993635						27047341	Potri.001G087300.1	ABC transporter family protein; similar to ABC transporter protein GB:AAF31030 GI:6899653 from (Leishmania major); similar to member of GCN subfamily; [ ortholog of At1g64550,]	POPTR_0001s11030	AT1G64550.1	ATGCN3,GCN3	general control non-repressible 3	PF00005	PTHR19211:SF18,PTHR19211	KOG0062	GO:0005524,GO:0016887		K06158
Potri.001G087400	5.4041	5.5042	5.4963	5.5668	5.53605	5.4662	5.342	5.6712	5.3372	5.5623	5.4303	5.4419	5.6917	5.5893	5.4828	5.50149	0.147698	0.838818	0.904051	5.4041	5.50025	5.55143	UU	5.50149	0.125403	0.44168	0.634922	0.405358	0.730823	0.581937	0.804066						27044733	Potri.001G087400.1	carbon-nitrogen hydrolase family protein; similar to low similarity to SP|P71911 Glutamine-dependent NAD(+) synthetase (EC 6.3.5.1) {Mycobacterium tuberculosis}; similar to carbon-nitrogen family; [ co-ortholog (2of2) of At1g55090, ]	POPTR_0001s11020	AT1G55090.1		carbon-nitrogen hydrolase family protein	PF02540,PF00795	PTHR23090,PTHR23090:SF1	KOG2303	GO:0016810,GO:0006807	6.3.5.1	K01950
Potri.001G087500	10.7471	11.2839	10.3526	10.6639	10.5876	10.8226	10.6716	11.5201	11.0477	10.6878	10.0173	10.7021	10.6257	10.5742	10.601	10.727	0.26497	0.107157	0.399801	10.7471	10.8182	10.6258	SD	10.727	0.418207	0.811901	0.882764	0.849891	0.948644	0.535899	0.777099						27042356	Potri.001G087500.1	similar to BiP isoform A. [ORG:Glycine max]; [ co-ortholog (1of3) of AAK21920, T06598, AAA81954, CAB72128, AAA81953, BAA76421, T06357, At5g42020, CAC14168, AAA81956, At5g28540, ]	POPTR_0001s11010	AT5G42020.1	BIP,BIP2	Heat shock protein 70 (Hsp 70) family protein	PF00012	PTHR19375	KOG0100	GO:0000902,GO:0005524		K09490
Potri.001G087600	7.7014	7.26815	6.51205	7.42345	7.45155	7.8682	7.5346	7.4443	7.092	6.87	6.1541	7.3817	7.4652	7.3043	7.5988	7.27132	0.290107	0.0566988	0.300848	7.7014	6.8901	7.4375	DU	7.27132	0.376694	0.0785087	0.293068	0.0417843	0.277146	0.0789348	0.362631						27045626	Potri.001G087600.1		POPTR_0001s11000	AT3G23920.1	BAM1,BMY7,TR-BAMY	beta-amylase 1	PF01373			GO:0016161,GO:0000272
Potri.001G087700	6.77985	6.1988	6.25305	6.36235	6.2978	6.6106	6.9491	5.9048	6.4928	5.892	6.6141	6.1129	6.6118	6.6355	5.9601	6.37837	0.410709	0.656924	0.808634	6.77985	6.22593	6.33007	DS	6.37837	0.348573	0.242324	0.475931	0.109148	0.438646	0.685299	0.861657						27044168	Potri.001G087700.1		POPTR_0001s10990
Potri.001G087800	6.8643	6.4824	6.3097	6.5484	6.3231	7.0935	6.6351	6.4725	6.4923	6.7359	5.8835	6.7002	6.3966	6.5154	6.1308	6.50558	0.343103	0.54491	0.749594	6.8643	6.39605	6.43575	DS	6.50558	0.309189	0.250324	0.483128	0.123822	0.466273	0.861054	0.944804						27044556	Potri.001G087800.1		POPTR_0001s10980	AT4G10840.1		Tetratricopeptide repeat (TPR)-like superfamily protein	PF00515	PTHR19959:SF23,PTHR19959	KOG1840	GO:0005515
Potri.001G087900	5.4277	5.29885	5.3293	5.61295	5.46055	5.3438	5.5116	5.1465	5.4512	5.1405	5.5181	5.0408	6.1851	5.2546	5.6665	5.42587	0.417452	0.940882	0.964113	5.4277	5.31407	5.53675	DU	5.42587	0.357668	0.692373	0.804754	0.724585	0.897963	0.407824	0.690742					Nin-like	27040967	Potri.001G087900.1	similar to RWP-RK domain-containing protein; similar to nodule inception protein (Lotus japonicus) GI:6448579; [ co-ortholog (2of2) of At1g64530, ]	POPTR_0001s10970	AT4G24020.1	NLP7	NIN like protein 7	PF02042,PF00564			GO:0005515
Potri.001G088000	6.99885	7.95055	7.2033	6.9141	6.92265	6.8987	7.099	8.0845	7.8166	7.4179	6.9887	6.8149	7.0133	6.5993	7.246	7.19789	0.274533	0.0525199	0.290166	6.99885	7.57693	6.91838	UD	7.19789	0.365533	0.0834287	0.300749	0.110574	0.441025	0.0382222	0.276379	CDPK1					27047135	Potri.001G088000.1	similar to HUA ENHANCER 3; [ co-ortholog (1of2) of At5g63610, ]	POPTR_0001s10960	AT5G63610.1	ATCDK8,CDKE;1,HEN3	cyclin-dependent kinase E;1	PF00069	PTHR24056,PTHR24056:SF83	KOG0666	GO:0004672,GO:0005524,GO:0006468	2.7.11.22	K07760
Potri.001G088100	8.2021	8.63545	7.50815	7.12255	6.50205	8.3219	8.0823	9.2093	8.0616	7.9243	7.092	7.0958	7.1493	6.1601	6.844	7.59406	0.503779	0.0423208	0.262756	8.2021	8.0718	6.8123	SD	7.59406	0.646396	0.0466415	0.236004	0.822604	0.936747	0.0282751	0.245763						27044064	Potri.001G088100.1		POPTR_0001s10950	AT3G49290.1	ABIL2	ABL interactor-like protein 2
Potri.001G088200	9.8157	9.95145	9.7104	9.802	10.2553	9.7116	9.9198	9.8918	10.0111	9.8351	9.5857	9.5367	10.0673	10.0897	10.421	9.90698	0.22607	0.270958	0.578017	9.8157	9.83093	10.0287	SU	9.90698	0.272336	0.542759	0.70653	0.950334	0.983646	0.338641	0.638408						27047563	Potri.001G088200.1	similar to 26S proteasome non-ATPase regulatory subunit; putative; similar to Swiss-Prot:P48556 26S proteasome non-ATPase regulatory subunit 8 (26S proteasome regulatory subunit S14) (p31) (Homo sapiens); [ co-ortholog (2of2) of At1g64520, At5g42040, ]	POPTR_0001s10940	AT1G64520.1	RPN12a	regulatory particle non-ATPase 12A	PF03399	PTHR12387	KOG3151	GO:0006508,GO:0005838		K03031
Potri.001G088300	10.6635	10.9823	10.5094	11.1404	11.269	10.5735	10.7535	10.7906	11.174	10.6545	10.3644	11.0072	11.2736	11.0921	11.4459	10.9129	0.214405	0.0667055	0.324339	10.6635	10.7459	11.2047	SU	10.9129	0.259112	0.0606867	0.26251	0.724395	0.89784	0.0407393	0.282817						27047854	Potri.001G088300.1		POPTR_0001s10930	AT1G64510.1		Translation elongation factor EF1B/ribosomal protein S6 family protein	PF01250			GO:0003735,GO:0019843,GO:0006412,GO:0005840
Potri.001G088400	6.66575	6.6619	6.50525	6.91305	6.8169	6.7187	6.6128	6.6819	6.6419	6.4052	6.6053	6.9902	6.8359	6.686	6.9478	6.71257	0.1205	0.105811	0.397577	6.66575	6.58357	6.86498	SU	6.71257	0.12328	0.0382804	0.21844	0.466657	0.768053	0.0144898	0.192137						27044634	Potri.001G088400.1		POPTR_0001s10920	AT4G24015.1		RING/U-box superfamily protein	PF00097	PTHR22765,PTHR22765:SF23
Potri.001G088500	7.09195	7.327	7.31475	7.32175	7.5046	7.1573	7.0266	6.8483	7.8057	7.1445	7.485	7.2552	7.3883	7.5894	7.4198	7.31201	0.331077	0.807692	0.88752	7.09195	7.32088	7.41317	UU	7.31201	0.288257	0.474424	0.657879	0.389628	0.722826	0.664371	0.850175						27041097	Potri.001G088500.1			AT4G23990.1	ATCSLG3,CSLG3	cellulose synthase like G3	PF03552	PTHR13301,PTHR13301:SF23		GO:0016760,GO:0030244,GO:0016020
Potri.001G088600	9.34645	8.53805	8.5046	9.26535	8.58445	9.4087	9.2842	8.6257	8.4504	8.458	8.5512	9.2442	9.2865	8.629	8.5399	8.84778	0.0804019	0.000258	0.0230443	9.34645	8.52132	8.9249	DU	8.84778	0.266476	0.0239027	0.178409	0.0090309	0.125321	0.0694483	0.346122		Auxin	Signaling positive		ARF	27044646	Potri.001G088600.1		POPTR_0001s10900	AT4G23980.1	ARF9	auxin response factor 9	PF02309,PF06507,PF02362			GO:0006355,GO:0005634,GO:0003677,GO:0009725
Potri.001G088700	5.18595	5.3089	5.60845	5.2621	5.29925	5.0804	5.2915	5.2685	5.3493	5.4226	5.7943	5.1807	5.3435	5.1032	5.4953	5.33293	0.192224	0.351831	0.639325	5.18595	5.45868	5.28067	UD	5.33293	0.198516	0.289151	0.517108	0.156681	0.515862	0.245322	0.558272						27044955	Potri.001G088700.1		POPTR_0001s10890	AT5G46290.1	KAS I,KAS1	3-ketoacyl-acyl carrier protein synthase I	PF00109,PF02801	PTHR11712:SF52,PTHR11712	KOG1394	GO:0009058,GO:0003824
Potri.001G088800	6.4782	7.86635	7.274	6.28115	5.77215	6.2555	6.7009	8.3001	7.4326	7.5389	7.0091	6.2542	6.3081	5.7571	5.7872	6.73437	0.351488	0.0103606	0.13084	6.4782	7.57017	6.02665	UD	6.73437	0.418787	0.0035407	0.0736747	0.0196386	0.188833	0.0012361	0.0751462						27043975	Potri.001G088800.1		POPTR_0001s10880	AT5G42050.1		DCD (Development and Cell Death) domain protein	PF10539
Potri.001G088900	5.9857	6.25155	6.0932	5.71545	5.68065	5.9809	5.9905	6.2399	6.2632	6.2041	5.9823	5.7809	5.65	5.7798	5.5815	5.94531	0.103096	0.0101826	0.130019	5.9857	6.17237	5.69805	SD	5.94531	0.106523	0.0012736	0.0454767	0.0826966	0.385617	0.0004053	0.0538926						27040204	Potri.001G088900.1		POPTR_0001s10870	AT1G64500.1		Glutaredoxin family protein	PF00462	PTHR10168:SF44,PTHR10168	KOG2824	GO:0009055,GO:0015035,GO:0045454
Potri.001G089000	6.16545	6.33355	6.44385	6.19225	6.35955	6.1739	6.157	6.3798	6.2873	6.4126	6.4751	6.1075	6.277	6.3989	6.3202	6.29893	0.0690449	0.0407867	0.257954	6.16545	6.3887	6.2759	UD	6.29893	0.0956119	0.0752957	0.287966	0.0308088	0.236028	0.13916	0.447018						27042482	Potri.001G089000.1		POPTR_0001s10860	AT3G61920.1
Potri.001G089100	7.7064	7.4586	7.49705	7.40585	6.96695	7.5241	7.8887	7.5648	7.3524	7.802	7.1921	7.669	7.1427	7.006	6.9279	7.40697	0.288637	0.272691	0.579599	7.7064	7.47783	7.1864	SD	7.40697	0.295362	0.17508	0.413428	0.401212	0.729161	0.205575	0.520639						27047498	Potri.001G089100.1		POPTR_0001s10850	AT5G10560.1		Glycosyl hydrolase family protein	PF00933,PF01915			GO:0004553,GO:0005975
Potri.001G089200	5.85205	6.59015	6.34855	6.1184	6.8202	5.7459	5.9582	6.4773	6.703	5.6326	7.0645	5.8678	6.369	6.8989	6.7415	6.34587	0.492171	0.414341	0.679113	5.85205	6.46935	6.4693	US	6.34587	0.501719	0.353475	0.568016	0.198378	0.563958	0.999892	0.999959						27043443	Potri.001G089200.1		POPTR_0001s10840	AT4G16580.1		Protein phosphatase 2C family protein	PF07228	PTHR12320	KOG1379	GO:0003824
Potri.001G089300	9.5606	9.60755	9.62445	9.82855	9.341	9.7634	9.3578	9.1818	10.0333	9.7679	9.481	9.8002	9.8569	9.6261	9.0559	9.59243	0.360585	0.760204	0.862503	9.5606	9.616	9.58478	UD	9.59243	0.35619	0.982532	0.989253	0.862558	0.95304	0.90482	0.962619						27040447	Potri.001G089300.1		POPTR_0001s10830	AT3G13550.1	CIN4,COP10,EMB144,FUS9	Ubiquitin-conjugating enzyme family protein	PF00179	PTHR24068	KOG0417	GO:0016881	6.3.2.19	K06689
Potri.001G089400	9.57215	7.48395	6.87955	6.71375	6.30845	9.5715	9.5728	8.633	6.3349	7.9724	5.7867	7.4851	5.9424	6.0691	6.5478	7.39157	1.12551	0.158917	0.470401	9.57215	7.18175	6.5111	DD	7.39157	0.990193	0.0251823	0.182267	0.027004	0.220557	0.37005	0.662501	KELP1					27045297	Potri.001G089400.1	zinc knuckle (CCHC-type) family protein; [ co-ortholog (2of2) of At4g00980, ]	POPTR_0001s10820	AT4G10920.1	KELP	transcriptional coactivator p15 (PC4) family protein (KELP)	PF08766,PF02229	PTHR13215	KOG2712	GO:0003677,GO:0003713,GO:0006355
Potri.001G089500	6.9735	7.19505	7.17625	7.61645	7.41	7.0152	6.9318	7.3096	7.0805	7.0145	7.338	7.3628	7.8701	7.2472	7.5728	7.27425	0.229666	0.193602	0.507394	6.9735	7.18565	7.51323	SU	7.27425	0.209321	0.0442595	0.231087	0.280174	0.641478	0.0625049	0.332358						27047981	Potri.001G089500.1		POPTR_0001s10810	AT5G42070.1
Potri.001G089600	6.63035	6.8086	7.0264	6.67775	7.05605	6.6955	6.5652	7.1501	6.4671	7.0543	6.9985	6.937	6.4185	6.7348	7.3773	6.83983	0.341794	0.649393	0.804465	6.63035	6.9175	6.8669	US	6.83983	0.332665	0.616458	0.756497	0.352102	0.697643	0.835815	0.934085						27048159	Potri.001G089600.1		POPTR_0001s10800	AT4G10925.1		Nuclear transport factor 2 (NTF2) family protein
Potri.001G089700	6.9865	7.21685	7.3259	7.1586	6.93225	6.7275	7.2455	7.1798	7.2539	7.654	6.9978	7.1741	7.1431	6.808	7.0565	7.12402	0.276971	0.628201	0.792828	6.9865	7.27137	7.04542	UD	7.12402	0.252612	0.364305	0.576128	0.234063	0.601784	0.246371	0.559179						27046143	Potri.001G089700.1		POPTR_0001s10790	AT4G23950.1		Galactose-binding protein	PF07738	PTHR12953	KOG1396
Potri.001G089800	7.8263	7.21995	7.14085	7.43145	7.14625	8.0295	7.6231	7.8733	6.5666	7.049	7.2327	7.9598	6.9031	7.1367	7.1558	7.35296	0.54985	0.705858	0.832974	7.8263	7.1804	7.28885	DS	7.35296	0.477983	0.336585	0.555699	0.162643	0.523836	0.757674	0.897697						27046859	Potri.001G089800.1		POPTR_0001s10780	AT4G23940.1		FtsH extracellular protease family	PF01434,PF00004	PTHR23076:SF8,PTHR23076	KOG0731	GO:0005524,GO:0004222,GO:0006508,GO:0016887
Potri.001G089900	6.4848	6.5071	6.4859	6.5386	6.24515	6.5542	6.4154	6.6602	6.354	6.8686	6.1032	6.6028	6.4744	6.3085	6.1818	6.45231	0.270444	0.815325	0.892007	6.4848	6.4965	6.39187	SD	6.45231	0.254183	0.831206	0.894936	0.959097	0.986758	0.578751	0.80218						27044139	Potri.001G089900.1		POPTR_0001s10770	AT4G10930.1			PF00628			GO:0005515
Potri.001G090000	6.53965	6.7314	6.96415	6.66525	6.42895	6.4079	6.6714	6.4319	7.0309	6.9099	7.0184	6.7164	6.6141	6.5929	6.265	6.66588	0.236218	0.333771	0.62626	6.53965	6.84778	6.5471	UD	6.66588	0.235737	0.207519	0.445015	0.174971	0.538917	0.11425	0.416348						27043129	Potri.001G090000.1		POPTR_0001s10760	AT2G19900.1	ATNADP-ME1,NADP-ME1	NADP-malic enzyme 1	PF00390	PTHR23406:SF2,PTHR23406		GO:0016616,GO:0055114
Potri.001G090100																																					27042441	Potri.001G090100.1
Potri.001G090200	5.85775	5.66745	5.45995	6.15485	5.89185	6.0944	5.6211	5.6383	5.6966	5.5093	5.4106	5.9829	6.3268	5.4402	6.3435	5.80637	0.342253	0.42843	0.686675	5.85775	5.5637	6.02335	DU	5.80637	0.315756	0.186843	0.425215	0.31789	0.672353	0.0785166	0.362023						27045563	Potri.001G090200.1		POPTR_0001s10750	AT1G64480.1	CBL8	calcineurin B-like protein 8		PTHR23056,PTHR23056:SF17	KOG0034			K06268
Potri.001G090300	9.5726	8.2753	8.45775	8.53225	9.5878	9.5688	9.5764	8.2449	8.3057	8.7063	8.2092	8.8329	8.2316	9.7708	9.4048	8.88514	0.2732	0.0107445	0.13351	9.5726	8.36652	9.06002	DU	8.88514	0.466088	0.0460523	0.234767	0.0202846	0.1922	0.0734109	0.352784						27042617	Potri.001G090300.1	phosphatidylinositol 3- and 4-kinase family protein; ubiquitin family protein; phosphatidylinositol 3- and 4-kinase family protein; ubiquitin family protein; [ ortholog of At2g46500,]	POPTR_0001s10740	AT2G46500.1	ATPI4K GAMMA 4,PI4K GAMMA 4,UBDK GAMMA 4	phosphoinositide 4-kinase gamma 4	PF00240,PF00454	PTHR15245,PTHR15245:SF11	KOG2381	GO:0005515,GO:0016773
Potri.001G090400	8.7314	8.34845	7.9109	8.5997	9.19995	9.0516	8.4112	8.0499	8.647	7.8774	7.9444	8.5466	8.6528	9.2001	9.1998	8.55808	0.279716	0.040553	0.257353	8.7314	8.12968	8.89982	DU	8.55808	0.367026	0.0511987	0.245198	0.100219	0.421084	0.020881	0.219309						27048328	Potri.001G090400.1			AT1G64450.1		Glycine-rich protein family	PF03168
Potri.001G090500	6.98795	7.05965	6.9776	6.99055	7.2776	7.0776	6.8983	6.9813	7.138	6.5469	7.4083	6.8397	7.1414	7.1093	7.4459	7.05867	0.316707	0.853993	0.912525	6.98795	7.01863	7.13408	SU	7.05867	0.290479	0.798767	0.875315	0.906375	0.968384	0.5916	0.809788						27046720	Potri.001G090500.1	lipase class 3 family protein; [ co-ortholog (1of2) of At2g05260, ]	POPTR_0001s10720	AT4G10955.1		alpha/beta-Hydrolases superfamily protein	PF01764			GO:0004806,GO:0006629
Potri.001G090600	10.7027	10.8329	10.7806	11.1225	11.2481	10.6764	10.7291	10.8385	10.8273	10.8102	10.7511	11.0589	11.1861	11.2141	11.2821	10.9374	0.052153	0.0005253	0.032216	10.7027	10.8068	11.1853	SU	10.9374	0.0677233	9.24e-05	0.0130374	0.119397	0.458406	9.84e-05	0.0322071						27042266	Potri.001G090600.1	similar to Dynamin-like protein.; [ ortholog of At5g42080,]	POPTR_0001s10710	AT5G42080.1	ADL1,ADL1A,AG68,DL1,DRP1A,RSW9	dynamin-like protein	PF01031,PF00350,PF02212	PTHR11566:SF12,PTHR11566	KOG0446	GO:0003924,GO:0005525
Potri.001G090700	8.38695	9.1623	9.38015	8.6208	8.13805	8.3296	8.4443	9.2232	9.1014	9.7208	9.0395	8.6503	8.5913	7.9241	8.352	8.73765	0.260526	0.0210943	0.186678	8.38695	9.27122	8.37942	UD	8.73765	0.29758	0.0074027	0.105427	0.0109665	0.137762	0.003849	0.116078						27048528	Potri.001G090700.1	similar to UDP-glucose 4-epimerase. [ORG:Malus x domestica]; [ co-ortholog (1of2) of At1g64440, AAQ54518, CAA06339, O65781, ]	POPTR_0001s10700	AT4G10960.1	UGE5	UDP-D-glucose/UDP-D-galactose 4-epimerase 5	PF01370	PTHR10366:SF39,PTHR10366	KOG1371	GO:0016491,GO:0008152,GO:0003854,GO:0016616,GO:0006694,GO:0055114,GO:0003824,GO:0050662,GO:0044237,GO:0009058,GO:0008831,GO:0045226,GO:0006012,GO:0003978	5.1.3.2	K01784
Potri.001G090800	6.16685	6.39515	6.1868	6.6258	6.61735	6.1172	6.2165	6.4492	6.3411	6.566	5.8076	6.4942	6.7574	6.4796	6.7551	6.39839	0.272377	0.372602	0.653568	6.16685	6.29098	6.62157	SU	6.39839	0.243318	0.115929	0.346536	0.574335	0.826499	0.0961157	0.389937						27041125	Potri.001G090800.1		POPTR_0001s10690	AT1G64430.1		Pentatricopeptide repeat (PPR) superfamily protein
Potri.001G090900	9.2591	9.80095	9.8028	9.33455	9.0432	9.0071	9.5111	9.8678	9.7341	10.4945	9.1111	9.408	9.2611	8.9925	9.0939	9.44812	0.470909	0.468671	0.709349	9.2591	9.80188	9.18887	UD	9.44812	0.412945	0.154692	0.391534	0.17287	0.535862	0.0739427	0.353379						27046715	Potri.001G090900.1	similar to expressed protein in Arabidopsis thaliana; similar to expressed protein in Arabidopsis thaliana; similar to expressed protein in Arabidopsis thaliana; [ co-ortholog (1of2) of At4g23910, At4g10970, ]	POPTR_0001s10680	AT4G10970.1
Potri.001G091000	11.4087	10.5121	10.0142	10.7317	10.5554	11.5605	11.2569	10.8597	10.1644	10.5189	9.5095	10.8204	10.6429	10.5706	10.5402	10.6444	0.403353	0.122029	0.4215	11.4087	10.2631	10.6435	DS	10.6444	0.395038	0.0351994	0.211286	0.0122755	0.146279	0.21546	0.531157						27042247	Potri.001G091000.1			AT4G23895.3		Pleckstrin homology (PH) domain-containing protein	PF00334	PTHR11349		GO:0004550,GO:0005524,GO:0006165,GO:0006183,GO:0006228,GO:0006241
Potri.001G091100	6.63175	7.06135	7.203	7.17185	6.7038	6.5777	6.6858	7.2579	6.8648	7.4375	6.9685	7.0718	7.2719	6.6911	6.7165	6.95435	0.206606	0.107686	0.400569	6.63175	7.13218	6.93783	UD	6.95435	0.254268	0.143381	0.379514	0.0572603	0.325363	0.315545	0.620508						27048155	Potri.001G091100.1		POPTR_0001s10660	AT4G23895.3		Pleckstrin homology (PH) domain-containing protein
Potri.001G091200																																					27044281	Potri.001G091200.1
Potri.001G091300	9.2599	8.23105	7.1324	7.4337	7.2908	9.3819	9.1379	8.523	7.9391	8.2089	6.0559	8.0073	6.8601	7.538	7.0436	7.86957	0.812181	0.184293	0.497991	9.2599	7.68173	7.36225	DS	7.86957	0.804065	0.0729307	0.284043	0.0577848	0.326605	0.591711	0.80982						27047112	Potri.001G091300.1	similar to expressed protein in Arabidopsis thaliana; similar to hypothetical protein; similar to Synechocystis sp.; similar to PIR:S76577; [ ortholog of At4g23890,]	POPTR_0001s10650	AT4G23890.1			PF11623
Potri.001G091400	6.42765	6.0071	6.1019	6.19255	6.16135	6.4495	6.4058	5.9396	6.0746	6.072	6.1318	6.3563	6.0288	6.2202	6.1025	6.17811	0.120341	0.107148	0.399801	6.42765	6.0545	6.17695	DS	6.17811	0.108477	0.0160893	0.149047	0.0053781	0.0937809	0.154435	0.465592						27042054	Potri.001G091400.1			AT4G23880.1
Potri.001G091500	5.44125	5.3399	5.07745	5.1227	5.2163	5.4628	5.4197	5.4929	5.1869	5.2471	4.9078	5.4472	4.7982	5.155	5.2776	5.23952	0.254332	0.621528	0.789644	5.44125	5.20868	5.1695	DS	5.23952	0.239364	0.443722	0.636384	0.298889	0.658999	0.823582	0.928643						27046786	Potri.001G091500.1		POPTR_0001s10630	AT1G64405.1
Potri.001G091600	5.60825	5.8442	5.3354	5.24355	5.07385	5.6315	5.585	6.2729	5.4155	5.6052	5.0656	5.2595	5.2276	5.0506	5.0971	5.42105	0.321192	0.264336	0.572268	5.60825	5.5898	5.1587	SD	5.42105	0.3388	0.205482	0.443147	0.951619	0.98402	0.11497	0.417277						27045768	Potri.001G091600.1	similar to PHD finger protein-related; similar to PHD finger protein-related; [ co-ortholog (2of2) of At4g23860, ]	POPTR_0001s10620	AT4G23860.1		PHD finger protein-related	PF02207	PTHR13513:SF4,PTHR13513	KOG2752	GO:0004842,GO:0008270
Potri.001G091700	6.1999	6.92225	5.89635	6.09535	6.2062	6.3865	6.0133	6.9664	6.8781	6.0336	5.7591	5.8627	6.328	6.1153	6.2971	6.26401	0.217251	0.0333413	0.234095	6.1999	6.4093	6.15078	UD	6.26401	0.43107	0.692566	0.80481	0.592347	0.834722	0.424407	0.703121						27040411	Potri.001G091700.1		POPTR_0001s10610	AT5G53110.1		RING/U-box superfamily protein	PF00097	PTHR22764,PTHR22764:SF50
Potri.001G091800	7.66665	7.6736	7.4646	7.9818	7.79735	7.5386	7.7947	7.7435	7.6037	7.6343	7.2949	8.0249	7.9387	7.5172	8.0775	7.7168	0.228405	0.358174	0.644018	7.66665	7.5691	7.88957	SU	7.7168	0.219918	0.182695	0.420787	0.624274	0.849986	0.0782659	0.361542						27046223	Potri.001G091800.1	similar to Inner membrane protein OXA1; similar to mitochondrial precursor (Oxidase assembly 1 protein) (AtOXA1).; [ co-ortholog (1of2) of At5g62050, ]	POPTR_0001s10600	AT5G62050.1	ATOXA1,OXA1,OXA1AT	homolog of yeast oxidase assembly 1 (OXA1)	PF02096	PTHR12428,PTHR12428:SF3	KOG1239	GO:0051205,GO:0016021		K03217
Potri.001G091900	9.79565	10.8166	10.9601	9.84975	9.0904	9.719	9.8723	11.0727	10.5606	11.2128	10.7074	9.9823	9.7172	9.0128	9.168	10.1025	0.252099	0.003129	0.0747312	9.79565	10.8884	9.47007	UD	10.1025	0.361537	0.0023263	0.0602162	0.0101284	0.132681	0.0008618	0.0655115						27043387	Potri.001G091900.1	similar to acyl-coA synthetase. [ORG:Cicer arietinum]; [ co-ortholog (1of2) of At4g11030, CAA06820, At4g23850, ]	POPTR_0001s10590	AT4G23850.1	LACS4	AMP-dependent synthetase and ligase family protein	PF00501	PTHR24096	KOG1256	GO:0003824,GO:0008152	6.2.1.3	K01897
Potri.001G092000	8.94325	9.06535	9.0864	9.0119	8.61965	9.0421	8.8444	9.0175	9.1132	9.2551	8.9177	9.1017	8.9221	8.8548	8.3845	8.94531	0.203843	0.27693	0.582148	8.94325	9.07587	8.81578	UD	8.94531	0.227428	0.329112	0.549794	0.522318	0.798733	0.14983	0.459367						27042278	Potri.001G092000.1		POPTR_0001s10580	AT4G23840.1		Leucine-rich repeat (LRR) family protein		PTHR23125,PTHR23125:SF115
Potri.001G092100	6.20005	7.4849	6.0256	5.38725	5.484	5.8852	6.5149	7.9331	7.0367	6.1772	5.874	5.3466	5.4279	5.6635	5.3045	6.11636	0.377819	0.0136189	0.149546	6.20005	6.75525	5.43562	SD	6.11636	0.638375	0.0606666	0.26251	0.348701	0.695377	0.0222318	0.224624						27046901	Potri.001G092100.1		POPTR_0001s10570	AT2G29380.1	HAI3	highly ABA-induced PP2C gene 3	PF00481	PTHR13832,PTHR13832:SF115	KOG0698	GO:0003824
Potri.001G092200	10.7319	10.482	10.5161	11.0124	11.4456	10.7821	10.6817	10.0708	10.8932	10.2132	10.819	10.8234	11.2015	11.5895	11.3016	10.8376	0.357668	0.170471	0.48369	10.7319	10.4991	11.229	SU	10.8376	0.344004	0.0525633	0.247684	0.460066	0.764303	0.019918	0.215353						27042218	Potri.001G092200.1	similar to endo-glucanase 2. [ORG:Ficus carica]; [ co-ortholog (2of2) of AAR27060, At1g64390, ]	POPTR_0001s10560	AT1G64390.1	AtGH9C2,GH9C2	glycosyl hydrolase 9C2	PF09478,PF00759	PTHR22298:SF3,PTHR22298		GO:0004553,GO:0005975,GO:0030246,GO:0005576
Potri.001G092300	7.5487	7.0014	7.32735	6.8546	7.03315	7.7686	7.3288	6.8681	7.1347	6.9252	7.7295	6.8909	6.8183	7.103	6.9633	7.15304	0.305971	0.290587	0.593925	7.5487	7.16437	6.94388	DD	7.15304	0.294283	0.126326	0.359816	0.175287	0.53924	0.324496	0.627377						27045445	Potri.001G092300.1	similar to expressed protein in Arabidopsis thaliana; [ co-ortholog (1of2) of At1g64385, ]	POPTR_0001s10550	AT1G64385.1
Potri.001G092400	5.3076	5.3634	5.3164	6.2466	5.79905	5.5162	5.099	5.3694	5.3574	5.1232	5.5096	5.8136	6.6796	5.3055	6.2926	5.60661	0.452529	0.293639	0.595591	5.3076	5.3399	6.02283	SU	5.60661	0.418573	0.097834	0.321518	0.931495	0.976779	0.0543974	0.315315					ERF	27041559	Potri.001G092400.1	similar to AP2 domain-containing transcription factor; putative; [ co-ortholog (2of2) of At1g64380, ]	POPTR_0001s10540	AT1G64380.1		Integrase-type DNA-binding superfamily protein	PF00847			GO:0003700,GO:0006355
Potri.001G092500	8.11175	8.0785	7.9718	7.63245	7.07205	8.2008	8.0227	8.8347	7.3223	9.0427	6.9009	8.2177	7.0472	7.2739	6.8702	7.77331	0.918663	0.770733	0.868114	8.11175	8.02515	7.35225	SD	7.77331	0.805796	0.442585	0.635566	0.904727	0.968032	0.276179	0.587108		Abscisic acid	Signaling positive			27043098	Potri.001G092500.1		POPTR_0001s10530	AT5G53160.2	PYL8,RCAR3	regulatory components of ABA receptor 3	PF10604					K14496
Potri.001G092600	6.78945	6.99955	6.46385	6.7738	6.6773	6.8352	6.7437	6.954	7.0451	6.4327	6.495	6.8963	6.6513	6.9104	6.4442	6.74079	0.172604	0.167467	0.479859	6.78945	6.7317	6.72555	DS	6.74079	0.252204	0.954267	0.97204	0.799083	0.927281	0.973453	0.989855						27048272	Potri.001G092600.1		POPTR_0001s10520	AT5G41860.1
Potri.001G092700	7.3482	5.99055	5.89985	5.5515	6.04855	7.3301	7.3663	6.009	5.9721	6.372	5.4277	5.8041	5.2989	6.2592	5.8379	6.16773	0.364293	0.0269251	0.211767	7.3482	5.9452	5.80002	DS	6.16773	0.362301	0.0040166	0.0788848	0.0028955	0.06557	0.588632	0.80779						27046785	Potri.001G092700.1		POPTR_0001s10510	AT2G19170.1	SLP3	subtilisin-like serine protease 3	PF05922			GO:0004252,GO:0042802,GO:0043086
Potri.001G092800	10.2032	9.65785	8.73625	9.5905	10.0617	10.2491	10.1572	9.4191	9.8966	8.924	8.5485	9.4136	9.7674	10.1444	9.979	9.64989	0.230214	0.0083059	0.118514	10.2032	9.19705	9.8261	DU	9.64989	0.436932	0.0669904	0.274104	0.0325206	0.242774	0.081186	0.365496						27043940	Potri.001G092800.1	similar to expressed protein in Arabidopsis thaliana; [ ortholog of At5g41850,]	POPTR_0001s10500	AT5G41850.1		alpha/beta-Hydrolases superfamily protein		PTHR13136				K07020
Potri.001G092900	7.7685	7.8437	8.0332	7.46705	7.3099	7.8364	7.7006	8.0381	7.6493	8.1453	7.9211	7.3175	7.6166	7.4691	7.1507	7.68447	0.20266	0.0750352	0.341263	7.7685	7.93845	7.38847	SD	7.68447	0.194922	0.0146713	0.143604	0.347572	0.694685	0.005255	0.129777					WRKY	27040879	Potri.001G092900.1	similar to Probable WRKY transcription factor 41 (WRKY DNA-binding protein 41).; [ ortholog of At4g11070,]	POPTR_0001s10490	AT4G11070.1	AtWRKY41,WRKY41	WRKY family transcription factor	PF03106			GO:0003700,GO:0043565,GO:0006355
Potri.001G093000	6.69645	6.73545	6.73125	6.95445	7.01875	6.5824	6.8105	6.143	7.3279	6.6148	6.8477	6.7773	7.1316	7.0605	6.977	6.82727	0.40531	0.887746	0.932316	6.69645	6.73335	6.9866	SU	6.82727	0.343414	0.517326	0.688158	0.904745	0.968032	0.331664	0.632939						27043130	Potri.001G093000.1		POPTR_0001s10480	AT1G64355.1			PF12159
Potri.001G093100	7.2325	7.2626	7.0342	6.39955	7.36195	7.1715	7.2935	7.1663	7.3589	6.9359	7.1325	6.5457	6.2534	7.2437	7.4802	7.05816	0.152316	0.0075986	0.113424	7.2325	7.1484	6.88075	SD	7.05816	0.395399	0.527743	0.695665	0.813037	0.932795	0.370303	0.662685						27042362	Potri.001G093100.1
Potri.001G093200	7.11575	7.7583	7.7259	8.1973	8.3777	7.0343	7.1972	7.3737	8.1429	7.6232	7.8286	7.8313	8.5633	8.4422	8.3132	7.83499	0.348261	0.0817271	0.355476	7.11575	7.7421	8.2875	UU	7.83499	0.302377	0.0081628	0.110316	0.0480366	0.297787	0.0380576	0.276132	HDMA1					27044256	Potri.001G093200.1		POPTR_0001s10470	AT3G10390.1	FLD	Flavin containing amine oxidoreductase family protein
Potri.001G093300	5.71075	5.6698	5.6131	5.5526	5.6096	5.4818	5.9397	5.5458	5.7938	5.8406	5.3856	5.8378	5.2674	5.7376	5.4816	5.63117	0.294804	0.983348	0.989223	5.71075	5.64145	5.5811	DD	5.63117	0.251001	0.836261	0.89814	0.759175	0.911838	0.743809	0.891501		Brassinosteroid	Catabolism			27042295	Potri.001G093300.1		POPTR_0001s10460	AT2G45400.1	BEN1	NAD(P)-binding Rossmann-fold superfamily protein	PF01370	PTHR10366,PTHR10366:SF81	KOG1502	GO:0016491,GO:0008152,GO:0003854,GO:0016616,GO:0006694,GO:0055114,GO:0003824,GO:0050662,GO:0044237,GO:0009058
Potri.001G093400	6.3004	6.0104	5.34565	5.7248	5.3944	6.3139	6.2869	6.7258	5.295	5.378	5.3133	5.7535	5.6961	5.5869	5.2019	5.75513	0.469428	0.329186	0.623451	6.3004	5.67802	5.5596	DS	5.75513	0.485926	0.261719	0.493273	0.182689	0.547363	0.740475	0.88992						27045572	Potri.001G093400.1			AT1G64350.1	SEH1H	Transducin/WD40 repeat-like superfamily protein
Potri.001G093500	6.2769	6.25965	6.4434	6.1185	6.2531	6.2603	6.2935	6.6364	5.8829	6.1956	6.6912	6.3214	5.9156	6.2743	6.2319	6.27031	0.313202	0.884078	0.930159	6.2769	6.35152	6.1858	SD	6.27031	0.278352	0.712989	0.818785	0.7659	0.91424	0.427618	0.704972						27048532	Potri.001G093500.1		POPTR_0001s10440	AT5G41810.2
Potri.001G093600	5.71245	5.8811	6.188	6.0965	5.9093	5.8284	5.5965	5.8492	5.913	5.8098	6.5662	5.7904	6.4026	5.8081	6.0105	5.95747	0.32338	0.638973	0.798493	5.71245	6.03455	6.0029	US	5.95747	0.305217	0.480115	0.661662	0.262477	0.627101	0.887543	0.955795						27041994	Potri.001G093600.1	amino acid transporter family protein; similar to amino acid permease 1 (Nicotiana sylvestris) GI:976402; similar to family II; [ co-ortholog (2of2) of At5g41800, ]	POPTR_0001s10430	AT5G41800.1		Transmembrane amino acid transporter family protein	PF01490	PTHR22950	KOG1303
Potri.001G093700	6.6529	5.82195	5.66145	5.9366	6.96475	6.6589	6.6469	5.6496	5.9943	5.4268	5.8961	5.9749	5.8983	7.1313	6.7982	6.20753	0.213548	0.0061731	0.102115	6.6529	5.7417	6.45068	DU	6.20753	0.432743	0.0691636	0.277303	0.0453286	0.288483	0.0536353	0.314261	HMGB13					27043736	Potri.001G093700.1	high mobility group (HMG1/2) family protein; similar to SP|P40618|High mobility group protein HMG2A {Gallus {gallus} ; [ ortholog of At4g11080,]	POPTR_0001s10410	AT4G11080.1		HMG (high mobility group) box protein	PF00505	PTHR13711	KOG4715	GO:0005515,GO:0003677
Potri.001G093800	6.9408	6.84645	6.28415	6.1439	6.36545	6.8577	7.0239	7.1762	6.5167	6.5766	5.9917	6.403	5.8848	6.7458	5.9851	6.51615	0.406432	0.32277	0.617995	6.9408	6.5653	6.25467	DD	6.51615	0.412518	0.220406	0.456149	0.328147	0.680647	0.322269	0.625897						27048723	Potri.001G093800.1	similar to expressed protein in Arabidopsis thaliana; similar to many other Arabidopsis putative proteins; [ co-ortholog (2of2) of At4g23790, At4g11090, ]	POPTR_0001s10400	AT4G11090.1	TBL23	TRICHOME BIREFRINGENCE-LIKE 23	PF03005	PTHR13533,PTHR13533:SF3
Potri.001G093900	7.5142	7.84185	7.79605	7.47125	7.5013	7.4831	7.5453	7.701	7.9827	7.9162	7.6759	7.2716	7.6709	7.7492	7.2534	7.62493	0.233715	0.424491	0.684582	7.5142	7.81895	7.48628	UD	7.62493	0.198607	0.10334	0.329633	0.119719	0.45897	0.0496891	0.306209						27046220	Potri.001G093900.1		POPTR_0001s10390	AT3G61670.1		Protein of unknown function (DUF3133)	PF11331
Potri.001G094000	5.9115	5.8629	5.9456	5.75575	6.2031	5.8312	5.9918	5.9137	5.8121	6.131	5.7602	5.8844	5.6271	6.0413	6.3649	5.93577	0.185615	0.307419	0.605734	5.9115	5.90425	5.97942	SU	5.93577	0.232755	0.890508	0.932369	0.972313	0.991065	0.661679	0.849043						27047531	Potri.001G094000.1		POPTR_0001s10380	AT3G61660.1
Potri.001G094100	7.59705	7.42345	7.2116	7.0703	6.7266	7.677	7.5171	7.7175	7.1294	7.3818	7.0414	7.2004	6.9402	7.0262	6.427	7.2058	0.302332	0.175822	0.489181	7.59705	7.31752	6.89845	SD	7.2058	0.297617	0.0649858	0.269909	0.314074	0.670291	0.0867181	0.375314						27047855	Potri.001G094100.1		POPTR_0001s10370	AT4G01100.1	ADNT1	adenine nucleotide transporter 1	PF00153	PTHR24089,PTHR24089:SF87	KOG0752
Potri.001G094200	5.722	5.68955	5.69435	5.82325	5.64505	5.8016	5.6424	5.6656	5.7135	5.6579	5.7308	5.9417	5.7048	5.682	5.6081	5.71484	0.0972298	0.511108	0.732379	5.722	5.69195	5.73415	DU	5.71484	0.106265	0.852417	0.908177	0.75357	0.910256	0.591899	0.809898						27040159	Potri.001G094200.1	similar to COP1-INTERACTIVE PROTEIN 1; [ co-ortholog (2of2) of At1g64330, At5g41790, ]	POPTR_0001s10360	AT5G41790.1	CIP1	COP1-interactive protein 1	PF07765
Potri.001G094300	5.13335	5.10395	5.2077	5.08645	5.10385	5.1946	5.0721	4.9691	5.2388	5.3761	5.0393	4.9482	5.2247	4.7607	5.447	5.12706	0.273613	0.990723	0.993741	5.13335	5.15583	5.09515	SD	5.12706	0.234638	0.935084	0.96043	0.915035	0.971561	0.72539	0.882137						27043548	Potri.001G094300.1	similar to myosin heavy chain-related; weakly similar to M protein; similar to serotype 5 precursor (SP:P02977) {Streptococcus pyogenes} and to Myosin heavy chain; similar to non-muscle (SP:Q99323) (Zipper protein) (Myosin II) {Drosophila melanogaster}; [	POPTR_0001s10350	AT1G64320.1		myosin heavy chain-related
Potri.001G094400	7.73035	7.5967	7.4079	7.41415	7.7433	7.8045	7.6562	7.5101	7.6833	7.6055	7.2103	7.7399	7.0884	7.775	7.7116	7.57848	0.252318	0.555667	0.755577	7.73035	7.5023	7.57873	DS	7.57848	0.25699	0.613151	0.754358	0.33962	0.68924	0.686683	0.862535						27044957	Potri.001G094400.1	similar to crooked neck protein; putative; similar to cell cycle protein; putative; similar to Swiss-Prot:P17886 crooked neck protein (Drosophila melanogaster); [ ortholog of At3g13210,At3g51110,At5g45990,At5g41770,]	POPTR_0001s10340	AT5G41770.1		crooked neck protein, putative / cell cycle protein, putative	PF02184	PTHR11246:SF3,PTHR11246	KOG1915	GO:0006396,GO:0005622,GO:0006397,GO:0005634		K12869
Potri.001G094500	6.29645	6.96785	6.509	6.4007	6.30635	6.3842	6.2087	6.8874	7.0483	6.8996	6.1184	6.2378	6.5636	6.4447	6.168	6.49607	0.291491	0.26426	0.572268	6.29645	6.73843	6.35353	UD	6.49607	0.303381	0.187007	0.425432	0.13641	0.48695	0.115861	0.418075						27042901	Potri.001G094500.1		POPTR_0001s10330	AT4G11110.1	SPA2	SPA1-related 2	PF00400,PF00069	PTHR22847:SF121,PTHR22847	KOG1033	GO:0004672,GO:0005524,GO:0006468,GO:0005515
Potri.001G094600	6.7901	6.3112	5.94215	6.13145	6.58715	6.9921	6.5881	6.3968	6.2256	5.9565	5.9278	6.0795	6.1834	6.3548	6.8195	6.35241	0.204961	0.0441927	0.268305	6.7901	6.12667	6.3593	DS	6.35241	0.281299	0.0796962	0.294892	0.0296248	0.230486	0.280476	0.590834						27048705	Potri.001G094600.1	nucleotide-sugar transporter family protein; similar to low similarity to SP|Q61420 CMP-sialic acid transporter {Mus musculus}; [ co-ortholog (2of2) of At5g41760, ]	POPTR_0001s10320	AT5G41760.1		Nucleotide-sugar transporter family protein	PF04142	PTHR10231,PTHR10231:SF6	KOG2234	GO:0016020,GO:0005351,GO:0008643,GO:0000139,GO:0016021,GO:0055085
Potri.001G094700	10.9047	8.10965	7.617	8.93805	9.23745	10.6111	11.1983	8.2569	7.9624	7.8095	7.4245	9.0066	8.8695	9.4122	9.0627	8.96137	0.26846	0.000428	0.0294303	10.9047	7.86332	9.08775	DU	8.96137	0.314574	3.37e-05	0.0084441	1.03e-05	0.0036817	0.0009021	0.0662284						27044922	Potri.001G094700.1		POPTR_0001s10310	AT3G61640.1	AGP20,AtAGP20	arabinogalactan protein 20	PF06376
Potri.001G094800	6.88845	6.88755	6.80095	6.39935	6.34985	7.1927	6.5842	7.2255	6.5496	6.653	6.9489	6.74	6.0587	6.4723	6.2274	6.66523	0.379317	0.485565	0.718958	6.88845	6.84425	6.3746	SD	6.66523	0.322791	0.13405	0.367885	0.878832	0.95852	0.0786393	0.362176		Cytokinin	Signaling positive		ERF	27042170	Potri.001G094800.1		POPTR_0001s10300	AT4G23750.1	CRF2,TMO3	cytokinin response factor 2	PF00847			GO:0003700,GO:0006355
Potri.001G094900	12.1393	10.4116	10.3925	9.89075	9.24165	12.3929	11.8856	11.4699	9.3533	11.063	9.7219	10.0725	9.709	9.7457	8.7376	10.4151	0.876601	0.129059	0.431635	12.1393	10.402	9.5662	DD	10.4151	0.780462	0.0197121	0.163759	0.0369949	0.259224	0.173663	0.487358						27041319	Potri.001G094900.1	similar to ubiquitin conjugating-like enzyme. [ORG:Malus x domestica]; [ co-ortholog (10of12) of AAV34697, AAU14828, AAM08932, AAN03469, AAA64427, AAU14827, ]	POPTR_0001s10290	AT1G64230.1	UBC28	ubiquitin-conjugating enzyme 28	PF00179	PTHR24068	KOG0417	GO:0016881,GO:0005515	6.3.2.19	K06689
Potri.001G095000																																					27042956	Potri.001G095000.1
Potri.001G095100	13.2774	12.5696	12.4142	12.2706	12.3431	13.258	13.2969	12.6215	12.5177	12.6414	12.1871	12.3044	12.2369	12.6222	12.064	12.575	0.231262	0.0352573	0.240882	13.2774	12.4919	12.3069	DD	12.575	0.20591	0.002756	0.0648132	0.0031375	0.0685968	0.244352	0.557573						27041124	Potri.001G095100.1
Potri.001G095200	6.9092	6.8769	7.8744	7.17115	7.20315	7.1027	6.7157	6.8002	6.9536	7.9867	7.7621	7.0804	7.2619	7.3442	7.0621	7.20696	0.183376	0.0145307	0.154475	6.9092	7.37565	7.18715	UD	7.20696	0.40781	0.456106	0.644876	0.228128	0.596006	0.534191	0.775837						27045462	Potri.001G095200.1	similar to leucine-rich repeat transmembrane protein kinase; putative; similar to receptor-like protein kinase - Arabidopsis thaliana RKL1; similar to PID:g4008006; [ co-ortholog (1of2) of At4g23740, ]	POPTR_0001s10280	AT4G23740.1		Leucine-rich repeat protein kinase family protein	PF00069,PF00560,PF08263	PTHR24420,PTHR24420:SF850	KOG1187	GO:0004672,GO:0005524,GO:0006468,GO:0005515
Potri.001G095300	7.86095	7.35975	7.08415	7.2961	6.89895	7.723	7.9989	7.359	7.3605	7.4934	6.6749	7.7127	6.8795	7.2453	6.5526	7.29998	0.438192	0.363066	0.6476	7.86095	7.22195	7.09753	DS	7.29998	0.412959	0.161037	0.398495	0.117133	0.454833	0.682828	0.860249						27040232	Potri.001G095300.1		POPTR_0001s10270	AT3G61610.1		Galactose mutarotase-like superfamily protein	PF01263	PTHR11122	KOG1594	GO:0016853,GO:0005975	5.1.3.15	K01792
Potri.001G095400	5.85255	5.76175	6.3552	6.233	6.32265	5.6945	6.0106	5.8131	5.7104	5.8564	6.854	5.6507	6.8153	6.1805	6.4648	6.10503	0.504261	0.676415	0.818704	5.85255	6.05847	6.27782	UU	6.10503	0.482792	0.600886	0.745885	0.637427	0.856091	0.540995	0.779625						27040863	Potri.001G095400.1			AT5G53340.1		Galactosyltransferase family protein	PF01762	PTHR11214,PTHR11214:SF7		GO:0008378,GO:0006486,GO:0016020
Potri.001G095500	5.9405	6.0227	5.895	6.13615	6.3981	5.8835	5.9975	5.7952	6.2502	5.8726	5.9174	6.1528	6.1195	6.3155	6.4807	6.07849	0.158249	0.1158	0.411682	5.9405	5.95885	6.26713	SU	6.07849	0.173262	0.0707862	0.279796	0.906104	0.968345	0.040031	0.280905						27048396	Potri.001G095500.1		POPTR_0001s10250	AT4G11160.1		Translation initiation factor 2, small GTP-binding protein	PF00009,PF11987	PTHR23115:SF41,PTHR23115	KOG1145	GO:0003924,GO:0005525,GO:0015093,GO:0015684,GO:0016021,GO:0007264,GO:0005622,GO:0005524,GO:0006576		K02519
Potri.001G095600	7.3687	7.7827	7.61025	8.0247	8.27515	7.4581	7.2793	7.6929	7.8725	7.3792	7.8413	7.9165	8.1329	8.3849	8.1654	7.8123	0.193073	0.0306639	0.225368	7.3687	7.69648	8.14992	SU	7.8123	0.199589	0.0063766	0.0982568	0.099746	0.420437	0.0147967	0.193494						27040388	Potri.001G095600.1		POPTR_0001s10240	AT3G59140.1	ATMRP14,MRP14	multidrug resistance-associated protein 14	PF00664,PF00005	PTHR24223:SF21,PTHR24223	KOG0054	GO:0005524,GO:0016887,GO:0042626,GO:0006810,GO:0055085,GO:0016021
Potri.001G095700	5.60385	5.69115	5.62555	5.3167	5.73965	5.6583	5.5494	5.4575	5.9248	5.6798	5.5713	5.3343	5.2991	5.3653	6.114	5.59538	0.283512	0.637241	0.797872	5.60385	5.65835	5.52818	SD	5.59538	0.289108	0.82029	0.88804	0.833893	0.941005	0.544528	0.781883						27040293	Potri.001G095700.1		POPTR_0001s10230	AT3G59140.1	ATMRP14,MRP14	multidrug resistance-associated protein 14	PF00005	PTHR24223:SF21,PTHR24223		GO:0005524,GO:0016887
Potri.001G095800	7.06145	6.9817	6.82505	6.61085	6.14555	7.2516	6.8713	7.2139	6.7495	7.3817	6.2684	7.0977	6.124	5.9216	6.3695	6.72492	0.524255	0.494279	0.724043	7.06145	6.90337	6.3782	SD	6.72492	0.480366	0.232682	0.468048	0.715227	0.893095	0.165992	0.479031						27046498	Potri.001G095800.1	6-phosphogluconate dehydrogenase family protein; [ co-ortholog (1of2) of At1g64190, At5g41670, ]	POPTR_0001s10220	AT5G41670.1		6-phosphogluconate dehydrogenase family protein	PF00393,PF03446	PTHR11811	KOG2653	GO:0004616,GO:0050661,GO:0006098,GO:0055114	1.1.1.44	K00033
Potri.001G095900	5.28285	5.2125	5.37335	5.5715	5.23155	5.3147	5.251	5.3419	5.0831	4.9815	5.7652	5.7442	5.3988	5.2767	5.1864	5.33435	0.285075	0.722059	0.842443	5.28285	5.29293	5.40153	SU	5.33435	0.279739	0.828662	0.893491	0.967989	0.989296	0.600055	0.814019						27045582	Potri.001G095900.1	dynamin family protein; similar to mx2 protein GI:5578742 from (Mus musculus musculus); [ co-ortholog (1of2) of At1g60530, At1g60540, At1g60500, ]	POPTR_0001s10210	AT1G60500.1	DRP4C	Dynamin related protein 4C	PF01031,PF00350,PF02212	PTHR11566:SF22,PTHR11566	KOG0446	GO:0003924,GO:0005525
Potri.001G096000	5.9418	5.9099	5.6797	5.9857	6.1317	5.9801	5.9035	5.6	6.2198	5.6822	5.6772	6.0133	5.9581	5.9309	6.3325	5.92976	0.235452	0.499878	0.726889	5.9418	5.7948	6.0587	DU	5.92976	0.224084	0.310089	0.533702	0.47348	0.772057	0.139756	0.447446						27048616	Potri.001G096000.1	similar to expressed protein in Arabidopsis thaliana; similar to expression supported by MPSS; [ co-ortholog (1of2) of At4g23720, ]	POPTR_0001s10200	AT4G23720.1		Protein of unknown function (DUF1191)	PF06697
Potri.001G096100	6.5859	6.73195	5.85395	6.29665	6.46645	6.5633	6.6085	6.4138	7.0501	5.932	5.7759	6.3057	6.2876	6.5657	6.3672	6.38698	0.217029	0.0567272	0.300858	6.5859	6.29295	6.38155	DS	6.38698	0.384564	0.692437	0.804765	0.408246	0.732894	0.754083	0.895638						27041262	Potri.001G096100.1		POPTR_0001s10190	AT3G61600.1	ATPOB1,POB1	POZ/BTB containin G-protein 1	PF07707,PF00651	PTHR24412:SF37,PTHR24412		GO:0005515
Potri.001G096200	6.9502	6.3996	6.5256	6.55845	6.1263	7.093	6.8074	6.6277	6.1715	6.5173	6.5339	6.8179	6.299	6.1815	6.0711	6.51203	0.239041	0.122303	0.421962	6.9502	6.4626	6.34237	DD	6.51203	0.264125	0.0821736	0.298937	0.0704941	0.359037	0.540262	0.779223						27043771	Potri.001G096200.1		POPTR_0001s10180	AT5G41620.1
Potri.001G096300																																					27045404	Potri.001G096300.1
Potri.001G096400	5.26345	5.4908	5.2422	5.3187	5.62955	5.2667	5.2602	5.5387	5.4429	5.1117	5.3727	5.3251	5.3123	5.3531	5.906	5.38894	0.195756	0.343784	0.633533	5.26345	5.3665	5.47412	UU	5.38894	0.223617	0.562527	0.719911	0.611105	0.843141	0.517966	0.765938						27044691	Potri.001G096400.1	similar to cation/hydrogen exchanger; similar to putative (CHX18); similar to monovalent cation:proton antiporter family 2 (CPA2) member; similar to PMID:11500563; similar to cation/hydrogen exchanger; similar to putative (CHX18); similar to monovalent ca	POPTR_0001s10170	AT5G41610.1	ATCHX18,CHX18	cation/H+ exchanger 18	PF00999	PTHR16254	KOG1650	GO:0015299,GO:0006812,GO:0055085,GO:0016021
Potri.001G096500																																					27047118	Potri.001G096500.1		POPTR_0001s10160	AT1G64160.1		Disease resistance-responsive (dirigent-like protein) family protein	PF03018	PTHR21495:SF5,PTHR21495
Potri.001G096600	7.3728	5.92325	5.8664	5.59055	5.81935	7.4637	7.2819	5.4533	6.3932	5.4295	6.3033	5.5306	5.6505	5.8425	5.7962	6.11447	0.411887	0.037618	0.249045	7.3728	5.89482	5.70495	DS	6.11447	0.359332	0.0026302	0.0637438	0.0020849	0.0551634	0.479235	0.741302						27045933	Potri.001G096600.1	similar to pathogenesis-related protein. [ORG:Pisum sativum]; [ co-ortholog (2of6) of AAF25371, P13240, AAD25355, AAB18669, 1604467C, T06433, AAF25372, AAA33662, ]	POPTR_0001s10150	AT1G64160.1		Disease resistance-responsive (dirigent-like protein) family protein	PF03018	PTHR21495:SF5,PTHR21495
Potri.001G096700																																					27044073	Potri.001G096700.1
Potri.001G096800	7.06385	6.54855	6.56265	6.7114	6.5598	6.8108	7.3169	6.4842	6.6129	6.56	6.5653	6.6655	6.7573	6.4897	6.6299	6.68925	0.173439	0.116142	0.412353	7.06385	6.5556	6.6356	DS	6.68925	0.157474	0.0191795	0.16192	0.0073897	0.112063	0.495756	0.751463						27041818	Potri.001G096800.1	similar to pathogenesis-related protein. [ORG:Pisum sativum]; [ co-ortholog (3of6) of AAF25371, P13240, AAD25355, AAB18669, 1604467C, T06433, AAF25372, AAA33662, ]	POPTR_0001s10130	AT1G64160.1		Disease resistance-responsive (dirigent-like protein) family protein	PF03018	PTHR21495:SF5,PTHR21495
Potri.001G096900	5.35875	5.49695	5.56385	5.6532	5.7801	5.3485	5.369	5.5329	5.461	5.2757	5.852	5.5418	5.7646	5.5175	6.0427	5.57057	0.257524	0.592309	0.774488	5.35875	5.5304	5.71665	UU	5.57057	0.2243	0.233371	0.468525	0.406205	0.731238	0.278669	0.589638						27048737	Potri.001G096900.1	similar to pathogenesis-related protein. [ORG:Pisum sativum]; [ co-ortholog (6of6) of AAF25371, P13240, AAD25355, AAB18669, 1604467C, T06433, AAF25372, AAA33662, ]	POPTR_0001s10120	AT4G23690.1		Disease resistance-responsive (dirigent-like protein) family protein	PF03018	PTHR21495:SF5,PTHR21495
Potri.001G097000	7.31545	7.62355	7.30035	7.66555	7.9374	7.2804	7.3505	7.5524	7.6947	6.9713	7.6294	7.384	7.9471	7.519	8.3558	7.56846	0.384132	0.500254	0.726993	7.31545	7.46195	7.80147	SU	7.56846	0.361771	0.28855	0.516486	0.654279	0.864515	0.226077	0.541356						27047717	Potri.001G097000.1		POPTR_0001s10110
Potri.001G097100	7.7864	7.9956	8.1669	8.1728	8.5412	7.6626	7.9102	8.1315	7.8597	7.9409	8.3929	8.237	8.1086	8.6169	8.4655	8.13258	0.194652	0.0779647	0.34837	7.7864	8.08125	8.357	UU	8.13258	0.225043	0.056386	0.255311	0.174072	0.537339	0.126719	0.432446						27040621	Potri.001G097100.1		POPTR_0001s10100	AT1G64150.1		Uncharacterized protein family (UPF0016)
Potri.001G097200	8.15505	8.229	7.33415	7.8421	7.3916	8.1526	8.1575	8.3255	8.1325	8.1085	6.5598	8.1703	7.5139	7.4876	7.2956	7.79038	0.538838	0.414515	0.67921	8.15505	7.78158	7.61685	DD	7.79038	0.592265	0.599347	0.745043	0.490162	0.78125	0.70578	0.871727						27046338	Potri.001G097200.1		POPTR_0001s10090	AT1G64140.1
Potri.001G097300	5.1453	5.32	5.16115	5.10185	5.36295	5.1928	5.0978	5.3437	5.2963	5.1797	5.1426	4.9618	5.2419	5.2652	5.4607	5.21825	0.113721	0.223218	0.537294	5.1453	5.24057	5.2324	US	5.21825	0.150271	0.751584	0.844477	0.487885	0.779794	0.940827	0.977872						27047057	Potri.001G097300.1		POPTR_0001s10080	AT3G18440.1	ALMT9,AtALMT9	aluminum-activated malate transporter 9	PF11744		KOG4711	GO:0006810,GO:0005886,GO:0010044
Potri.001G097400	6.1009	6.09615	5.952	5.88755	5.98395	6.0958	6.106	6.2583	5.934	6.1286	5.7754	5.8293	5.9458	6.1434	5.8245	6.00411	0.185821	0.739038	0.850658	6.1009	6.02407	5.93575	SD	6.00411	0.170176	0.540003	0.704637	0.61825	0.846736	0.486797	0.746142						27044512	Potri.001G097400.1	similar to calcium-dependent protein kinase 1. [ORG:Vicia faba]; [ co-ortholog (2of6) of CAC41022, 1S6I_A, A43713, CAE54079, AAB00806, AAK26164, AAP03012, CAC41023, CAC41003, P28583, CAC44471, AAV28169, CAC83060, AAK38161, AAB21539, ]	POPTR_0001s10070	AT4G23650.1	CDPK6,CPK3	calcium-dependent protein kinase 6	PF00069,PF00036	PTHR24349,PTHR24349:SF13	KOG0032	GO:0004672,GO:0005524,GO:0006468	2.7.11.1	K13412
Potri.001G097500	6.4972	6.5239	6.5894	6.54885	6.4305	6.5509	6.4435	6.5395	6.5083	6.828	6.3508	6.8371	6.2606	6.4916	6.3694	6.51797	0.242387	0.969048	0.980073	6.4972	6.55665	6.48968	UD	6.51797	0.211138	0.894991	0.935023	0.754585	0.910459	0.667276	0.851642						27044741	Potri.001G097500.1		POPTR_0001s10060	AT5G60750.1		CAAX amino terminal protease family protein	PF02517			GO:0016020		K07052
Potri.001G097600	5.5796	5.71895	5.683	6.0855	5.8852	5.6922	5.467	5.7633	5.6746	5.6455	5.7205	6.1912	5.9798	5.7473	6.0231	5.79045	0.136001	0.0722531	0.33551	5.5796	5.70097	5.98535	SU	5.79045	0.138303	0.0204606	0.166399	0.344624	0.692524	0.0227295	0.225577						27040360	Potri.001G097600.1		POPTR_0001s10050	AT1G64110.2		P-loop containing nucleoside triphosphate hydrolases superfamily protein	PF00004	PTHR23074,PTHR23074:SF20	KOG0737	GO:0005524,GO:0009378,GO:0006281,GO:0006310
Potri.001G097700	8.016	8.458	8.3599	8.09765	7.8256	7.9876	8.0444	8.5851	8.3309	8.6955	8.0243	8.2746	7.9207	7.9304	7.7208	8.15143	0.262208	0.244501	0.5558	8.016	8.40895	7.96162	UD	8.15143	0.247097	0.0819565	0.298772	0.108938	0.438078	0.037542	0.274666						27040840	Potri.001G097700.1	reticulon family protein; weakly similar to SP|O95197|Reticulon protein 3 Neuroendocrine (specific-protein like-{Homo) {sapiens} ; [ ortholog of At1g64090,]	POPTR_0001s10040	AT1G64090.1	RTNLB3	Reticulan like protein B3	PF02453	PTHR10994	KOG1792	GO:0005783
[truncated: 49,751 more rows]

## Sheet: Variable descriptions
Supplementary Data File 1. Populus gene models, relative gene expression data by month and dormancy state, differential expression statistics, Populus v3.0 gene annotations, and identification of gene sets used in gene set enrichment analysis (GSEA).
[truncated: 49 more rows]
