# Supplementary material for: Extensive Transcriptome Changes During Natural Onset and Release of Vegetative Bud Dormancy in Populus
Source: Front Plant Sci. 2015 Dec 17;6:989. doi: 10.3389/fpls.2015.00989 (PMC4681841; doi:10.3389/fpls.2015.00989)
Supplement: Supplementary file 4 [file Data_File_S2.XLSX]

## Sheet: Supplementary Data File 2
Supplementary Data File 2. Upstream sequence motifs overrepresented in eight gene expression pattern-groups.
MOTIF_NUM	PATTERN	MOTIF_ID	MOTIF	SEQ_HITS_P	MOTIF_MN_HITS_P	SITE_NUM	SITE	SIGNAL_SEQ	LOC	STRAND	PROPOSED_FUNCTIONS	PLANTCARE_NAME	PLANTCARE_FUNCTION	TOT_SEQ	SEQ_HITS	MOTIF_HITS	MOTIF_MN_HITS	MOTIF_HITS_STD	SEQ_HITS_RAND_P	PLACE_DESCRIPTION	COLOR
1	DD	DD_1	CCCCCCCC	0.291022	4.77041e-13									62	3	37	0.596774	2.79088	0.0483871		1
2	DD	DD_2	CCCCCCC	0.48058	1.35357e-10									62	5	43	0.693548	3.09312	0.0806452		0
3	DD	DD_3	CCCCCC	0.821487	7.91763e-07									62	9	56	0.903226	3.45809	0.145161		1
4	DD	DD_4	GCGCGCA	0.00299958	2.47387e-06	S000501	CGCGBOXAT	VCGCGB	(1/1)	(+/-)	Stress responses			62	8	16	0.258065	0.739125	0.129032	"CGCG box" recognized by AtSR1-6 (Arabidopsis thaliana signal-responsive genes); Multiple CGCG elements are found in promoters of many genes; Ca++/calmodulin binds to all AtSRs; V=A/C/G; B=G/T/C;	0
5	DD	DD_5	CGGCCC	0.0190718	2.70004e-05	S000483	SORLIP2AT	GGGCC	(2)	(-)	Light responses			62	13	23	0.370968	0.884159	0.209677	One of "Sequences Over-Represented in Light-Induced Promoters (SORLIPs) in Arabidopsis; Computationally identified phyA-induced motifs; See also S000482, S000484, S000485, S000486 (all SORLIPs), and also S000487, S000488, S000489, S000490 (all SORLREPs);	1
6	DD	DD_6	ACGAC	0.000201974	4.15278e-05									62	51	97	1.56452	1.19974	0.822581		0
7	DD	DD_7	CATGTGG	0.0175977	7.15911e-05	S000144	EBOXBNNAPA	CANNTG	(1/1)	(+/-)	Cold, dehydration, and light responses			62	18	29	0.467742	0.9791	0.290323	E-box of napA storage-protein gene of Brassica napus (B.n.); See S000042 (CACGTGMOTIF); see S000407 (Myc consensus: CANNTG); This sequence is also known as RRE (R response element)(Hartmann et al., 2005);	1
7	DD	DD_7	CATGTGG	0.0175977	7.15911e-05	S000174	MYCATRD22	CACATG	(1)	(-)	Cold, dehydration responses			62	18	29	0.467742	0.9791	0.290323	Binding site for MYC (rd22BP1) in Arabidopsis (A.t.) dehydration-resposive gene, rd22; MYC binding site in rd22 gene of Arabidopsis thaliana; ABA-induction; Located at ca. -200 of rd22 gene; Also MYB at ca. -141 of rd22 gene; See also S000175 (MYBATRD22);	1
7	DD	DD_7	CATGTGG	0.0175977	7.15911e-05	S000407	MYCCONSENSUSAT	CANNTG	(1/1)	(+/-)	Cold, dehydration, and other responses			62	18	29	0.467742	0.9791	0.290323	MYC recognition site found in the promoters of the dehydration-responsive gene rd22 and many other genes in Arabidopsis; Binding site of ATMYC2 (previously known as rd22BP1); see S000144 (E-box; CANNTG), S000174 (MYCATRD22); N=A/T/G/C; MYC recognition sequence in CBF3 promoter; Binding site of ICE1 (inducer of CBF expression 1) that regulates the transcription of CBF/DREB1 genes in the cold in Ar…	1
7	DD	DD_7	CATGTGG	0.0175977	7.15911e-05	S000413	MYCATERD1	CATGTG	(1)	(+)	Cold, dehydration responses			62	18	29	0.467742	0.9791	0.290323	MYC recognition sequence (from -466 to -461) necessary for expression of erd1 (early responsive to dehydration) in dehydrated Arabidopsis; NAC protein bound specifically to the CATGTG motif (Tran et al., 2004)); NAC protein bound specifically to the CATGTG motif (Tran et al., 2004);	1
8	DD	DD_8	CCGGCCC	0.0635195	7.23825e-05	S000483	SORLIP2AT	GGGCC	(3)	(-)	Light responses			62	6	13	0.209677	0.743512	0.0967742	One of "Sequences Over-Represented in Light-Induced Promoters (SORLIPs) in Arabidopsis; Computationally identified phyA-induced motifs; See also S000482, S000484, S000485, S000486 (all SORLIPs), and also S000487, S000488, S000489, S000490 (all SORLREPs);	0
9	DD	DD_9	AACTAT	0.00243703	9.27192e-05									62	59	160	2.58065	1.55074	0.951613		1
10	DD	DD_10	CTCTAAC	0.000505502	0.000121853									62	21	26	0.419355	0.70821	0.33871		0
11	DD	DD_11	ATATTTA	0.00491954	0.000141742	S000098	ROOTMOTIFTAPOX1	ATATT	(1)	(+)	Starch degradation gene expression	Unnamed_6	Zea mays	62	58	179	2.8871	2.15605	0.935484	Motif found both in promoters of rolD;	1
12	DD	DD_12	AACGAC	8.75794e-05	0.000195642						Auxin responses	TGA-element	Auxin-responsive element	62	34	44	0.709677	0.770151	0.548387		0
13	DD	DD_13	ATGTGG	0.0215072	0.000344343									62	41	76	1.22581	1.43031	0.66129		1
14	DD	DD_14	CGCGCA	0.105804	0.000368459									62	10	20	0.322581	0.838089	0.16129		0
15	DD	DD_15	CCCGG	0.498859	0.00119044									62	23	69	1.1129	4.09604	0.370968		1
16	DD	DD_16	ACTAT	0.603639	0.00155135									62	61	329	5.30645	2.4069	0.983871		0
17	DS	DS_17	AATTTAT	0.0524674	1.81812e-12									466	413	1464	3.14163	2.30536	0.886266		1
18	DS	DS_18	AAATTAAA	0.00169544	2.6009e-12	S000081	POLASIG2	AATTAAA	(2)	(+)	Polyadenylation-like motif			466	388	1241	2.66309	2.13599	0.832618	"PolyA signal"; poly A signal found in rice alpha-amylase; -10 to -30 in the case of animal genes. AATAAA; AATAAT; AATTAAA; AATAAG;	0
19	DS	DS_19	AAATTTAT	0.000490706	2.7731e-11									466	299	623	1.33691	1.481	0.641631		1
20	DS	DS_20	AATTAAAA	0.0217372	6.15704e-11	S000081	POLASIG2	AATTAAA	(1)	(+)	Polyadenylation-like motif			466	377	1238	2.65665	2.17134	0.809013	"PolyA signal"; poly A signal found in rice alpha-amylase; -10 to -30 in the case of animal genes. AATAAA; AATAAT; AATTAAA; AATAAG;	0
21	DS	DS_21	ATATAAT	8.2297e-05	9.13012e-10									466	392	1044	2.24034	1.7707	0.841202		1
22	DS	DS_22	CACACACA	0.206336	1.45046e-09									466	72	264	0.566524	2.26772	0.154506		0
23	DS	DS_23	AAAAACT	0.000908411	2.12254e-09									466	397	1030	2.2103	1.67754	0.851931		1
24	DS	DS_24	ATAATTA	0.00433756	2.23148e-09									466	379	1203	2.58155	2.15862	0.813305		0
25	DS	DS_25	ACACACAC	0.43289	2.37407e-09									466	63	261	0.560086	2.25462	0.135193		1
26	DS	DS_26	AAAAATTT	0.000184312	3.2115e-09									466	325	698	1.49785	1.48851	0.697425		0
27	DS	DS_27	AAAGTT	0.179847	5.35633e-09	S000265	DOFCOREZM	AAAG	(1)	(+)	Dof transcription factor responses			466	434	1526	3.27468	2.14638	0.93133	Core site required for binding of Dof proteins in maize (Z.m.); Dof proteins are DNA binding proteins, with presumably only one zinc finger, and are unique to plants; Four cDNAs encoding Dof proteins, Dof1, Dof2, Dof3 and PBF, have been isolated from maize; PBF is an endosperm specific Dof protein that binds to prolamin box; Maize Dof1 enhances transcription from the promoters of both cytosolic o…	1
28	DS	DS_28	AATTATA	0.0020309	7.21962e-09									466	397	1192	2.55794	1.98975	0.851931		0
29	DS	DS_29	TGAAAAA	0.00488792	7.61422e-09	S000198	GT1CONSENSUS	GRWAAW	(2)	(+)	Stress and light responses			466	415	1297	2.78326	2.19886	0.890558	Consensus GT-1 binding site in many light-regulated genes, e.g., RBCS from many species, PHYA from oat and rice, spinach RCA and PETA, and bean CHS15; R=A/G; W=A/T; For a compilation of related GT elements and factors, see Villain et al. (1996); GT-1 can stabilize the TFIIA-TBP-DNA (TATA box) complex; The activation mechanism of GT-1 may be achieved through direct interaction between TFIIA and GT…	1
29	DS	DS_29	TGAAAAA	0.00488792	7.61422e-09	S000453	GT1GMSCAM4	GAAAAA	(2)	(+)	Stress responses			466	415	1297	2.78326	2.19886	0.890558	"GT-1 motif" found in the promoter of soybean (Glycine max) CaM isoform, SCaM-4; Plays a role in pathogen- and salt-induced SCaM-4 gene expression; See also S000198 (GT-1 consensus);	1
30	DS	DS_30	AATTTATA	0.000210793	1.98425e-08	S000109	TATABOX2	TATAAAT	(2)	(-)	TATA-box motif			466	255	435	0.933476	1.1242	0.54721	"TATA box"; TATA box found in the 5'upstream region of pea legA gene; sporamin A of sweet potato; TATA box found in beta-phaseolin promoter (Grace et al.); sequence and spacing of TATA box elements are critical for accurate initiation (Grace et al.);	0
31	DS	DS_31	AATAAATT	0.00641157	5.79506e-08	S000080	POLASIG1	AATAAA	(1)	(+)	Polyadenylation-like motif			466	329	728	1.56223	1.47853	0.706009	"PolyA signal"; poly A signal found in legA gene of pea, rice alpha-amylase; -10 to -30 in the case of animal genes. Near upstream elements (NUE) in Arabidopsis (Loke et al. 2005);	1
32	DS	DS_32	TTATAAA	0.00558558	7.78495e-08									466	379	1220	2.61803	2.25233	0.813305		0
33	DS	DS_33	AAAACT	0.158644	9.24143e-08									466	455	2070	4.44206	2.45864	0.976395		1
34	DS	DS_34	ACAAAAAA	0.00239522	1.19804e-07									466	308	599	1.28541	1.32736	0.660944		0
35	DS	DS_35	CACACAC	0.329889	1.56504e-07									466	113	337	0.723176	2.39245	0.242489		1
36	DS	DS_36	AAAAGT	0.0500843	7.80957e-07	S000265	DOFCOREZM	AAAG	(2)	(+)	Dof transcription factor responses			466	442	1596	3.42489	2.24463	0.948498	Core site required for binding of Dof proteins in maize (Z.m.); Dof proteins are DNA binding proteins, with presumably only one zinc finger, and are unique to plants; Four cDNAs encoding Dof proteins, Dof1, Dof2, Dof3 and PBF, have been isolated from maize; PBF is an endosperm specific Dof protein that binds to prolamin box; Maize Dof1 enhances transcription from the promoters of both cytosolic o…	0
37	DS	DS_37	TTATAA	0.0206873	1.3726e-06									466	419	1369	2.93777	2.01454	0.899142		1
38	DS	DS_38	TGAAAAAA	0.00367284	1.40778e-06	S000198	GT1CONSENSUS	GRWAAW	(2)	(+)	Stress and light responses			466	315	662	1.4206	1.67509	0.675966	Consensus GT-1 binding site in many light-regulated genes, e.g., RBCS from many species, PHYA from oat and rice, spinach RCA and PETA, and bean CHS15; R=A/G; W=A/T; For a compilation of related GT elements and factors, see Villain et al. (1996); GT-1 can stabilize the TFIIA-TBP-DNA (TATA box) complex; The activation mechanism of GT-1 may be achieved through direct interaction between TFIIA and GT…	0
38	DS	DS_38	TGAAAAAA	0.00367284	1.40778e-06	S000453	GT1GMSCAM4	GAAAAA	(2)	(+)	Stress responses			466	315	662	1.4206	1.67509	0.675966	"GT-1 motif" found in the promoter of soybean (Glycine max) CaM isoform, SCaM-4; Plays a role in pathogen- and salt-induced SCaM-4 gene expression; See also S000198 (GT-1 consensus);	0
39	DS	DS_39	TATATAA	0.000773581	1.78559e-06	S000111	TATABOX4	TATATAA	(1)	(+)	TATA-box motif			466	370	1060	2.27468	1.97128	0.793991	"TATA box"; TATA box found in the 5'upstream region of sweet potato sporamin A gene; TATA box found in beta-phaseolin promoter (Grace et al.); sequence and spacing of TATA box elements are critical for accurate initiation (Grace et al.);	1
40	DS	DS_40	AATAATTA	0.000210391	1.80291e-06	S000088	POLASIG3	AATAAT	(1)	(+)	Polyadenylation-like motif			466	291	553	1.1867	1.2977	0.624464	"Plant polyA signal"; Consensus sequence for plant polyadenylation signal;	0
41	DS	DS_41	GAAAAATA	2.2582e-06	1.90871e-06	S000198	GT1CONSENSUS	GRWAAW	(1)	(+)	Stress and light responses			466	277	433	0.929185	1.03445	0.594421	Consensus GT-1 binding site in many light-regulated genes, e.g., RBCS from many species, PHYA from oat and rice, spinach RCA and PETA, and bean CHS15; R=A/G; W=A/T; For a compilation of related GT elements and factors, see Villain et al. (1996); GT-1 can stabilize the TFIIA-TBP-DNA (TATA box) complex; The activation mechanism of GT-1 may be achieved through direct interaction between TFIIA and GT…	1
41	DS	DS_41	GAAAAATA	2.2582e-06	1.90871e-06	S000453	GT1GMSCAM4	GAAAAA	(1)	(+)	Stress responses			466	277	433	0.929185	1.03445	0.594421	"GT-1 motif" found in the promoter of soybean (Glycine max) CaM isoform, SCaM-4; Plays a role in pathogen- and salt-induced SCaM-4 gene expression; See also S000198 (GT-1 consensus);	1
42	DS	DS_42	TATAATA	6.52474e-06	1.95248e-06									466	364	821	1.7618	1.57267	0.781116		0
43	DS	DS_43	ATAATTCA	0.000506039	2.67538e-06									466	151	202	0.433476	0.727211	0.324034		1
44	DS	DS_44	AATTATAT	3.01297e-05	3.37301e-06									466	288	489	1.04936	1.07235	0.618026		0
45	DS	DS_45	AATATAAA	0.00548305	4.52408e-06	S000098	ROOTMOTIFTAPOX1	ATATT	(1)	(-)	Starch degradation gene expression			466	321	666	1.42918	1.39139	0.688841	Motif found both in promoters of rolD;	1
46	DS	DS_46	AATTTTAT	0.00481676	4.55343e-06									466	319	654	1.40343	1.32503	0.684549		0
47	DS	DS_47	CAAAAAAA	0.0862247	4.84909e-06									466	330	723	1.5515	1.57315	0.708155		1
48	DS	DS_48	AAAAACTA	0.000361647	4.95008e-06									466	253	408	0.875536	1.07725	0.542918		0
49	DS	DS_49	TAATATAA	0.0255626	5.72946e-06	S000098	ROOTMOTIFTAPOX1	ATATT	(2)	(-)	Starch degradation gene expression			466	238	422	0.905579	1.15332	0.51073	Motif found both in promoters of rolD;	1
50	DS	DS_50	ATTTTTC	0.0173254	6.09733e-06	S000198	GT1CONSENSUS	GRWAAW	(2)	(-)	Stress and light responses			466	377	878	1.88412	1.57348	0.809013	Consensus GT-1 binding site in many light-regulated genes, e.g., RBCS from many species, PHYA from oat and rice, spinach RCA and PETA, and bean CHS15; R=A/G; W=A/T; For a compilation of related GT elements and factors, see Villain et al. (1996); GT-1 can stabilize the TFIIA-TBP-DNA (TATA box) complex; The activation mechanism of GT-1 may be achieved through direct interaction between TFIIA and GT…	0
50	DS	DS_50	ATTTTTC	0.0173254	6.09733e-06	S000453	GT1GMSCAM4	GAAAAA	(2)	(-)	Stress responses			466	377	878	1.88412	1.57348	0.809013	"GT-1 motif" found in the promoter of soybean (Glycine max) CaM isoform, SCaM-4; Plays a role in pathogen- and salt-induced SCaM-4 gene expression; See also S000198 (GT-1 consensus);	0
51	DS	DS_51	AAAAGTT	0.00371537	6.6233e-06	S000265	DOFCOREZM	AAAG	(2)	(+)	Dof transcription factor responses			466	331	645	1.38412	1.41743	0.7103	Core site required for binding of Dof proteins in maize (Z.m.); Dof proteins are DNA binding proteins, with presumably only one zinc finger, and are unique to plants; Four cDNAs encoding Dof proteins, Dof1, Dof2, Dof3 and PBF, have been isolated from maize; PBF is an endosperm specific Dof protein that binds to prolamin box; Maize Dof1 enhances transcription from the promoters of both cytosolic o…	1
52	DS	DS_52	AAACACTG	0.00194725	7.20253e-06	S000449	CACTFTPPCA1	YACT	(4)	(+)	Widely distributed cis-acting element			466	63	93	0.199571	0.700153	0.135193	Tetranucleotide (CACT) is a key component of Mem1 (mesophyll expression module 1) found in the cis-regulatory element in the distal region of the phosphoenolpyruvate carboxylase (ppcA1) of the C4 dicot F. trinervia; Y=T/C;	0
53	DS	DS_53	GTATTTTA	4.50686e-05	7.80754e-06									466	158	199	0.427039	0.671331	0.339056		1
54	DS	DS_54	TTAATAAA	0.000348949	9.00383e-06	S000080	POLASIG1	AATAAA	(3)	(+)	Polyadenylation-like motif			466	301	537	1.15236	1.22403	0.645923	"PolyA signal"; poly A signal found in legA gene of pea, rice alpha-amylase; -10 to -30 in the case of animal genes. Near upstream elements (NUE) in Arabidopsis (Loke et al. 2005);	0
55	DS	DS_55	AATTATTA	1.69318e-05	9.16883e-06	S000088	POLASIG3	AATAAT	(2)	(-)	Polyadenylation-like motif			466	291	488	1.04721	1.11078	0.624464	"Plant polyA signal"; Consensus sequence for plant polyadenylation signal;	1
56	DS	DS_56	AAAAGTTA	0.000373082	1.03562e-05	S000265	DOFCOREZM	AAAG	(2)	(+)	Dof transcription factor responses			466	169	227	0.487124	0.75328	0.362661	Core site required for binding of Dof proteins in maize (Z.m.); Dof proteins are DNA binding proteins, with presumably only one zinc finger, and are unique to plants; Four cDNAs encoding Dof proteins, Dof1, Dof2, Dof3 and PBF, have been isolated from maize; PBF is an endosperm specific Dof protein that binds to prolamin box; Maize Dof1 enhances transcription from the promoters of both cytosolic o…	0
57	DS	DS_57	AAAAAGT	0.00250938	1.07507e-05	S000265	DOFCOREZM	AAAG	(3)	(+)	Dof transcription factor responses			466	344	686	1.4721	1.38983	0.738197	Core site required for binding of Dof proteins in maize (Z.m.); Dof proteins are DNA binding proteins, with presumably only one zinc finger, and are unique to plants; Four cDNAs encoding Dof proteins, Dof1, Dof2, Dof3 and PBF, have been isolated from maize; PBF is an endosperm specific Dof protein that binds to prolamin box; Maize Dof1 enhances transcription from the promoters of both cytosolic o…	1
58	DS	DS_58	AAAGTTA	0.00152163	1.07771e-05	S000265	DOFCOREZM	AAAG	(1)	(+)	Dof transcription factor responses			466	282	466	1	1.10597	0.60515	Core site required for binding of Dof proteins in maize (Z.m.); Dof proteins are DNA binding proteins, with presumably only one zinc finger, and are unique to plants; Four cDNAs encoding Dof proteins, Dof1, Dof2, Dof3 and PBF, have been isolated from maize; PBF is an endosperm specific Dof protein that binds to prolamin box; Maize Dof1 enhances transcription from the promoters of both cytosolic o…	0
59	DS	DS_59	ATAAAAAT	0.000128727	1.12059e-05	S000103	SEF4MOTIFGM7S	RTTTTTR	(2)	(-)	Widely distributed cis-acting element			466	371	897	1.92489	1.63674	0.796137	"SEF4 binding site"; Soybean (G.m.) consensus sequence found in 5'upstream region (-199) of beta-conglycinin (7S globulin) gene (Gmg17.1); "Binding with SEF4 (soybean embryo factor 4)"; R=A/G;	1
60	DS	DS_60	TTATAAAA	0.00268808	1.46865e-05									466	294	628	1.34764	1.48503	0.630901		0
61	DS	DS_61	TATAATAA	4.18191e-06	1.50875e-05									466	242	362	0.776824	0.922757	0.519313		1
62	DS	DS_62	TTATTAAA	0.00284821	1.52395e-05									466	294	547	1.17382	1.21235	0.630901		0
63	DS	DS_63	CTAGTCGC	6.79489e-05	1.94618e-05									466	12	13	0.027897	0.17723	0.0257511		1
64	DS	DS_64	AAATAATA	8.63277e-05	1.97819e-05	S000088	POLASIG3	AATAAT	(2)	(+)	Polyadenylation-like motif			466	366	876	1.87983	1.66977	0.785408	"Plant polyA signal"; Consensus sequence for plant polyadenylation signal;	0
64	DS	DS_64	AAATAATA	8.63277e-05	1.97819e-05	S000203	TATABOX5	TTATTT	(1)	(-)	TATA-box motif			466	366	876	1.87983	1.66977	0.785408	"TATA box"; TATA box found in the 5'upstream region of pea (Pisum sativum) glutamine synthetase gene; a functional TATA element by in vivo analysis;	0
65	DS	DS_65	GAAAAAAA	0.000657808	2.09997e-05	S000198	GT1CONSENSUS	GRWAAW	(1)	(+)	Stress and light responses			466	393	1082	2.32189	2.1884	0.843348	Consensus GT-1 binding site in many light-regulated genes, e.g., RBCS from many species, PHYA from oat and rice, spinach RCA and PETA, and bean CHS15; R=A/G; W=A/T; For a compilation of related GT elements and factors, see Villain et al. (1996); GT-1 can stabilize the TFIIA-TBP-DNA (TATA box) complex; The activation mechanism of GT-1 may be achieved through direct interaction between TFIIA and GT…	1
65	DS	DS_65	GAAAAAAA	0.000657808	2.09997e-05	S000453	GT1GMSCAM4	GAAAAA	(1)	(+)	Stress responses			466	393	1082	2.32189	2.1884	0.843348	"GT-1 motif" found in the promoter of soybean (Glycine max) CaM isoform, SCaM-4; Plays a role in pathogen- and salt-induced SCaM-4 gene expression; See also S000198 (GT-1 consensus);	1
66	DS	DS_66	TTGAAAAA	0.0241589	2.22066e-05	S000198	GT1CONSENSUS	GRWAAW	(3)	(+)	Stress and light responses			466	296	592	1.27039	1.38813	0.635193	Consensus GT-1 binding site in many light-regulated genes, e.g., RBCS from many species, PHYA from oat and rice, spinach RCA and PETA, and bean CHS15; R=A/G; W=A/T; For a compilation of related GT elements and factors, see Villain et al. (1996); GT-1 can stabilize the TFIIA-TBP-DNA (TATA box) complex; The activation mechanism of GT-1 may be achieved through direct interaction between TFIIA and GT…	0
66	DS	DS_66	TTGAAAAA	0.0241589	2.22066e-05	S000453	GT1GMSCAM4	GAAAAA	(3)	(+)	Stress responses			466	296	592	1.27039	1.38813	0.635193	"GT-1 motif" found in the promoter of soybean (Glycine max) CaM isoform, SCaM-4; Plays a role in pathogen- and salt-induced SCaM-4 gene expression; See also S000198 (GT-1 consensus);	0
67	DS	DS_67	AATAATGA	0.00181052	2.33429e-05	S000088	POLASIG3	AATAAT	(1)	(+)	Polyadenylation-like motif			466	150	201	0.43133	0.7121	0.321888	"Plant polyA signal"; Consensus sequence for plant polyadenylation signal;	1
68	DS	DS_68	ATGTGGGA	0.0575347	2.50413e-05									466	33	59	0.126609	0.799047	0.0708155		0
69	DS	DS_69	AAGTTTAT	2.74135e-05	2.56088e-05									466	146	173	0.371245	0.605367	0.313305		1
70	DS	DS_70	CAATGTGG	0.0908559	2.57551e-05	S000028	CAATBOX1	CAAT	(1)	(+)	Common cis-acting element	CAAT-box	Common cis-acting element	466	27	51	0.109442	0.740343	0.0579399	"CAAT promoter consensus sequence" found in legA gene of pea;	0
71	DS	DS_71	TAATAAA	0.0160858	3.08489e-05	S000080	POLASIG1	AATAAA	(2)	(+)	Polyadenylation-like motif			466	414	1292	2.77253	2.19631	0.888412	"PolyA signal"; poly A signal found in legA gene of pea, rice alpha-amylase; -10 to -30 in the case of animal genes. Near upstream elements (NUE) in Arabidopsis (Loke et al. 2005);	1
72	DS	DS_72	AATTTTTA	0.0177854	3.11896e-05	S000103	SEF4MOTIFGM7S	RTTTTTR	(2)	(+)	Widely distributed cis-acting element			466	318	663	1.42275	1.37398	0.682403	"SEF4 binding site"; Soybean (G.m.) consensus sequence found in 5'upstream region (-199) of beta-conglycinin (7S globulin) gene (Gmg17.1); "Binding with SEF4 (soybean embryo factor 4)"; R=A/G;	0
73	DS	DS_73	CCGTTAAA	0.000222171	3.29803e-05	S000176	MYBCORE	CNGTTR	(1)	(+)	Dehydration and other MYB responses			466	31	35	0.0751073	0.301538	0.0665236	Binding site for all animal MYB and at least two plant MYB proteins ATMYB1 and ATMYB2, both isolated from Arabidopsis; ATMYB2 is involved in regulation of genes that are responsive to water stress in Arabidopsis; A petunia MYB protein (MYB.Ph3) is involved in regulation of flavonoid biosynthesis (Solano et al. EMBO J 14:1773 (1995)); See S000355;	1
73	DS	DS_73	CCGTTAAA	0.000222171	3.29803e-05	S000409	MYB2CONSENSUSAT	YAACKG	(1)	(-)	ABA, cold, and dehydration responses			466	31	35	0.0751073	0.301538	0.0665236	MYB recognition site found in the promoters of the dehydration-responsive gene rd22 and many other genes in Arabidopsis; Y=C/T; K=G/T; See S000177 (MYB2), S000175 (MYBATRD22);	1
73	DS	DS_73	CCGTTAAA	0.000222171	3.29803e-05	S000502	MYBCOREATCYCB1	AACGG	(1)	(-)	Dehydration and other MYB responses			466	31	35	0.0751073	0.301538	0.0665236	"Myb core" in the 18 bp sequence which is able to activate reporter gene without leading to M-phase-specific expression, found in the promoter of Arabidopsis thaliana cyclin B1:1 gene; the 18 bp sequence share homology with a sequence found in the N. sylvestris cyclin B1 promoter (Trehin et al., 1999; see S000283):	1
74	DS	DS_74	AATTATAA	0.00278288	3.66521e-05									466	263	496	1.06438	1.26531	0.564378		0
75	DS	DS_75	AAATTATA	0.000274012	3.81513e-05									466	303	556	1.19313	1.21914	0.650215		1
76	DS	DS_76	TCACAAAA	0.000360717	4.54768e-05	S000378	GTGANTG10	GTGA	(1)	(-)	Pollen expression			466	118	146	0.313305	0.645648	0.253219	"GTGA motif" found in the promoter of the tobacco (N.t.) late pollen gene g10 which shows homology to pectate lyase and is the putative homologue of the tomato gene lat56; Located between -96 and -93; See S000280;	0
77	DS	DS_77	CTAGATC	0.00120709	4.79429e-05									466	88	109	0.233906	0.539242	0.188841		1
78	DS	DS_78	CTAAATTC	0.000163158	4.92423e-05									466	79	92	0.197425	0.494252	0.169528		0
79	DS	DS_79	AATTAAG	0.000595075	5.09669e-05									466	310	553	1.1867	1.24193	0.665236		1
80	DS	DS_80	TATTTAA	0.0203346	5.35794e-05	S000400	TATABOXOSPAL	TATTTAA	(1)	(+)	TATA-box motif			466	397	1204	2.58369	2.02094	0.851931	Binding site for OsTBP2, found in the promoter of rice pal gene encoding phenylalanine ammonia-lyase; OsTFIIB stimulated the DNA binding and bending activities of OsTBP2 and synergistically enhanced OsTBP2-mediated transcription from the pal promoter;	0
81	DS	DS_81	TGGGGAAA	0.00117551	5.48494e-05									466	46	58	0.124464	0.416353	0.0987124		1
82	DS	DS_82	AAAGT	0.905142	5.94856e-05	S000265	DOFCOREZM	AAAG	(1)	(+)	Dof transcription factor responses			466	463	3731	8.00644	3.50566	0.993562	Core site required for binding of Dof proteins in maize (Z.m.); Dof proteins are DNA binding proteins, with presumably only one zinc finger, and are unique to plants; Four cDNAs encoding Dof proteins, Dof1, Dof2, Dof3 and PBF, have been isolated from maize; PBF is an endosperm specific Dof protein that binds to prolamin box; Maize Dof1 enhances transcription from the promoters of both cytosolic o…	0
83	DS	DS_83	CCGACGGA	0.185426	6.50158e-05	S000146	HEXAMERATH4	CCGTCG	(2)	(-)	Histone gene expression			466	9	42	0.0901288	0.772675	0.0193133	Hexamer motif of Arabidopsis thaliana (A.t.) histone H4 promoter;	1
83	DS	DS_83	CCGACGGA	0.185426	6.50158e-05	S000153	LTRECOREATCOR15	CCGAC	(1)	(+)	Cold, dehydration responses			466	9	42	0.0901288	0.772675	0.0193133	Core of low temperature responsive element (LTRE) of cor15a gene in Arabidopsis (A.t.); A portion of repeat-C (C-repeat), TGGCCGAC, which is repeated twice in cor15a promoter (Baker et al., 1994); ABA responsiveness; Involved in cold induction of BN115 gene from winter Brassica napus; LTRE; See S000157, S000152; Light signaling mediated by phytochrome is necessary for cold- or drought- induced ge…	1
83	DS	DS_83	CCGACGGA	0.185426	6.50158e-05	S000205	CGACGOSAMY3	CGACG	(2)	(+)	Amylase gene expression			466	9	42	0.0901288	0.772675	0.0193133	"CGACG element" found in the GC-rich regions of the rice (O.s.) Amy3D and Amy3E amylase genes, but not in Amy3E gene; May function as a coupling element for the G box element;	1
83	DS	DS_83	CCGACGGA	0.185426	6.50158e-05	S000506	PRECONSCRHSP70A	SCGAYNRNNNNNNNNNNNNNNNHD	(1)	(+)	Light responses			466	9	42	0.0901288	0.772675	0.0193133	Consensus sequence of PRE (plastid response element) in the promoters of HSP70A in Chlamydomonas; Involved in induction of HSP70A gene by both MgProto and light; S=G/C; Y=C/T; R=A/G; H=T/C/A; D=A/T/G;	1
84	DS	DS_84	TGTTTTAA	0.00173014	6.64755e-05									466	202	288	0.618026	0.854185	0.433476		0
85	DS	DS_85	ACACTGT	0.017955	7.1323e-05	S000449	CACTFTPPCA1	YACT	(2)	(+)	Widely distributed cis-acting element			466	89	129	0.276824	0.751664	0.190987	Tetranucleotide (CACT) is a key component of Mem1 (mesophyll expression module 1) found in the cis-regulatory element in the distal region of the phosphoenolpyruvate carboxylase (ppcA1) of the C4 dicot F. trinervia; Y=T/C;	1
86	DS	DS_86	AACAAAAA	0.000992266	7.88529e-05									466	324	608	1.30472	1.25223	0.695279		0
87	DS	DS_87	CCACCGGG	0.000150861	8.99576e-05									466	15	16	0.0343348	0.193514	0.0321888		1
88	DS	DS_88	CCGACGG	0.0491813	9.04897e-05	S000146	HEXAMERATH4	CCGTCG	(2)	(-)	Histone gene expression			466	19	54	0.11588	0.825743	0.0407725	Hexamer motif of Arabidopsis thaliana (A.t.) histone H4 promoter;	0
88	DS	DS_88	CCGACGG	0.0491813	9.04897e-05	S000153	LTRECOREATCOR15	CCGAC	(1)	(+)	Cold, dehydration responses			466	19	54	0.11588	0.825743	0.0407725	Core of low temperature responsive element (LTRE) of cor15a gene in Arabidopsis (A.t.); A portion of repeat-C (C-repeat), TGGCCGAC, which is repeated twice in cor15a promoter (Baker et al., 1994); ABA responsiveness; Involved in cold induction of BN115 gene from winter Brassica napus; LTRE; See S000157, S000152; Light signaling mediated by phytochrome is necessary for cold- or drought- induced ge…	0
88	DS	DS_88	CCGACGG	0.0491813	9.04897e-05	S000205	CGACGOSAMY3	CGACG	(2)	(+)	Amylase gene expression			466	19	54	0.11588	0.825743	0.0407725	"CGACG element" found in the GC-rich regions of the rice (O.s.) Amy3D and Amy3E amylase genes, but not in Amy3E gene; May function as a coupling element for the G box element;	0
88	DS	DS_88	CCGACGG	0.0491813	9.04897e-05	S000506	PRECONSCRHSP70A	SCGAYNRNNNNNNNNNNNNNNNHD	(1)	(+)	Light responses			466	19	54	0.11588	0.825743	0.0407725	Consensus sequence of PRE (plastid response element) in the promoters of HSP70A in Chlamydomonas; Involved in induction of HSP70A gene by both MgProto and light; S=G/C; Y=C/T; R=A/G; H=T/C/A; D=A/T/G;	0
89	DS	DS_89	ATTTTTG	0.00145485	9.65637e-05	S000103	SEF4MOTIFGM7S	RTTTTTR	(1)	(+)	Widely distributed cis-acting element			466	367	755	1.62017	1.38335	0.787554	"SEF4 binding site"; Soybean (G.m.) consensus sequence found in 5'upstream region (-199) of beta-conglycinin (7S globulin) gene (Gmg17.1); "Binding with SEF4 (soybean embryo factor 4)"; R=A/G;	1
90	DS	DS_90	AACACTGT	0.00726575	9.99333e-05	S000449	CACTFTPPCA1	YACT	(3)	(+)	Widely distributed cis-acting element			466	45	68	0.145923	0.578731	0.0965665	Tetranucleotide (CACT) is a key component of Mem1 (mesophyll expression module 1) found in the cis-regulatory element in the distal region of the phosphoenolpyruvate carboxylase (ppcA1) of the C4 dicot F. trinervia; Y=T/C;	0
91	DS	DS_91	AAAAAGTT	0.00329372	0.000103928	S000265	DOFCOREZM	AAAG	(3)	(+)	Dof transcription factor responses			466	203	292	0.626609	0.889893	0.435622	Core site required for binding of Dof proteins in maize (Z.m.); Dof proteins are DNA binding proteins, with presumably only one zinc finger, and are unique to plants; Four cDNAs encoding Dof proteins, Dof1, Dof2, Dof3 and PBF, have been isolated from maize; PBF is an endosperm specific Dof protein that binds to prolamin box; Maize Dof1 enhances transcription from the promoters of both cytosolic o…	1
92	DS	DS_92	ATAATTC	0.00491728	0.000108708									466	252	386	0.828326	0.978597	0.540773		0
93	DS	DS_93	AAAATTTT	0.00406172	0.000114087									466	202	293	0.628755	0.852634	0.433476		1
94	DS	DS_94	AATTAAGA	0.000348428	0.000121711									466	177	229	0.491416	0.712346	0.379828		0
95	DS	DS_95	AGAAAAAT	0.00762476	0.000123397	S000198	GT1CONSENSUS	GRWAAW	(2)	(+)	Stress and light responses			466	246	380	0.815451	0.940424	0.527897	Consensus GT-1 binding site in many light-regulated genes, e.g., RBCS from many species, PHYA from oat and rice, spinach RCA and PETA, and bean CHS15; R=A/G; W=A/T; For a compilation of related GT elements and factors, see Villain et al. (1996); GT-1 can stabilize the TFIIA-TBP-DNA (TATA box) complex; The activation mechanism of GT-1 may be achieved through direct interaction between TFIIA and GT…	1
95	DS	DS_95	AGAAAAAT	0.00762476	0.000123397	S000245	POLLEN1LELAT52	AGAAA	(1)	(+)	Pollen gene expression			466	246	380	0.815451	0.940424	0.527897	One of two co-dependent regulatory elements responsible for pollen specific activation of tomato (L.e.) lat52 gene; Found at -72 to -68 region; See S000246 (POLLEN2LELAT52); AGAAA and TCCACCATA (S000246) are required for pollen specific expression; Also found in the promoter of tomato endo-beta-mannanase gene (LeMAN5) gene (Filichkin et al. 2004);	1
95	DS	DS_95	AGAAAAAT	0.00762476	0.000123397	S000453	GT1GMSCAM4	GAAAAA	(2)	(+)	Stress responses			466	246	380	0.815451	0.940424	0.527897	"GT-1 motif" found in the promoter of soybean (Glycine max) CaM isoform, SCaM-4; Plays a role in pathogen- and salt-induced SCaM-4 gene expression; See also S000198 (GT-1 consensus);	1
96	DS	DS_96	ACCGCACG	0.000102629	0.000133012									466	10	10	0.0214592	0.144909	0.0214592		0
97	DS	DS_97	AAACT	0.970582	0.000139009									466	463	4493	9.64163	3.47559	0.993562		1
98	DS	DS_98	CTTTCCCC	0.00149298	0.000140683	S000265	DOFCOREZM	AAAG	(1)	(-)	Dof transcription factor responses			466	36	43	0.0922747	0.337347	0.0772532	Core site required for binding of Dof proteins in maize (Z.m.); Dof proteins are DNA binding proteins, with presumably only one zinc finger, and are unique to plants; Four cDNAs encoding Dof proteins, Dof1, Dof2, Dof3 and PBF, have been isolated from maize; PBF is an endosperm specific Dof protein that binds to prolamin box; Maize Dof1 enhances transcription from the promoters of both cytosolic o…	0
99	DS	DS_99	AAAATACA	0.00302022	0.000141641									466	224	330	0.708155	0.886606	0.480687		1
100	DS	DS_100	ACACACA	0.950152	0.000142113									466	125	386	0.828326	2.49388	0.26824		0
101	DS	DS_101	AATATAAT	0.000348682	0.00014883	S000098	ROOTMOTIFTAPOX1	ATATT	(1)	(-)	Starch degradation gene expression			466	270	442	0.948498	1.03663	0.579399	Motif found both in promoters of rolD;	1
102	DS	DS_102	AACTTTA	0.00136719	0.000151761	S000265	DOFCOREZM	AAAG	(3)	(-)	Dof transcription factor responses			466	266	411	0.881974	0.981053	0.570815	Core site required for binding of Dof proteins in maize (Z.m.); Dof proteins are DNA binding proteins, with presumably only one zinc finger, and are unique to plants; Four cDNAs encoding Dof proteins, Dof1, Dof2, Dof3 and PBF, have been isolated from maize; PBF is an endosperm specific Dof protein that binds to prolamin box; Maize Dof1 enhances transcription from the promoters of both cytosolic o…	0
102	DS	DS_102	AACTTTA	0.00136719	0.000151761	S000273	NTBBF1ARROLB	ACTTTA	(2)	(+)	Auxin responses			466	266	411	0.881974	0.981053	0.570815	NtBBF1(Dof protein from tobacco) binding site in Agrobacterium rhizogenes (A.r.) rolB gene; Found in regulatory domain B (-341 to -306); Required for tissue-specific expression and auxin induction;	0
102	DS	DS_102	AACTTTA	0.00136719	0.000151761	S000387	TAAAGSTKST1	TAAAG	(3)	(-)	Dof transcription factor responses			466	266	411	0.881974	0.981053	0.570815	TAAAG motif found in promoter of Solanum tuberosum (S.t.) KST1 gene; Target site for trans-acting StDof1 protein controlling guard cell-specific gene expression; KST1 gene encodes a K+ influx channel of guard cells; See S000265;	0
103	DS	DS_103	TATATAAA	0.000374243	0.000155619	S000111	TATABOX4	TATATAA	(1)	(+)	TATA-box motif			466	289	540	1.1588	1.20821	0.620172	"TATA box"; TATA box found in the 5'upstream region of sweet potato sporamin A gene; TATA box found in beta-phaseolin promoter (Grace et al.); sequence and spacing of TATA box elements are critical for accurate initiation (Grace et al.);	1
103	DS	DS_103	TATATAAA	0.000374243	0.000155619	S000340	TATAPVTRNALEU	TTTATATA	(1)	(-)	TATA-box motif			466	289	540	1.1588	1.20821	0.620172	"TATA-like motif"; A TATA-like sequence found in Phaseolus vulgaris tRNALeu gene promoter; Frequently observed upstream of plant tRNA genes; Found in maize glycolytic glyceraldehyde-3-phospate dehydrogenase 4 (GapC4) gene promoter; Binding site of TATA binding protein (TBP);	1
104	DS	DS_104	ATAATTAA	0.0587361	0.000157659									466	277	520	1.11588	1.24623	0.594421		0
105	DS	DS_105	GTTAAAAA	9.57059e-05	0.000157741									466	216	293	0.628755	0.808717	0.463519		1
106	DS	DS_106	AATTTAG	0.00296526	0.000160648									466	282	466	1	1.05228	0.60515		0
107	DS	DS_107	GAAAAAAC	0.0181927	0.000164184	S000198	GT1CONSENSUS	GRWAAW	(1)	(+)	Stress and light responses			466	167	248	0.532189	0.926502	0.358369	Consensus GT-1 binding site in many light-regulated genes, e.g., RBCS from many species, PHYA from oat and rice, spinach RCA and PETA, and bean CHS15; R=A/G; W=A/T; For a compilation of related GT elements and factors, see Villain et al. (1996); GT-1 can stabilize the TFIIA-TBP-DNA (TATA box) complex; The activation mechanism of GT-1 may be achieved through direct interaction between TFIIA and GT…	1
107	DS	DS_107	GAAAAAAC	0.0181927	0.000164184	S000453	GT1GMSCAM4	GAAAAA	(1)	(+)	Stress responses			466	167	248	0.532189	0.926502	0.358369	"GT-1 motif" found in the promoter of soybean (Glycine max) CaM isoform, SCaM-4; Plays a role in pathogen- and salt-induced SCaM-4 gene expression; See also S000198 (GT-1 consensus);	1
108	DS	DS_108	AAACTTTA	0.00011617	0.000167828	S000265	DOFCOREZM	AAAG	(4)	(-)	Dof transcription factor responses			466	155	188	0.403433	0.645477	0.332618	Core site required for binding of Dof proteins in maize (Z.m.); Dof proteins are DNA binding proteins, with presumably only one zinc finger, and are unique to plants; Four cDNAs encoding Dof proteins, Dof1, Dof2, Dof3 and PBF, have been isolated from maize; PBF is an endosperm specific Dof protein that binds to prolamin box; Maize Dof1 enhances transcription from the promoters of both cytosolic o…	0
108	DS	DS_108	AAACTTTA	0.00011617	0.000167828	S000273	NTBBF1ARROLB	ACTTTA	(3)	(+)	Auxin responses			466	155	188	0.403433	0.645477	0.332618	NtBBF1(Dof protein from tobacco) binding site in Agrobacterium rhizogenes (A.r.) rolB gene; Found in regulatory domain B (-341 to -306); Required for tissue-specific expression and auxin induction;	0
108	DS	DS_108	AAACTTTA	0.00011617	0.000167828	S000387	TAAAGSTKST1	TAAAG	(4)	(-)	Dof transcription factor responses			466	155	188	0.403433	0.645477	0.332618	TAAAG motif found in promoter of Solanum tuberosum (S.t.) KST1 gene; Target site for trans-acting StDof1 protein controlling guard cell-specific gene expression; KST1 gene encodes a K+ influx channel of guard cells; See S000265;	0
109	DS	DS_109	TTGAAA	0.362031	0.000168913									466	459	2476	5.3133	2.80108	0.984979		1
110	DS	DS_110	ATTTATA	0.0374671	0.00017968	S000109	TATABOX2	TATAAAT	(1)	(-)	TATA-box motif			466	383	1011	2.16953	1.87232	0.821888	"TATA box"; TATA box found in the 5'upstream region of pea legA gene; sporamin A of sweet potato; TATA box found in beta-phaseolin promoter (Grace et al.); sequence and spacing of TATA box elements are critical for accurate initiation (Grace et al.);	0
111	DS	DS_111	CCGTTAA	0.00162512	0.000184127	S000176	MYBCORE	CNGTTR	(1)	(+)	Dehydration and other MYB responses			466	57	66	0.141631	0.405574	0.122318	Binding site for all animal MYB and at least two plant MYB proteins ATMYB1 and ATMYB2, both isolated from Arabidopsis; ATMYB2 is involved in regulation of genes that are responsive to water stress in Arabidopsis; A petunia MYB protein (MYB.Ph3) is involved in regulation of flavonoid biosynthesis (Solano et al. EMBO J 14:1773 (1995)); See S000355;	1
111	DS	DS_111	CCGTTAA	0.00162512	0.000184127	S000409	MYB2CONSENSUSAT	YAACKG	(1)	(-)	Dehydration and other MYB responses			466	57	66	0.141631	0.405574	0.122318	MYB recognition site found in the promoters of the dehydration-responsive gene rd22 and many other genes in Arabidopsis; Y=C/T; K=G/T; See S000177 (MYB2), S000175 (MYBATRD22);	1
111	DS	DS_111	CCGTTAA	0.00162512	0.000184127	S000502	MYBCOREATCYCB1	AACGG	(1)	(-)	Dehydration and other MYB responses			466	57	66	0.141631	0.405574	0.122318	"Myb core" in the 18 bp sequence which is able to activate reporter gene without leading to M-phase-specific expression, found in the promoter of Arabidopsis thaliana cyclin B1:1 gene; the 18 bp sequence share homology with a sequence found in the N. sylvestris cyclin B1 promoter (Trehin et al., 1999; see S000283):	1
112	DS	DS_112	CACGTGC	0.00231121	0.00018465	S000042	CACGTGMOTIF	CACGTG	(1/1)	(+/-)	Light and hormone responses	ABRE, G-box	ABA and light responses	466	53	69	0.148069	0.45573	0.113734	"CACGTG motif"; "G-box"; Binding site of Arabidopsis GBF4; C. roseus G-box binding factor 1 (CrGBF1) and 1 (CrGBF2) can act as transcriptional repressors of the Str promoter via direct interaction with the G-box; See S000345; Essential for expression of beta-phaseolin gene during embryogenesis in bean, tobacco, Arabidopsis; Tomato Pti4 (ERF) regulates defense-related gene expression via GCC box a…	0
112	DS	DS_112	CACGTGC	0.00231121	0.00018465	S000144	EBOXBNNAPA	CANNTG	(1/1)	(+/-)	Cold, dehydration, and light responses	ABRE, G-box	ABA and light responses	466	53	69	0.148069	0.45573	0.113734	E-box of napA storage-protein gene of Brassica napus (B.n.); See S000042 (CACGTGMOTIF); see S000407 (Myc consensus: CANNTG); This sequence is also known as RRE (R response element)(Hartmann et al., 2005);	0
112	DS	DS_112	CACGTGC	0.00231121	0.00018465	S000407	MYCCONSENSUSAT	CANNTG	(1/1)	(+/-)	Cold, dehydration, and other responses	ABRE, G-box	ABA and light responses	466	53	69	0.148069	0.45573	0.113734	MYC recognition site found in the promoters of the dehydration-responsive gene rd22 and many other genes in Arabidopsis; Binding site of ATMYC2 (previously known as rd22BP1); see S000144 (E-box; CANNTG), S000174 (MYCATRD22); N=A/T/G/C; MYC recognition sequence in CBF3 promoter; Binding site of ICE1 (inducer of CBF expression 1) that regulates the transcription of CBF/DREB1 genes in the cold in Ar…	0
112	DS	DS_112	CACGTGC	0.00231121	0.00018465	S000414	ABRELATERD1	ACGTG	(2/1)	(+/-)	ABA and light responses	ABRE, G-box	ABA and light responses	466	53	69	0.148069	0.45573	0.113734	ABRE-like sequence (from -199 to -195) required for etiolation-induced expression of erd1 (early responsive to dehydration) in Arabidopsis;	0
112	DS	DS_112	CACGTGC	0.00231121	0.00018465	S000415	ACGTATERD1	ACGT	(2/2)	(+/-)	ABA and light responses	ABRE, G-box	ABA and light responses	466	53	69	0.148069	0.45573	0.113734	ACGT sequence (from -155 to -152) required for etiolation-induced expression of erd1 (early responsive to dehydration) in Arabidopsis;	0
112	DS	DS_112	CACGTGC	0.00231121	0.00018465	S000507	ABRERATCAL	MACGYGB	(1)	(+)	ABA and light responses	ABRE, G-box	ABA and light responses	466	53	69	0.148069	0.45573	0.113734	"ABRE-related sequence" or "Repeated sequence motifs" identified in the upstream regions of 162 Ca(2+)-responsive upregulated genes; see also ABRE; M=C/A; Y=T/C; B=T/C/G;	0
112	DS	DS_112	CACGTGC	0.00231121	0.00018465	S000512	RHERPATEXPA7	KCACGW	(2)	(-)	Putative cytokinin responses in Populus	ABRE, G-box	ABA and light responses	466	53	69	0.148069	0.45573	0.113734	"Right part of RHEs (Root Hair-specific cis-Elements)" conserved among the Arabidopsis thaliana A7 (AtEXPA7) orthologous (and paralogous) genes from diverse angiosperm species with different hair distribution patterns; K=G/T; W=T/A;	0
113	DS	DS_113	CCGTCG	0.0956223	0.00021514	S000146	HEXAMERATH4	CCGTCG	(1)	(+)	Histone gene expression			466	48	93	0.199571	0.947597	0.103004	Hexamer motif of Arabidopsis thaliana (A.t.) histone H4 promoter;	1
113	DS	DS_113	CCGTCG	0.0956223	0.00021514	S000205	CGACGOSAMY3	CGACG	(2)	(-)	Amylase gene expression			466	48	93	0.199571	0.947597	0.103004	"CGACG element" found in the GC-rich regions of the rice (O.s.) Amy3D and Amy3E amylase genes, but not in Amy3E gene; May function as a coupling element for the G box element;	1
114	DS	DS_114	CCGCACG	0.000130163	0.000232998									466	20	20	0.0429185	0.202673	0.0429185		0
115	DS	DS_115	AAACTTT	0.0192474	0.000250633	S000265	DOFCOREZM	AAAG	(4)	(-)	Dof transcription factor responses			466	318	585	1.25536	1.2279	0.682403	Core site required for binding of Dof proteins in maize (Z.m.); Dof proteins are DNA binding proteins, with presumably only one zinc finger, and are unique to plants; Four cDNAs encoding Dof proteins, Dof1, Dof2, Dof3 and PBF, have been isolated from maize; PBF is an endosperm specific Dof protein that binds to prolamin box; Maize Dof1 enhances transcription from the promoters of both cytosolic o…	1
116	DS	DS_116	TTGAAAA	0.00165405	0.000257714									466	419	1182	2.53648	1.84477	0.899142		0
117	DS	DS_117	TAACAAA	0.000433357	0.000320814	S000020	AMYBOX1	TAACARA	(1)	(+)	GA and sugar responses			466	326	563	1.20815	1.13358	0.699571	"Amylase box"; Conserved sequence found in 5'-upstream region of alpha-amylase gene of rice, wheat, barley;	1
117	DS	DS_117	TAACAAA	0.000433357	0.000320814	S000181	MYBGAHV	TAACAAA	(1)	(+)	GA and sugar responses			466	326	563	1.20815	1.13358	0.699571	Central element of gibberellin (GA) response complex (GARC) in high-pI alpha-amylase gene in barley (H.v.); Similar to c-myb and v-myb consensus binding site; GAmyb binds specifically to the TAACAAA box in vitro; GAmyb is the sole GA-regulated transcriptional factor required for transcriptional activation of the high-pI alpha-amylase; GARC consist of the pyrimidine, TAACAAA and TATCCAC boxes; GAR…	1
117	DS	DS_117	TAACAAA	0.000433357	0.000320814	S000439	GAREAT	TAACAAR	(1)	(+)	GA responses			466	326	563	1.20815	1.13358	0.699571	GARE (GA-responsive element); Occurrence of GARE in GA-inducible, GA-responsible, and GA-nonresponsive genes found in Arabidopsis seed germination was 20, 18, and 12%, respectively; see S000181;	1
118	DS	DS_118	GGTAAAA	3.96361e-05	0.000321039	S000198	GT1CONSENSUS	GRWAAW	(1)	(+)	Stress and light responses			466	222	291	0.624464	0.790612	0.476395	Consensus GT-1 binding site in many light-regulated genes, e.g., RBCS from many species, PHYA from oat and rice, spinach RCA and PETA, and bean CHS15; R=A/G; W=A/T; For a compilation of related GT elements and factors, see Villain et al. (1996); GT-1 can stabilize the TFIIA-TBP-DNA (TATA box) complex; The activation mechanism of GT-1 may be achieved through direct interaction between TFIIA and GT…	0
119	DS	DS_119	ATGTGGG	0.0630645	0.00032282									466	90	131	0.281116	0.924365	0.193133		1
120	DS	DS_120	CGAGCCA	0.0508444	0.000355423									466	46	67	0.143777	0.581117	0.0987124		0
121	DS	DS_121	CGGTCAC	0.000901854	0.000388207	S000378	GTGANTG10	GTGA	(4)	(-)	Pollen expression	MBS	MYB binding site	466	37	40	0.0858369	0.309251	0.0793991	"GTGA motif" found in the promoter of the tobacco (N.t.) late pollen gene g10 which shows homology to pectate lyase and is the putative homologue of the tomato gene lat56; Located between -96 and -93; See S000280;	1
121	DS	DS_121	CGGTCAC	0.000901854	0.000388207	S000447	WRKY71OS	TGAC	(3)	(-)	WRKY transcription factor responses	MBS	MYB binding site	466	37	40	0.0858369	0.309251	0.0793991	"A core of TGAC-containing W-box" of, e.g., Amy32b promoter; Binding site of rice WRKY71, a transcriptional repressor of the gibberellin signaling pathway; Parsley WRKY proteins bind specifically to TGAC-containing W box elements within the Pathogenesis-Related Class10 (PR-10) genes (Eulgem et al., 1999); See S000390 (TTGAC), S000442 (TGACT);	1
121	DS	DS_121	CGGTCAC	0.000901854	0.000388207	S000457	WBOXNTERF3	TGACY	(2)	(-)	WRKY transcription factor responses	MBS	MYB binding site	466	37	40	0.0858369	0.309251	0.0793991	"W box" found in the promoter region of a transcriptional repressor ERF3 gene in tobacco; May be involved in activation of ERF3 gene by wounding;(Nishiuchi et al., 2004) Y=C/T; See S000142, S000390, S000442, S000447;	1
122	DS	DS_122	ACCGAGC	0.241584	0.000412478									466	30	53	0.113734	0.550014	0.0643777		0
123	DS	DS_123	CGCAGTC	0.000261658	0.00041274									466	26	26	0.055794	0.229523	0.055794		1
124	DS	DS_124	GAAAATA	0.0605281	0.000415717	S000198	GT1CONSENSUS	GRWAAW	(1)	(+)	Stress and light responses			466	360	777	1.66738	1.42287	0.772532	Consensus GT-1 binding site in many light-regulated genes, e.g., RBCS from many species, PHYA from oat and rice, spinach RCA and PETA, and bean CHS15; R=A/G; W=A/T; For a compilation of related GT elements and factors, see Villain et al. (1996); GT-1 can stabilize the TFIIA-TBP-DNA (TATA box) complex; The activation mechanism of GT-1 may be achieved through direct interaction between TFIIA and GT…	0
125	DS	DS_125	ATTTTAC	0.0262134	0.000472947									466	270	449	0.963519	1.07286	0.579399		1
126	DS	DS_126	GTTAAAA	0.000711711	0.000475532									466	322	567	1.21674	1.18928	0.690987		0
127	DS	DS_127	ACGTGC	0.00143844	0.000531878	S000414	ABRELATERD1	ACGTG	(1)	(+)	ABA and light responses			466	126	158	0.339056	0.629103	0.270386	ABRE-like sequence (from -199 to -195) required for etiolation-induced expression of erd1 (early responsive to dehydration) in Arabidopsis;	1
127	DS	DS_127	ACGTGC	0.00143844	0.000531878	S000415	ACGTATERD1	ACGT	(1/1)	(+/-)	ABA and light responses			466	126	158	0.339056	0.629103	0.270386	ACGT sequence (from -155 to -152) required for etiolation-induced expression of erd1 (early responsive to dehydration) in Arabidopsis;	1
127	DS	DS_127	ACGTGC	0.00143844	0.000531878	S000512	RHERPATEXPA7	KCACGW	(1)	(-)	Putative cytokinin responses in Populus			466	126	158	0.339056	0.629103	0.270386	"Right part of RHEs (Root Hair-specific cis-Elements)" conserved among the Arabidopsis thaliana A7 (AtEXPA7) orthologous (and paralogous) genes from diverse angiosperm species with different hair distribution patterns; K=G/T; W=T/A;	1
128	DS	DS_128	AAACAC	0.531218	0.000538338									466	403	1198	2.57082	2.08003	0.864807		0
129	DS	DS_129	AAAACAC	0.0887715	0.000576174									466	306	597	1.28112	1.39448	0.656652		1
130	DS	DS_130	CGACGGA	0.315181	0.000583999	S000146	HEXAMERATH4	CCGTCG	(1)	(-)	Histone gene expression			466	17	53	0.113734	0.827339	0.0364807	Hexamer motif of Arabidopsis thaliana (A.t.) histone H4 promoter;	0
130	DS	DS_130	CGACGGA	0.315181	0.000583999	S000205	CGACGOSAMY3	CGACG	(1)	(+)	Amylase gene expression			466	17	53	0.113734	0.827339	0.0364807	"CGACG element" found in the GC-rich regions of the rice (O.s.) Amy3D and Amy3E amylase genes, but not in Amy3E gene; May function as a coupling element for the G box element;	0
131	DS	DS_131	CCGACG	0.211784	0.00063587	S000153	LTRECOREATCOR15	CCGAC	(1)	(+)	Cold, dehydration responses			466	44	94	0.201717	1.14322	0.0944206	Core of low temperature responsive element (LTRE) of cor15a gene in Arabidopsis (A.t.); A portion of repeat-C (C-repeat), TGGCCGAC, which is repeated twice in cor15a promoter (Baker et al., 1994); ABA responsiveness; Involved in cold induction of BN115 gene from winter Brassica napus; LTRE; See S000157, S000152; Light signaling mediated by phytochrome is necessary for cold- or drought- induced ge…	1
131	DS	DS_131	CCGACG	0.211784	0.00063587	S000205	CGACGOSAMY3	CGACG	(2)	(+)	Amylase gene expression			466	44	94	0.201717	1.14322	0.0944206	"CGACG element" found in the GC-rich regions of the rice (O.s.) Amy3D and Amy3E amylase genes, but not in Amy3E gene; May function as a coupling element for the G box element;	1
132	DS	DS_132	TTCAAA	0.227524	0.000896887									466	458	2182	4.6824	2.37882	0.982833		0
133	DS	DS_133	ATTAAG	0.252503	0.00103637									466	397	1055	2.26395	1.72244	0.851931		1
134	DS	DS_134	AACCGA	0.624145	0.00118075									466	165	393	0.843348	2.47284	0.354077		0
135	DS	DS_135	AACTT	0.995472	0.00120865									466	461	3938	8.45064	3.56225	0.98927		1
136	DS	DS_136	AAGTTA	0.286619	0.00128012									466	405	1132	2.42918	1.81444	0.869099		0
137	DS	DS_137	ACCGA	0.485943	0.00134907									466	318	824	1.76824	3.04859	0.682403		1
138	DS	DS_138	GAAAA	0.9543	0.0013668									466	464	7277	15.6159	5.55276	0.995708		0
139	DU	DU_139	AAAAACAA	0.000281976	3.51145e-10									375	308	784	2.09067	1.68991	0.821333		1
140	DU	DU_140	AAAACAA	0.0218912	2.57638e-09									375	356	1396	3.72267	2.30545	0.949333		0
141	DU	DU_141	AAAACA	0.350545	6.93511e-09									375	373	2822	7.52533	3.55734	0.994667		1
142	DU	DU_142	AAAATAAC	2.52359e-05	8.32112e-08	S000203	TATABOX5	TTATTT	(2)	(-)	TATA-box motif			375	199	307	0.818667	0.960096	0.530667	"TATA box"; TATA box found in the 5'upstream region of pea (Pisum sativum) glutamine synthetase gene; a functional TATA element by in vivo analysis;	0
143	DU	DU_143	AAAAATCA	2.25849e-08	1.50254e-07	S000454	ARR1AT	NGATT	(4)	(-)	Cytokinin responses			375	276	505	1.34667	1.2722	0.736	"ARR1-binding element" found in Arabidopsis; ARR1 is a response regulator; N=G/A/C/T; AGATT is found in the promoter of rice non-symbiotic haemoglobin-2 (NSHB) gene (Ross et al., 2004);	1
144	DU	DU_144	AAATATTT	8.2539e-05	1.6064e-07	S000098	ROOTMOTIFTAPOX1	ATATT	(3/2)	(+/-)	Starch degradation gene expression			375	242	462	1.232	1.26577	0.645333	Motif found both in promoters of rolD;	0
145	DU	DU_145	AAATTATT	0.0128073	2.85516e-07	S000088	POLASIG3	AATAAT	(3)	(-)	Polyadenylation-like motif			375	282	718	1.91467	1.77484	0.752	"Plant polyA signal"; Consensus sequence for plant polyadenylation signal;	1
146	DU	DU_146	CAAAA	0.529717	8.73571e-07									375	375	5588	14.9013	4.60763	1		0
147	DU	DU_147	GTTTTTTA	3.61299e-06	2.19758e-06									375	233	380	1.01333	1.05443	0.621333		1
148	DU	DU_148	TTTGAAAA	0.00320755	2.23617e-06						Light responses	Box I	Light response	375	234	427	1.13867	1.23157	0.624		0
149	DU	DU_149	ATCAAAA	0.000153784	2.55805e-06									375	322	787	2.09867	1.56405	0.858667		1
150	DU	DU_150	AATTTAAT	0.00217179	2.93303e-06									375	256	535	1.42667	1.47308	0.682667		0
151	DU	DU_151	CACCCAC	0.000265163	4.2272e-06									375	75	93	0.248	0.57023	0.2		1
152	DU	DU_152	CACCCACC	0.00351185	4.72628e-06									375	24	34	0.0906667	0.396375	0.064		0
153	DU	DU_153	AATCATGG	5.62207e-05	7.95644e-06	S000454	ARR1AT	NGATT	(1)	(-)	Cytokinin responses			375	63	72	0.192	0.450706	0.168	"ARR1-binding element" found in Arabidopsis; ARR1 is a response regulator; N=G/A/C/T; AGATT is found in the promoter of rice non-symbiotic haemoglobin-2 (NSHB) gene (Ross et al., 2004);	1
154	DU	DU_154	AAAACAAA	0.00773278	8.79398e-06	S000477	ANAERO1CONSENSUS	AAACAAA	(2)	(+)	Anaerobic responses			375	294	700	1.86667	1.6648	0.784	One of 16 motifs found in silico in promoters of 13 anaerobic genes involved in the fermentative pathway (anaerobic set 1)(Mohanty et al., 2005); Arbitrary named ANAERO1CONSENSUS by the PLACEdb curator; See also S000478, S000479, S000480, S000481;	0
155	DU	DU_155	TAATAAAA	0.000119631	1.00746e-05	S000080	POLASIG1	AATAAA	(2)	(+)	Polyadenylation-like motif			375	281	582	1.552	1.49554	0.749333	"PolyA signal"; poly A signal found in legA gene of pea, rice alpha-amylase; -10 to -30 in the case of animal genes. Near upstream elements (NUE) in Arabidopsis (Loke et al. 2005);	1
156	DU	DU_156	CTAATAA	0.000567224	1.14599e-05	S000491	CPBCSPOR	TATTAG	(1)	(-)	Cytokinin responses			375	204	309	0.824	0.999178	0.544	The sequence critical for Cytokinin-enhanced Protein Binding in vitro, found in -490 to -340 of the promoter of the cucumber (CS) POR (NADPH-protochlorophyllide reductase) gene;	0
157	DU	DU_157	TCAAAAA	0.00228331	1.48361e-05									375	303	668	1.78133	1.36242	0.808		1
158	DU	DU_158	AAATAAC	0.000164486	1.51607e-05	S000203	TATABOX5	TTATTT	(1)	(-)	TATA-box motif			375	271	498	1.328	1.17831	0.722667	"TATA box"; TATA box found in the 5'upstream region of pea (Pisum sativum) glutamine synthetase gene; a functional TATA element by in vivo analysis;	0
159	DU	DU_159	TGATAAAA	0.00497708	1.56842e-05	S000039	GATABOX	GATA	(2)	(+)	Light responses			375	164	242	0.645333	0.876096	0.437333	"GATA box"; GATA motif in CaMV 35S promoter; Binding with ASF-2; Three GATA box repeats were found in the promoter of Petunia (P.h.) chlorophyll a/b binding protein, Cab22 gene; Required for high level, light regulated, and tissue specific expression; Conserved in the promoter of all LHCII type I Cab genes;	1
159	DU	DU_159	TGATAAAA	0.00497708	1.56842e-05	S000198	GT1CONSENSUS	GRWAAW	(2)	(+)	Stress and light responses			375	164	242	0.645333	0.876096	0.437333	Consensus GT-1 binding site in many light-regulated genes, e.g., RBCS from many species, PHYA from oat and rice, spinach RCA and PETA, and bean CHS15; R=A/G; W=A/T; For a compilation of related GT elements and factors, see Villain et al. (1996); GT-1 can stabilize the TFIIA-TBP-DNA (TATA box) complex; The activation mechanism of GT-1 may be achieved through direct interaction between TFIIA and GT…	1
159	DU	DU_159	TGATAAAA	0.00497708	1.56842e-05	S000199	IBOXCORE	GATAA	(2)	(+)	Light responses			375	164	242	0.645333	0.876096	0.437333	"I box"; "I-box"; Conserved sequence upstream of light-regulated genes; Conserved sequence upstream of light-regulated genes of both monocots and dicots; See IBOX (S000124);	1
160	DU	DU_160	AAAAG	0.488063	1.6982e-05	S000265	DOFCOREZM	AAAG	(2)	(+)	Dof transcription factor responses			375	375	4988	13.3013	4.37171	1	Core site required for binding of Dof proteins in maize (Z.m.); Dof proteins are DNA binding proteins, with presumably only one zinc finger, and are unique to plants; Four cDNAs encoding Dof proteins, Dof1, Dof2, Dof3 and PBF, have been isolated from maize; PBF is an endosperm specific Dof protein that binds to prolamin box; Maize Dof1 enhances transcription from the promoters of both cytosolic o…	0
161	DU	DU_161	AGTAAAAA	3.12827e-05	1.96593e-05	S000449	CACTFTPPCA1	YACT	(1)	(-)	Widely distributed cis-acting element			375	172	231	0.616	0.797837	0.458667	Tetranucleotide (CACT) is a key component of Mem1 (mesophyll expression module 1) found in the cis-regulatory element in the distal region of the phosphoenolpyruvate carboxylase (ppcA1) of the C4 dicot F. trinervia; Y=T/C;	1
162	DU	DU_162	CTTTAAAA	0.00087993	2.01748e-05	S000265	DOFCOREZM	AAAG	(1)	(-)	Dof transcription factor responses			375	170	247	0.658667	0.849014	0.453333	Core site required for binding of Dof proteins in maize (Z.m.); Dof proteins are DNA binding proteins, with presumably only one zinc finger, and are unique to plants; Four cDNAs encoding Dof proteins, Dof1, Dof2, Dof3 and PBF, have been isolated from maize; PBF is an endosperm specific Dof protein that binds to prolamin box; Maize Dof1 enhances transcription from the promoters of both cytosolic o…	0
162	DU	DU_162	CTTTAAAA	0.00087993	2.01748e-05	S000387	TAAAGSTKST1	TAAAG	(1)	(-)	Dof transcription factor responses			375	170	247	0.658667	0.849014	0.453333	TAAAG motif found in promoter of Solanum tuberosum (S.t.) KST1 gene; Target site for trans-acting StDof1 protein controlling guard cell-specific gene expression; KST1 gene encodes a K+ influx channel of guard cells; See S000265;	0
163	DU	DU_163	AAATCA	0.0616787	2.26688e-05	S000454	ARR1AT	NGATT	(2)	(-)	Cytokinin responses			375	371	1865	4.97333	2.52863	0.989333	"ARR1-binding element" found in Arabidopsis; ARR1 is a response regulator; N=G/A/C/T; AGATT is found in the promoter of rice non-symbiotic haemoglobin-2 (NSHB) gene (Ross et al., 2004);	1
164	DU	DU_164	GGGCCCAC	0.00257435	2.64991e-05	S000474	SITEIIATCYTC	TGGGCY	(2)	(-)	TCP transcription factor responses			375	14	19	0.0506667	0.273434	0.0373333	"Site II element" found in the promoter regions of cytochrome genes (Cytc-1, Cytc-2) in Arabidopsis; Located between -147 and -156 from the translational starts sites (Welchen et al., 2005); Y=C/T; See also S000308; Overrepresented in the promoters of nuclear genes encoding components of the oxidative phosphorylation (OxPhos) machinery from both Arabidopsis and rice (Welchen and Gonzalez, 2006);)	0
164	DU	DU_164	GGGCCCAC	0.00257435	2.64991e-05	S000483	SORLIP2AT	GGGCC	(2/1)	(+/-)	Light responses			375	14	19	0.0506667	0.273434	0.0373333	One of "Sequences Over-Represented in Light-Induced Promoters (SORLIPs) in Arabidopsis; Computationally identified phyA-induced motifs; See also S000482, S000484, S000485, S000486 (all SORLIPs), and also S000487, S000488, S000489, S000490 (all SORLREPs);	0
165	DU	DU_165	AAGTAAA	0.000197897	3.04897e-05	S000449	CACTFTPPCA1	YACT	(2)	(-)	Widely distributed cis-acting element			375	257	433	1.15467	1.10879	0.685333	Tetranucleotide (CACT) is a key component of Mem1 (mesophyll expression module 1) found in the cis-regulatory element in the distal region of the phosphoenolpyruvate carboxylase (ppcA1) of the C4 dicot F. trinervia; Y=T/C;	1
166	DU	DU_166	GTAAATAA	0.000217911	3.83958e-05	S000203	TATABOX5	TTATTT	(3)	(-)	TATA-box motif			375	103	124	0.330667	0.595533	0.274667	"TATA box"; TATA box found in the 5'upstream region of pea (Pisum sativum) glutamine synthetase gene; a functional TATA element by in vivo analysis;	0
167	DU	DU_167	CCACCCAC	0.00530744	4.67105e-05						Light responses	Sp1	Light response	375	24	32	0.0853333	0.397557	0.064		1
168	DU	DU_168	CCAGATC	0.000232794	4.7526e-05									375	64	74	0.197333	0.465897	0.170667		0
169	DU	DU_169	AATCAT	0.00696702	4.83472e-05	S000454	ARR1AT	NGATT	(1)	(-)	Cytokinin responses			375	360	1229	3.27733	1.96038	0.96	"ARR1-binding element" found in Arabidopsis; ARR1 is a response regulator; N=G/A/C/T; AGATT is found in the promoter of rice non-symbiotic haemoglobin-2 (NSHB) gene (Ross et al., 2004);	1
170	DU	DU_170	AATTAAAT	0.00473798	4.94417e-05	S000081	POLASIG2	AATTAAA	(1)	(+)	Polyadenylation-like motif			375	263	563	1.50133	1.53341	0.701333	"PolyA signal"; poly A signal found in rice alpha-amylase; -10 to -30 in the case of animal genes. AATAAA; AATAAT; AATTAAA; AATAAG;	0
171	DU	DU_171	ACGTGA	0.000493561	6.19365e-05	S000378	GTGANTG10	GTGA	(3)	(+)	Pollen expression			375	148	206	0.549333	0.817863	0.394667	"GTGA motif" found in the promoter of the tobacco (N.t.) late pollen gene g10 which shows homology to pectate lyase and is the putative homologue of the tomato gene lat56; Located between -96 and -93; See S000280;	1
171	DU	DU_171	ACGTGA	0.000493561	6.19365e-05	S000414	ABRELATERD1	ACGTG	(1)	(+)	ABA and light responses			375	148	206	0.549333	0.817863	0.394667	ABRE-like sequence (from -199 to -195) required for etiolation-induced expression of erd1 (early responsive to dehydration) in Arabidopsis;	1
171	DU	DU_171	ACGTGA	0.000493561	6.19365e-05	S000415	ACGTATERD1	ACGT	(1/1)	(+/-)	ABA and light responses			375	148	206	0.549333	0.817863	0.394667	ACGT sequence (from -155 to -152) required for etiolation-induced expression of erd1 (early responsive to dehydration) in Arabidopsis;	1
171	DU	DU_171	ACGTGA	0.000493561	6.19365e-05	S000512	RHERPATEXPA7	KCACGW	(1)	(-)	Putative cytokinin responses in Populus			375	148	206	0.549333	0.817863	0.394667	"Right part of RHEs (Root Hair-specific cis-Elements)" conserved among the Arabidopsis thaliana A7 (AtEXPA7) orthologous (and paralogous) genes from diverse angiosperm species with different hair distribution patterns; K=G/T; W=T/A;	1
172	DU	DU_172	CTTTTTA	0.000416671	7.57378e-05	S000265	DOFCOREZM	AAAG	(1)	(-)	Dof transcription factor responses			375	291	578	1.54133	1.25763	0.776	Core site required for binding of Dof proteins in maize (Z.m.); Dof proteins are DNA binding proteins, with presumably only one zinc finger, and are unique to plants; Four cDNAs encoding Dof proteins, Dof1, Dof2, Dof3 and PBF, have been isolated from maize; PBF is an endosperm specific Dof protein that binds to prolamin box; Maize Dof1 enhances transcription from the promoters of both cytosolic o…	0
173	DU	DU_173	TCAAAA	0.0935327	7.99879e-05									375	371	1932	5.152	2.55099	0.989333		1
174	DU	DU_174	TAAAGTA	0.000171164	8.42547e-05	S000265	DOFCOREZM	AAAG	(2)	(+)	Dof transcription factor responses			375	187	262	0.698667	0.850019	0.498667	Core site required for binding of Dof proteins in maize (Z.m.); Dof proteins are DNA binding proteins, with presumably only one zinc finger, and are unique to plants; Four cDNAs encoding Dof proteins, Dof1, Dof2, Dof3 and PBF, have been isolated from maize; PBF is an endosperm specific Dof protein that binds to prolamin box; Maize Dof1 enhances transcription from the promoters of both cytosolic o…	0
174	DU	DU_174	TAAAGTA	0.000171164	8.42547e-05	S000273	NTBBF1ARROLB	ACTTTA	(1)	(-)	Auxin responses			375	187	262	0.698667	0.850019	0.498667	NtBBF1(Dof protein from tobacco) binding site in Agrobacterium rhizogenes (A.r.) rolB gene; Found in regulatory domain B (-341 to -306); Required for tissue-specific expression and auxin induction;	0
174	DU	DU_174	TAAAGTA	0.000171164	8.42547e-05	S000387	TAAAGSTKST1	TAAAG	(1)	(+)	Dof transcription factor responses			375	187	262	0.698667	0.850019	0.498667	TAAAG motif found in promoter of Solanum tuberosum (S.t.) KST1 gene; Target site for trans-acting StDof1 protein controlling guard cell-specific gene expression; KST1 gene encodes a K+ influx channel of guard cells; See S000265;	0
174	DU	DU_174	TAAAGTA	0.000171164	8.42547e-05	S000449	CACTFTPPCA1	YACT	(4)	(-)	Widely distributed cis-acting element			375	187	262	0.698667	0.850019	0.498667	Tetranucleotide (CACT) is a key component of Mem1 (mesophyll expression module 1) found in the cis-regulatory element in the distal region of the phosphoenolpyruvate carboxylase (ppcA1) of the C4 dicot F. trinervia; Y=T/C;	0
175	DU	DU_175	AAATAACT	0.000637038	8.88992e-05	S000203	TATABOX5	TTATTT	(1)	(-)	TATA-box motif			375	139	181	0.482667	0.718586	0.370667	"TATA box"; TATA box found in the 5'upstream region of pea (Pisum sativum) glutamine synthetase gene; a functional TATA element by in vivo analysis;	1
176	DU	DU_176	AAAATCAA	0.00399991	9.09343e-05	S000454	ARR1AT	NGATT	(3)	(-)	Cytokinin responses			375	245	450	1.2	1.20886	0.653333	"ARR1-binding element" found in Arabidopsis; ARR1 is a response regulator; N=G/A/C/T; AGATT is found in the promoter of rice non-symbiotic haemoglobin-2 (NSHB) gene (Ross et al., 2004);	0
177	DU	DU_177	AGTAAA	0.0506319	0.000111337	S000449	CACTFTPPCA1	YACT	(1)	(-)	Widely distributed cis-acting element			375	337	920	2.45333	1.69465	0.898667	Tetranucleotide (CACT) is a key component of Mem1 (mesophyll expression module 1) found in the cis-regulatory element in the distal region of the phosphoenolpyruvate carboxylase (ppcA1) of the C4 dicot F. trinervia; Y=T/C;	1
178	DU	DU_178	CAAATAAA	0.000259165	0.000111955	S000080	POLASIG1	AATAAA	(3)	(+)	Polyadenylation-like motif	CAAT-box	Common cis-acting element	375	206	311	0.829333	0.922428	0.549333	"PolyA signal"; poly A signal found in legA gene of pea, rice alpha-amylase; -10 to -30 in the case of animal genes. Near upstream elements (NUE) in Arabidopsis (Loke et al. 2005);	0
178	DU	DU_178	CAAATAAA	0.000259165	0.000111955	S000203	TATABOX5	TTATTT	(2)	(-)	TATA-box motif	CAAT-box	Common cis-acting element	375	206	311	0.829333	0.922428	0.549333	"TATA box"; TATA box found in the 5'upstream region of pea (Pisum sativum) glutamine synthetase gene; a functional TATA element by in vivo analysis;	0
179	DU	DU_179	AAGTAA	0.00258596	0.000115332	S000449	CACTFTPPCA1	YACT	(2)	(-)	Widely distributed cis-acting element			375	338	869	2.31733	1.59936	0.901333	Tetranucleotide (CACT) is a key component of Mem1 (mesophyll expression module 1) found in the cis-regulatory element in the distal region of the phosphoenolpyruvate carboxylase (ppcA1) of the C4 dicot F. trinervia; Y=T/C;	1
180	DU	DU_180	CGTGA	0.017247	0.000116275	S000378	GTGANTG10	GTGA	(2)	(+)	Pollen expression			375	281	577	1.53867	1.37132	0.749333	"GTGA motif" found in the promoter of the tobacco (N.t.) late pollen gene g10 which shows homology to pectate lyase and is the putative homologue of the tomato gene lat56; Located between -96 and -93; See S000280;	0
181	DU	DU_181	ACGTGAT	0.000133611	0.00017923	S000378	GTGANTG10	GTGA	(3)	(+)	Pollen expression			375	65	71	0.189333	0.430681	0.173333	"GTGA motif" found in the promoter of the tobacco (N.t.) late pollen gene g10 which shows homology to pectate lyase and is the putative homologue of the tomato gene lat56; Located between -96 and -93; See S000280;	1
181	DU	DU_181	ACGTGAT	0.000133611	0.00017923	S000414	ABRELATERD1	ACGTG	(1)	(+)	ABA and light responses			375	65	71	0.189333	0.430681	0.173333	ABRE-like sequence (from -199 to -195) required for etiolation-induced expression of erd1 (early responsive to dehydration) in Arabidopsis;	1
181	DU	DU_181	ACGTGAT	0.000133611	0.00017923	S000415	ACGTATERD1	ACGT	(1/1)	(+/-)	ABA and light responses			375	65	71	0.189333	0.430681	0.173333	ACGT sequence (from -155 to -152) required for etiolation-induced expression of erd1 (early responsive to dehydration) in Arabidopsis;	1
181	DU	DU_181	ACGTGAT	0.000133611	0.00017923	S000512	RHERPATEXPA7	KCACGW	(1)	(-)	Putative cytokinin responses in Populus			375	65	71	0.189333	0.430681	0.173333	"Right part of RHEs (Root Hair-specific cis-Elements)" conserved among the Arabidopsis thaliana A7 (AtEXPA7) orthologous (and paralogous) genes from diverse angiosperm species with different hair distribution patterns; K=G/T; W=T/A;	1
182	DU	DU_182	CATTAAA	0.0002365	0.000186954									375	270	475	1.26667	1.13058	0.72		0
183	DU	DU_183	CTTTTAA	0.000152609	0.00019638	S000265	DOFCOREZM	AAAG	(1)	(-)	Dof transcription factor responses			375	275	511	1.36267	1.24652	0.733333	Core site required for binding of Dof proteins in maize (Z.m.); Dof proteins are DNA binding proteins, with presumably only one zinc finger, and are unique to plants; Four cDNAs encoding Dof proteins, Dof1, Dof2, Dof3 and PBF, have been isolated from maize; PBF is an endosperm specific Dof protein that binds to prolamin box; Maize Dof1 enhances transcription from the promoters of both cytosolic o…	1
184	DU	DU_184	ATGGGCC	0.0363552	0.000214471	S000474	SITEIIATCYTC	TGGGCY	(2)	(+)	TCP transcription factor responses			375	50	70	0.186667	0.553614	0.133333	"Site II element" found in the promoter regions of cytochrome genes (Cytc-1, Cytc-2) in Arabidopsis; Located between -147 and -156 from the translational starts sites (Welchen et al., 2005); Y=C/T; See also S000308; Overrepresented in the promoters of nuclear genes encoding components of the oxidative phosphorylation (OxPhos) machinery from both Arabidopsis and rice (Welchen and Gonzalez, 2006);)	0
184	DU	DU_184	ATGGGCC	0.0363552	0.000214471	S000483	SORLIP2AT	GGGCC	(3)	(+)	Light responses			375	50	70	0.186667	0.553614	0.133333	One of "Sequences Over-Represented in Light-Induced Promoters (SORLIPs) in Arabidopsis; Computationally identified phyA-induced motifs; See also S000482, S000484, S000485, S000486 (all SORLIPs), and also S000487, S000488, S000489, S000490 (all SORLREPs);	0
185	DU	DU_185	GGGCCCA	0.0108399	0.000214648	S000474	SITEIIATCYTC	TGGGCY	(2)	(-)	TCP transcription factor responses			375	32	49	0.130667	0.486065	0.0853333	"Site II element" found in the promoter regions of cytochrome genes (Cytc-1, Cytc-2) in Arabidopsis; Located between -147 and -156 from the translational starts sites (Welchen et al., 2005); Y=C/T; See also S000308; Overrepresented in the promoters of nuclear genes encoding components of the oxidative phosphorylation (OxPhos) machinery from both Arabidopsis and rice (Welchen and Gonzalez, 2006);)	1
185	DU	DU_185	GGGCCCA	0.0108399	0.000214648	S000483	SORLIP2AT	GGGCC	(2/1)	(+/-)	Light responses			375	32	49	0.130667	0.486065	0.0853333	One of "Sequences Over-Represented in Light-Induced Promoters (SORLIPs) in Arabidopsis; Computationally identified phyA-induced motifs; See also S000482, S000484, S000485, S000486 (all SORLIPs), and also S000487, S000488, S000489, S000490 (all SORLREPs);	1
186	DU	DU_186	CTAAAAA	0.0601834	0.000254883									375	290	653	1.74133	1.42727	0.773333		0
187	DU	DU_187	TATCAAA	0.0836699	0.000281921	S000039	GATABOX	GATA	(1)	(-)	Light responses			375	267	549	1.464	1.3419	0.712	"GATA box"; GATA motif in CaMV 35S promoter; Binding with ASF-2; Three GATA box repeats were found in the promoter of Petunia (P.h.) chlorophyll a/b binding protein, Cab22 gene; Required for high level, light regulated, and tissue specific expression; Conserved in the promoter of all LHCII type I Cab genes;	1
188	DU	DU_188	AATAAC	0.0974671	0.000388292									375	340	994	2.65067	2.00349	0.906667		0
189	DU	DU_189	AAATCAT	0.015337	0.000447263	S000454	ARR1AT	NGATT	(2)	(-)	Cytokinin responses			375	290	600	1.6	1.33467	0.773333	"ARR1-binding element" found in Arabidopsis; ARR1 is a response regulator; N=G/A/C/T; AGATT is found in the promoter of rice non-symbiotic haemoglobin-2 (NSHB) gene (Ross et al., 2004);	1
190	DU	DU_190	GTAAA	0.760957	0.000471057									375	372	2384	6.35733	2.80101	0.992		0
191	DU	DU_191	ATCGCG	0.000331328	0.000486927									375	49	55	0.146667	0.396428	0.130667		1
192	DU	DU_192	ATCACG	0.00118781	0.000571716	S000378	GTGANTG10	GTGA	(2)	(-)	Pollen expression			375	147	189	0.504	0.715065	0.392	"GTGA motif" found in the promoter of the tobacco (N.t.) late pollen gene g10 which shows homology to pectate lyase and is the putative homologue of the tomato gene lat56; Located between -96 and -93; See S000280;	0
193	DU	DU_193	GTACA	0.0204322	0.000608483	S000493	CURECORECR	GTAC	(1/1)	(+/-)	SQUAMOSA binding protein (SBP) responses			375	307	844	2.25067	1.85648	0.818667	GTAC is the core of a CuRE (copper-response element) found in Cyc6 and Cpx1 genes in Chlamydomonas; Also involved in oxygen-response of these genes; For CuRE, see Quin and Merchant, 1995;	1
194	DU	DU_194	AAACA	0.515388	0.000613483									375	375	5178	13.808	4.47815	1		0
195	DU	DU_195	AACAAA	0.347655	0.000637844									375	371	2123	5.66133	2.88905	0.989333		1
196	DU	DU_196	GGCCC	0.0637973	0.000805064	S000483	SORLIP2AT	GGGCC	(1)	(-)	Light responses			375	210	427	1.13867	1.47041	0.56	One of "Sequences Over-Represented in Light-Induced Promoters (SORLIPs) in Arabidopsis; Computationally identified phyA-induced motifs; See also S000482, S000484, S000485, S000486 (all SORLIPs), and also S000487, S000488, S000489, S000490 (all SORLREPs);	0
197	DU	DU_197	GGCCCA	0.0916499	0.000955208	S000474	SITEIIATCYTC	TGGGCY	(1)	(-)	TCP transcription factor responses			375	120	193	0.514667	0.926167	0.32	"Site II element" found in the promoter regions of cytochrome genes (Cytc-1, Cytc-2) in Arabidopsis; Located between -147 and -156 from the translational starts sites (Welchen et al., 2005); Y=C/T; See also S000308; Overrepresented in the promoters of nuclear genes encoding components of the oxidative phosphorylation (OxPhos) machinery from both Arabidopsis and rice (Welchen and Gonzalez, 2006);)	1
197	DU	DU_197	GGCCCA	0.0916499	0.000955208	S000483	SORLIP2AT	GGGCC	(1)	(-)	Light responses			375	120	193	0.514667	0.926167	0.32	One of "Sequences Over-Represented in Light-Induced Promoters (SORLIPs) in Arabidopsis; Computationally identified phyA-induced motifs; See also S000482, S000484, S000485, S000486 (all SORLIPs), and also S000487, S000488, S000489, S000490 (all SORLREPs);	1
198	DU	DU_198	ATCATA	0.0106245	0.000962621									375	341	920	2.45333	1.62885	0.909333		0
199	DU	DU_199	AAAAGA	0.156778	0.00112065	S000265	DOFCOREZM	AAAG	(2)	(+)	Dof transcription factor responses			375	372	2133	5.688	2.92597	0.992	Core site required for binding of Dof proteins in maize (Z.m.); Dof proteins are DNA binding proteins, with presumably only one zinc finger, and are unique to plants; Four cDNAs encoding Dof proteins, Dof1, Dof2, Dof3 and PBF, have been isolated from maize; PBF is an endosperm specific Dof protein that binds to prolamin box; Maize Dof1 enhances transcription from the promoters of both cytosolic o…	1
200	DU	DU_200	ACTTTA	0.00196387	0.00118315	S000265	DOFCOREZM	AAAG	(2)	(-)	Dof transcription factor responses			375	328	777	2.072	1.48867	0.874667	Core site required for binding of Dof proteins in maize (Z.m.); Dof proteins are DNA binding proteins, with presumably only one zinc finger, and are unique to plants; Four cDNAs encoding Dof proteins, Dof1, Dof2, Dof3 and PBF, have been isolated from maize; PBF is an endosperm specific Dof protein that binds to prolamin box; Maize Dof1 enhances transcription from the promoters of both cytosolic o…	0
200	DU	DU_200	ACTTTA	0.00196387	0.00118315	S000273	NTBBF1ARROLB	ACTTTA	(1)	(+)	Auxin responses			375	328	777	2.072	1.48867	0.874667	NtBBF1(Dof protein from tobacco) binding site in Agrobacterium rhizogenes (A.r.) rolB gene; Found in regulatory domain B (-341 to -306); Required for tissue-specific expression and auxin induction;	0
200	DU	DU_200	ACTTTA	0.00196387	0.00118315	S000387	TAAAGSTKST1	TAAAG	(2)	(-)	Dof transcription factor responses			375	328	777	2.072	1.48867	0.874667	TAAAG motif found in promoter of Solanum tuberosum (S.t.) KST1 gene; Target site for trans-acting StDof1 protein controlling guard cell-specific gene expression; KST1 gene encodes a K+ influx channel of guard cells; See S000265;	0
201	DU	DU_201	ATGTAC	0.000868051	0.00130441	S000493	CURECORECR	GTAC	(3/3)	(+/-)	SQUAMOSA binding protein (SBP) responses			375	189	277	0.738667	0.886024	0.504	GTAC is the core of a CuRE (copper-response element) found in Cyc6 and Cpx1 genes in Chlamydomonas; Also involved in oxygen-response of these genes; For CuRE, see Quin and Merchant, 1995;	1
202	DU	DU_202	AACCG	0.829981	0.00257727									375	247	694	1.85067	3.62128	0.658667		0
203	SD	SD_203	AACCGGAC	0.0150234	2.89261e-06									34	3	7	0.205882	0.867024	0.0882353		1
204	SD	SD_204	CACACA	0.486388	0.000248347									34	20	69	2.02941	3.02427	0.588235		0
205	SD	SD_205	AACCGG	0.0713474	0.000297055									34	12	28	0.823529	2.38217	0.352941		1
206	SU	SU_206	AGTTA	0.303669	3.43035e-07									96	96	648	6.75	3.00694	1		0
207	SU	SU_207	CGTAC	8.24062e-05	0.000828989	S000493	CURECORECR	GTAC	(2/2)	(+/-)	SQUAMOSA binding protein (SBP) responses			96	59	88	0.916667	0.964653	0.614583	GTAC is the core of a CuRE (copper-response element) found in Cyc6 and Cpx1 genes in Chlamydomonas; Also involved in oxygen-response of these genes; For CuRE, see Quin and Merchant, 1995;	1
208	UD	UD_208	AAATATCT	5.81851e-09	1.62853e-14	S000039	GATABOX	GATA	(4)	(-)	Light responses			219	100	149	0.680365	0.935416	0.456621	"GATA box"; GATA motif in CaMV 35S promoter; Binding with ASF-2; Three GATA box repeats were found in the promoter of Petunia (P.h.) chlorophyll a/b binding protein, Cab22 gene; Required for high level, light regulated, and tissue specific expression; Conserved in the promoter of all LHCII type I Cab genes;	0
208	UD	UD_208	AAATATCT	5.81851e-09	1.62853e-14	S000098	ROOTMOTIFTAPOX1	ATATT	(2)	(-)	Starch degradation gene expression			219	100	149	0.680365	0.935416	0.456621	Motif found both in promoters of rolD;	0
208	UD	UD_208	AAATATCT	5.81851e-09	1.62853e-14		EVENINGELEMENTLIKE	AATATCT	(2)	(+)	Cold, light, and circadian responses			219	100	149	0.680365	0.935416	0.456621	Evening element-like motif responsible for cold-induced expression of two Arabidopsis genes, CONSTANS-like 1 (COL1; At5g54470) and COLD-REGULATED GENE 27 (COR27; At5g42900) (Mikkelsen and Thomashow 2009);	0
209	UD	UD_209	AAATATC	0.000646575	1.41541e-10	S000039	GATABOX	GATA	(4)	(-)	Light responses			219	158	328	1.49772	1.37617	0.721461	"GATA box"; GATA motif in CaMV 35S promoter; Binding with ASF-2; Three GATA box repeats were found in the promoter of Petunia (P.h.) chlorophyll a/b binding protein, Cab22 gene; Required for high level, light regulated, and tissue specific expression; Conserved in the promoter of all LHCII type I Cab genes;	1
209	UD	UD_209	AAATATC	0.000646575	1.41541e-10	S000098	ROOTMOTIFTAPOX1	ATATT	(2)	(-)	Starch degradation gene expression			219	158	328	1.49772	1.37617	0.721461	Motif found both in promoters of rolD;	1
210	UD	UD_210	AATATCT	2.12591e-05	1.12252e-09	S000039	GATABOX	GATA	(3)	(-)	Light responses			219	142	249	1.13699	1.1857	0.648402	"GATA box"; GATA motif in CaMV 35S promoter; Binding with ASF-2; Three GATA box repeats were found in the promoter of Petunia (P.h.) chlorophyll a/b binding protein, Cab22 gene; Required for high level, light regulated, and tissue specific expression; Conserved in the promoter of all LHCII type I Cab genes;	0
210	UD	UD_210	AATATCT	2.12591e-05	1.12252e-09	S000098	ROOTMOTIFTAPOX1	ATATT	(1)	(-)	Starch degradation gene expression			219	142	249	1.13699	1.1857	0.648402	Motif found both in promoters of rolD;	0
210	UD	UD_210	AATATCT	2.12591e-05	1.12252e-09		EVENINGELEMENTLIKE	AATATCT	(2)	(+)	Cold, light, and circadian responses			219	142	249	1.13699	1.1857	0.648402	Evening element-like motif responsible for cold-induced expression of two Arabidopsis genes, CONSTANS-like 1 (COL1; At5g54470) and COLD-REGULATED GENE 27 (COR27; At5g42900) (Mikkelsen and Thomashow 2009);	0
211	UD	UD_211	ACGTGTCC	7.87262e-08	1.58916e-08	S000394	ACGTABREMOTIFA2OSEM	ACGTGKC	(1)	(+)	ABA responses			219	19	21	0.0958904	0.323976	0.086758	Experimentally determined sequence requirement of ACGT-core of motif A in ABRE of the rice gene, OSEM; See S000281; DRE and ABRE are interdependent in the ABA-responsive expression of the rd29A in Arabidopsis; K=G/T;	1
211	UD	UD_211	ACGTGTCC	7.87262e-08	1.58916e-08	S000414	ABRELATERD1	ACGTG	(1)	(+)	ABA and light responses			219	19	21	0.0958904	0.323976	0.086758	ABRE-like sequence (from -199 to -195) required for etiolation-induced expression of erd1 (early responsive to dehydration) in Arabidopsis;	1
211	UD	UD_211	ACGTGTCC	7.87262e-08	1.58916e-08	S000415	ACGTATERD1	ACGT	(1/1)	(+/-)	ABA and light responses			219	19	21	0.0958904	0.323976	0.086758	ACGT sequence (from -155 to -152) required for etiolation-induced expression of erd1 (early responsive to dehydration) in Arabidopsis;	1
211	UD	UD_211	ACGTGTCC	7.87262e-08	1.58916e-08	S000438	GADOWNAT	ACGTGTC	(1)	(+)	ABA and GA responses			219	19	21	0.0958904	0.323976	0.086758	Sequence present in 24 genes in the GA-down regulated d1 cluster (106 genes) found in Arabidopsis seed germination; This motif is similar to ABRE (Busk and Pages 1998);	1
212	UD	UD_212	CCGAC	2.5178e-06	1.61906e-08	S000153	LTRECOREATCOR15	CCGAC	(1)	(+)	Cold, dehydration responses			219	136	243	1.10959	1.31269	0.621005	Core of low temperature responsive element (LTRE) of cor15a gene in Arabidopsis (A.t.); A portion of repeat-C (C-repeat), TGGCCGAC, which is repeated twice in cor15a promoter (Baker et al., 1994); ABA responsiveness; Involved in cold induction of BN115 gene from winter Brassica napus; LTRE; See S000157, S000152; Light signaling mediated by phytochrome is necessary for cold- or drought- induced ge…	0
213	UD	UD_213	CCGACA	3.4453e-07	1.72706e-08	S000153	LTRECOREATCOR15	CCGAC	(1)	(+)	Cold, dehydration responses			219	76	98	0.447489	0.740684	0.347032	Core of low temperature responsive element (LTRE) of cor15a gene in Arabidopsis (A.t.); A portion of repeat-C (C-repeat), TGGCCGAC, which is repeated twice in cor15a promoter (Baker et al., 1994); ABA responsiveness; Involved in cold induction of BN115 gene from winter Brassica napus; LTRE; See S000157, S000152; Light signaling mediated by phytochrome is necessary for cold- or drought- induced ge…	1
214	UD	UD_214	GCCGAC	1.50828e-08	4.92064e-08	S000153	LTRECOREATCOR15	CCGAC	(2)	(+)	Cold, dehydration responses			219	56	63	0.287671	0.518501	0.255708	Core of low temperature responsive element (LTRE) of cor15a gene in Arabidopsis (A.t.); A portion of repeat-C (C-repeat), TGGCCGAC, which is repeated twice in cor15a promoter (Baker et al., 1994); ABA responsiveness; Involved in cold induction of BN115 gene from winter Brassica napus; LTRE; See S000157, S000152; Light signaling mediated by phytochrome is necessary for cold- or drought- induced ge…	0
214	UD	UD_214	GCCGAC	1.50828e-08	4.92064e-08	S000418	DRECRTCOREAT	RCCGAC	(1)	(+)	Cold, dehydration responses			219	56	63	0.287671	0.518501	0.255708	Core motif of DRE/CRT (dehydration-responsive element/C-repeat) cis-acting element found in many genes in Arabidopsis and in rice; R=G/A; Os DREB1A bound to GCCGAC more preferentially than to ACCGAC whereas At DREB1A bound to both GCCGAC and ACCGAC efficiently; See S000402 (ACCGAC); Maize ZmDREB1A bound to DRE (Qin et al. 2004); HaDREB2 in Helianthus annuus (sunflower)(Diaz-Martin et al. 2005); H…	0
214	UD	UD_214	GCCGAC	1.50828e-08	4.92064e-08	S000497	CBFHV	RYCGAC	(1)	(+)	Cold, dehydration responses			219	56	63	0.287671	0.518501	0.255708	Binding site of barley (H.v.) CBF1, and also of barley CBF2; CBF = C-repeat (CRT) binding factors; CBFs are also known as dehydration-responsive element (DRE) binding proteins (DREBs); See also S000411 (SQ=GTCGAC); R=A/G; Y=C/T;	0
215	UD	UD_215	AGATA	0.414219	5.59114e-08	S000039	GATABOX	GATA	(2)	(+)	Light responses			219	218	1428	6.52055	2.85946	0.995434	"GATA box"; GATA motif in CaMV 35S promoter; Binding with ASF-2; Three GATA box repeats were found in the promoter of Petunia (P.h.) chlorophyll a/b binding protein, Cab22 gene; Required for high level, light regulated, and tissue specific expression; Conserved in the promoter of all LHCII type I Cab genes;	1
216	UD	UD_216	AATATC	0.0110831	1.22156e-07	S000039	GATABOX	GATA	(3)	(-)	Light responses			219	204	638	2.91324	1.81489	0.931507	"GATA box"; GATA motif in CaMV 35S promoter; Binding with ASF-2; Three GATA box repeats were found in the promoter of Petunia (P.h.) chlorophyll a/b binding protein, Cab22 gene; Required for high level, light regulated, and tissue specific expression; Conserved in the promoter of all LHCII type I Cab genes;	0
216	UD	UD_216	AATATC	0.0110831	1.22156e-07	S000098	ROOTMOTIFTAPOX1	ATATT	(1)	(-)	Starch degradation gene expression			219	204	638	2.91324	1.81489	0.931507	Motif found both in promoters of rolD;	0
217	UD	UD_217	TAATATTA	0.000417968	2.71667e-07	S000098	ROOTMOTIFTAPOX1	ATATT	(3/2)	(+/-)	Starch degradation gene expression			219	96	154	0.703196	1.14618	0.438356	Motif found both in promoters of rolD;	1
218	UD	UD_218	ACACGT	0.000151496	3.29851e-07	S000414	ABRELATERD1	ACGTG	(2)	(-)	ABA and light responses			219	103	164	0.748858	0.972656	0.47032	ABRE-like sequence (from -199 to -195) required for etiolation-induced expression of erd1 (early responsive to dehydration) in Arabidopsis;	0
218	UD	UD_218	ACACGT	0.000151496	3.29851e-07	S000415	ACGTATERD1	ACGT	(3/3)	(+/-)	ABA and light responses			219	103	164	0.748858	0.972656	0.47032	ACGT sequence (from -155 to -152) required for etiolation-induced expression of erd1 (early responsive to dehydration) in Arabidopsis;	0
219	UD	UD_219	GTCGGCA	2.20009e-06	5.38861e-07	S000153	LTRECOREATCOR15	CCGAC	(1)	(-)	Cold, dehydration responses			219	26	29	0.13242	0.377203	0.118721	Core of low temperature responsive element (LTRE) of cor15a gene in Arabidopsis (A.t.); A portion of repeat-C (C-repeat), TGGCCGAC, which is repeated twice in cor15a promoter (Baker et al., 1994); ABA responsiveness; Involved in cold induction of BN115 gene from winter Brassica napus; LTRE; See S000157, S000152; Light signaling mediated by phytochrome is necessary for cold- or drought- induced ge…	1
219	UD	UD_219	GTCGGCA	2.20009e-06	5.38861e-07	S000418	DRECRTCOREAT	RCCGAC	(1)	(-)	Cold, dehydration responses			219	26	29	0.13242	0.377203	0.118721	Core motif of DRE/CRT (dehydration-responsive element/C-repeat) cis-acting element found in many genes in Arabidopsis and in rice; R=G/A; Os DREB1A bound to GCCGAC more preferentially than to ACCGAC whereas At DREB1A bound to both GCCGAC and ACCGAC efficiently; See S000402 (ACCGAC); Maize ZmDREB1A bound to DRE (Qin et al. 2004); HaDREB2 in Helianthus annuus (sunflower)(Diaz-Martin et al. 2005); H…	1
219	UD	UD_219	GTCGGCA	2.20009e-06	5.38861e-07	S000497	CBFHV	RYCGAC	(1)	(-)	Cold, dehydration responses			219	26	29	0.13242	0.377203	0.118721	Binding site of barley (H.v.) CBF1, and also of barley CBF2; CBF = C-repeat (CRT) binding factors; CBFs are also known as dehydration-responsive element (DRE) binding proteins (DREBs); See also S000411 (SQ=GTCGAC); R=A/G; Y=C/T;	1
220	UD	UD_220	GATAA	0.288436	6.82197e-07	S000039	GATABOX	GATA	(1)	(+)	Light responses			219	219	1598	7.2968	3.00814	1	"GATA box"; GATA motif in CaMV 35S promoter; Binding with ASF-2; Three GATA box repeats were found in the promoter of Petunia (P.h.) chlorophyll a/b binding protein, Cab22 gene; Required for high level, light regulated, and tissue specific expression; Conserved in the promoter of all LHCII type I Cab genes;	0
220	UD	UD_220	GATAA	0.288436	6.82197e-07	S000199	IBOXCORE	GATAA	(1)	(+)	Light responses			219	219	1598	7.2968	3.00814	1	"I box"; "I-box"; Conserved sequence upstream of light-regulated genes; Conserved sequence upstream of light-regulated genes of both monocots and dicots; See IBOX (S000124);	0
221	UD	UD_221	ATGTCGG	2.87744e-07	8.44234e-07	S000153	LTRECOREATCOR15	CCGAC	(3)	(-)	Cold, dehydration responses			219	33	34	0.155251	0.374541	0.150685	Core of low temperature responsive element (LTRE) of cor15a gene in Arabidopsis (A.t.); A portion of repeat-C (C-repeat), TGGCCGAC, which is repeated twice in cor15a promoter (Baker et al., 1994); ABA responsiveness; Involved in cold induction of BN115 gene from winter Brassica napus; LTRE; See S000157, S000152; Light signaling mediated by phytochrome is necessary for cold- or drought- induced ge…	1
222	UD	UD_222	AAATATTA	0.0505316	8.45504e-07	S000098	ROOTMOTIFTAPOX1	ATATT	(3/2)	(+/-)	Starch degradation gene expression			219	158	396	1.80822	1.70942	0.721461	Motif found both in promoters of rolD;	0
223	UD	UD_223	GCCGACA	2.0813e-06	1.13135e-06	S000153	LTRECOREATCOR15	CCGAC	(2)	(+)	Cold, dehydration responses			219	27	29	0.13242	0.364897	0.123288	Core of low temperature responsive element (LTRE) of cor15a gene in Arabidopsis (A.t.); A portion of repeat-C (C-repeat), TGGCCGAC, which is repeated twice in cor15a promoter (Baker et al., 1994); ABA responsiveness; Involved in cold induction of BN115 gene from winter Brassica napus; LTRE; See S000157, S000152; Light signaling mediated by phytochrome is necessary for cold- or drought- induced ge…	1
223	UD	UD_223	GCCGACA	2.0813e-06	1.13135e-06	S000418	DRECRTCOREAT	RCCGAC	(1)	(+)	Cold, dehydration responses			219	27	29	0.13242	0.364897	0.123288	Core motif of DRE/CRT (dehydration-responsive element/C-repeat) cis-acting element found in many genes in Arabidopsis and in rice; R=G/A; Os DREB1A bound to GCCGAC more preferentially than to ACCGAC whereas At DREB1A bound to both GCCGAC and ACCGAC efficiently; See S000402 (ACCGAC); Maize ZmDREB1A bound to DRE (Qin et al. 2004); HaDREB2 in Helianthus annuus (sunflower)(Diaz-Martin et al. 2005); H…	1
223	UD	UD_223	GCCGACA	2.0813e-06	1.13135e-06	S000497	CBFHV	RYCGAC	(1)	(+)	Cold, dehydration responses			219	27	29	0.13242	0.364897	0.123288	Binding site of barley (H.v.) CBF1, and also of barley CBF2; CBF = C-repeat (CRT) binding factors; CBFs are also known as dehydration-responsive element (DRE) binding proteins (DREBs); See also S000411 (SQ=GTCGAC); R=A/G; Y=C/T;	1
224	UD	UD_224	AGCCGCC	6.65826e-06	2.76825e-06	S000232	AGCBOXNPGLB	AGCCGCC	(1)	(+)	Ethylene and other responses	GCC-box		219	24	27	0.123288	0.380286	0.109589	"AGC box" repeated twice in a 61 bp enhancer element in tobacco (N.p.) class I beta-1,3-glucanase (GLB) gene; See S000036, S000089; "GCC-box"; Binding sequence of Arabidopsis AtERFs; AtERF1,2 and 5 functioned as activators of GCC box-dependent transcription; AtERF3 and 4 acted as repressors; AtERF proteins are stress signal-response factors; EREBP2 binding site; Conserved in most PR-protein genes…	0
224	UD	UD_224	AGCCGCC	6.65826e-06	2.76825e-06	S000430	GCCCORE	GCCGCC	(2)	(+)	Ethylene and other responses	GCC-box		219	24	27	0.123288	0.380286	0.109589	Core of GCC-box found in many pathogen-responsive genes such as PDF1.2, Thi2.1, and PR4; Has been shown to function as ethylene-responsive element; See S000036, S000232, S000332; Appears to play important roles in regulating jasmonate-responsive gene expression; Tomato Pti4 (ERF) regulates defence-related gene expression via GCC box and non-GCC box cis elements (Myb1 (GTTAGTT) and G-box(CACGTG));	0
225	UD	UD_225	ACACG	0.0215895	2.76848e-06									219	172	400	1.82648	1.6654	0.785388		1
226	UD	UD_226	AAAATATC	0.00347243	3.20772e-06	S000039	GATABOX	GATA	(5)	(-)	Light responses			219	106	168	0.767123	0.986492	0.484018	"GATA box"; GATA motif in CaMV 35S promoter; Binding with ASF-2; Three GATA box repeats were found in the promoter of Petunia (P.h.) chlorophyll a/b binding protein, Cab22 gene; Required for high level, light regulated, and tissue specific expression; Conserved in the promoter of all LHCII type I Cab genes;	0
226	UD	UD_226	AAAATATC	0.00347243	3.20772e-06	S000098	ROOTMOTIFTAPOX1	ATATT	(3)	(-)	Starch degradation gene expression			219	106	168	0.767123	0.986492	0.484018	Motif found both in promoters of rolD;	0
227	UD	UD_227	ACGTGG	0.000291259	3.68196e-06	S000414	ABRELATERD1	ACGTG	(1)	(+)	ABA and light responses	Unnamed_1, Unnamed_3	Zea mays	219	91	135	0.616438	0.906045	0.415525	ABRE-like sequence (from -199 to -195) required for etiolation-induced expression of erd1 (early responsive to dehydration) in Arabidopsis;	1
227	UD	UD_227	ACGTGG	0.000291259	3.68196e-06	S000415	ACGTATERD1	ACGT	(1/1)	(+/-)	ABA and light responses	Unnamed_1, Unnamed_3	Zea mays	219	91	135	0.616438	0.906045	0.415525	ACGT sequence (from -155 to -152) required for etiolation-induced expression of erd1 (early responsive to dehydration) in Arabidopsis;	1
228	UD	UD_228	TAAATTAA	0.000850506	8.01452e-06									219	160	344	1.57078	1.49833	0.730594		0
229	UD	UD_229	ATGTCGGC	5.88435e-06	8.30818e-06	S000153	LTRECOREATCOR15	CCGAC	(3)	(-)	Cold, dehydration responses			219	13	13	0.0593607	0.236299	0.0593607	Core of low temperature responsive element (LTRE) of cor15a gene in Arabidopsis (A.t.); A portion of repeat-C (C-repeat), TGGCCGAC, which is repeated twice in cor15a promoter (Baker et al., 1994); ABA responsiveness; Involved in cold induction of BN115 gene from winter Brassica napus; LTRE; See S000157, S000152; Light signaling mediated by phytochrome is necessary for cold- or drought- induced ge…	1
229	UD	UD_229	ATGTCGGC	5.88435e-06	8.30818e-06	S000418	DRECRTCOREAT	RCCGAC	(3)	(-)	Cold, dehydration responses			219	13	13	0.0593607	0.236299	0.0593607	Core motif of DRE/CRT (dehydration-responsive element/C-repeat) cis-acting element found in many genes in Arabidopsis and in rice; R=G/A; Os DREB1A bound to GCCGAC more preferentially than to ACCGAC whereas At DREB1A bound to both GCCGAC and ACCGAC efficiently; See S000402 (ACCGAC); Maize ZmDREB1A bound to DRE (Qin et al. 2004); HaDREB2 in Helianthus annuus (sunflower)(Diaz-Martin et al. 2005); H…	1
229	UD	UD_229	ATGTCGGC	5.88435e-06	8.30818e-06	S000497	CBFHV	RYCGAC	(3)	(-)	Cold, dehydration responses			219	13	13	0.0593607	0.236299	0.0593607	Binding site of barley (H.v.) CBF1, and also of barley CBF2; CBF = C-repeat (CRT) binding factors; CBFs are also known as dehydration-responsive element (DRE) binding proteins (DREBs); See also S000411 (SQ=GTCGAC); R=A/G; Y=C/T;	1
230	UD	UD_230	AAGCCGCC	4.55549e-05	1.26347e-05	S000232	AGCBOXNPGLB	AGCCGCC	(2)	(+)	Ethylene and other responses	GCC-box		219	11	12	0.0547945	0.246829	0.0502283	"AGC box" repeated twice in a 61 bp enhancer element in tobacco (N.p.) class I beta-1,3-glucanase (GLB) gene; See S000036, S000089; "GCC-box"; Binding sequence of Arabidopsis AtERFs; AtERF1,2 and 5 functioned as activators of GCC box-dependent transcription; AtERF3 and 4 acted as repressors; AtERF proteins are stress signal-response factors; EREBP2 binding site; Conserved in most PR-protein genes…	0
230	UD	UD_230	AAGCCGCC	4.55549e-05	1.26347e-05	S000430	GCCCORE	GCCGCC	(3)	(+)	Ethylene and other responses	GCC-box		219	11	12	0.0547945	0.246829	0.0502283	Core of GCC-box found in many pathogen-responsive genes such as PDF1.2, Thi2.1, and PR4; Has been shown to function as ethylene-responsive element; See S000036, S000232, S000332; Appears to play important roles in regulating jasmonate-responsive gene expression; Tomato Pti4 (ERF) regulates defence-related gene expression via GCC box and non-GCC box cis elements (Myb1 (GTTAGTT) and G-box(CACGTG));	0
231	UD	UD_231	GTCGGCAA	4.54638e-05	1.84199e-05	S000153	LTRECOREATCOR15	CCGAC	(1)	(-)	Cold, dehydration responses			219	13	14	0.0639269	0.262627	0.0593607	Core of low temperature responsive element (LTRE) of cor15a gene in Arabidopsis (A.t.); A portion of repeat-C (C-repeat), TGGCCGAC, which is repeated twice in cor15a promoter (Baker et al., 1994); ABA responsiveness; Involved in cold induction of BN115 gene from winter Brassica napus; LTRE; See S000157, S000152; Light signaling mediated by phytochrome is necessary for cold- or drought- induced ge…	1
231	UD	UD_231	GTCGGCAA	4.54638e-05	1.84199e-05	S000418	DRECRTCOREAT	RCCGAC	(1)	(-)	Cold, dehydration responses			219	13	14	0.0639269	0.262627	0.0593607	Core motif of DRE/CRT (dehydration-responsive element/C-repeat) cis-acting element found in many genes in Arabidopsis and in rice; R=G/A; Os DREB1A bound to GCCGAC more preferentially than to ACCGAC whereas At DREB1A bound to both GCCGAC and ACCGAC efficiently; See S000402 (ACCGAC); Maize ZmDREB1A bound to DRE (Qin et al. 2004); HaDREB2 in Helianthus annuus (sunflower)(Diaz-Martin et al. 2005); H…	1
231	UD	UD_231	GTCGGCAA	4.54638e-05	1.84199e-05	S000497	CBFHV	RYCGAC	(1)	(-)	Cold, dehydration responses			219	13	14	0.0639269	0.262627	0.0593607	Binding site of barley (H.v.) CBF1, and also of barley CBF2; CBF = C-repeat (CRT) binding factors; CBFs are also known as dehydration-responsive element (DRE) binding proteins (DREBs); See also S000411 (SQ=GTCGAC); R=A/G; Y=C/T;	1
232	UD	UD_232	CAGTCAAA	0.00478314	2.02399e-05	S000310	WBBOXPCWRKY1	TTTGACY	(2)	(-)	WRKY transcription factor responses			219	31	42	0.191781	0.531841	0.141553	"WB box"; WRKY proteins bind specifically to the DNA sequence motif (T)(T)TGAC(C/T), which is known as the W box; Found in amylase gene in sweet potato, alpha-Amy2 genes in wheat, barley, and wild oat, PR1 gene in parsley, and a transcription factor gene in Arabidopsis; The motif was initially registered in PLACEdb as TTGACT, and was corrected to TTGACY on 22 June, 2006; Y=C/T;	0
232	UD	UD_232	CAGTCAAA	0.00478314	2.02399e-05	S000390	WBOXATNPR1	TTGAC	(3)	(-)	WRKY transcription factor responses			219	31	42	0.191781	0.531841	0.141553	"W-box" found in promoter of Arabidopsis thaliana (A.t.) NPR1 gene; Located between +70 and +79 in tandem; They were recognized specifically by salicylic acid (SA)-induced WRKY DNA binding proteins; See S000142 (SQ=TTGACC); See S000310 (SQ=TTTGACY); A cluster of WRKY binding sites act as negative regulatory elements for the inducible expression of AtWRKY18 (Chena and Chen, 2002); See also S000142;	0
232	UD	UD_232	CAGTCAAA	0.00478314	2.02399e-05	S000442	WBOXHVISO1	TGACT	(2)	(-)	WRKY transcription factor responses			219	31	42	0.191781	0.531841	0.141553	SUSIBA2 bind to W-box element in barley iso1 (encoding isoamylase1) promoter;	0
232	UD	UD_232	CAGTCAAA	0.00478314	2.02399e-05	S000447	WRKY71OS	TGAC	(3)	(-)	WRKY transcription factor responses			219	31	42	0.191781	0.531841	0.141553	"A core of TGAC-containing W-box" of, e.g., Amy32b promoter; Binding site of rice WRKY71, a transcriptional repressor of the gibberellin signaling pathway; Parsley WRKY proteins bind specifically to TGAC-containing W box elements within the Pathogenesis-Related Class10 (PR-10) genes (Eulgem et al., 1999); See S000390 (TTGAC), S000442 (TGACT);	0
232	UD	UD_232	CAGTCAAA	0.00478314	2.02399e-05	S000457	WBOXNTERF3	TGACY	(2)	(-)	WRKY transcription factor responses			219	31	42	0.191781	0.531841	0.141553	"W box" found in the promoter region of a transcriptional repressor ERF3 gene in tobacco; May be involved in activation of ERF3 gene by wounding;(Nishiuchi et al., 2004) Y=C/T; See S000142, S000390, S000442, S000447;	0
233	UD	UD_233	GATATTTA	0.0014611	2.2744e-05	S000039	GATABOX	GATA	(1)	(+)	Light responses	Unnamed_6	Zea mays	219	64	86	0.392694	0.683225	0.292237	"GATA box"; GATA motif in CaMV 35S promoter; Binding with ASF-2; Three GATA box repeats were found in the promoter of Petunia (P.h.) chlorophyll a/b binding protein, Cab22 gene; Required for high level, light regulated, and tissue specific expression; Conserved in the promoter of all LHCII type I Cab genes;	1
233	UD	UD_233	GATATTTA	0.0014611	2.2744e-05	S000098	ROOTMOTIFTAPOX1	ATATT	(2)	(+)	Starch degradation gene expression	Unnamed_6	Zea mays	219	64	86	0.392694	0.683225	0.292237	Motif found both in promoters of rolD;	1
234	UD	UD_234	GGATAA	0.00163718	2.28568e-05	S000039	GATABOX	GATA	(2)	(+)	Light responses			219	164	315	1.43836	1.2348	0.748858	"GATA box"; GATA motif in CaMV 35S promoter; Binding with ASF-2; Three GATA box repeats were found in the promoter of Petunia (P.h.) chlorophyll a/b binding protein, Cab22 gene; Required for high level, light regulated, and tissue specific expression; Conserved in the promoter of all LHCII type I Cab genes;	0
234	UD	UD_234	GGATAA	0.00163718	2.28568e-05	S000180	MYBST1	GGATA	(1)	(+)	MYB responses			219	164	315	1.43836	1.2348	0.748858	Core motif of MybSt1 (a potato MYB homolog) binding site; MybSt1 cDNA clone was isolated by using CaMV 35S promoter domain A as a probe (Baranowskij et al. 1994); The Myb motif of the MybSt1 protein is distinct from the plant Myb DNA binding domain described so far;	0
234	UD	UD_234	GGATAA	0.00163718	2.28568e-05	S000199	IBOXCORE	GATAA	(2)	(+)	Light responses			219	164	315	1.43836	1.2348	0.748858	"I box"; "I-box"; Conserved sequence upstream of light-regulated genes; Conserved sequence upstream of light-regulated genes of both monocots and dicots; See IBOX (S000124);	0
234	UD	UD_234	GGATAA	0.00163718	2.28568e-05	S000470	SREATMSD	TTATCC	(1)	(-)	Sugar repressive element in paradormancy responses			219	164	315	1.43836	1.2348	0.748858	"Sugar-repressive element (SRE)" found in 272 of the 1592 down-regulated genes after main stem decapitation in Arabidopsis; See also S000471, S000472;	0
235	UD	UD_235	GTTTTAA	0.0231629	2.60524e-05									219	154	318	1.45205	1.60514	0.703196		1
236	UD	UD_236	TATTTAAA	0.00615579	2.83667e-05	S000400	TATABOXOSPAL	TATTTAA	(1)	(+)	TATA-box motif			219	143	298	1.36073	1.46575	0.652968	Binding site for OsTBP2, found in the promoter of rice pal gene encoding phenylalanine ammonia-lyase; OsTFIIB stimulated the DNA binding and bending activities of OsTBP2 and synergistically enhanced OsTBP2-mediated transcription from the pal promoter;	0
237	UD	UD_237	GTTTTAAA	0.0171242	2.87228e-05									219	94	157	0.716895	1.36567	0.429224		1
238	UD	UD_238	GATGATGA	0.0522282	2.87722e-05									219	45	79	0.360731	1.17528	0.205479		0
239	UD	UD_239	ACTGTAGC	0.00397743	3.06138e-05									219	17	27	0.123288	0.572072	0.0776256		1
240	UD	UD_240	GACCCA	0.21351	3.17617e-05									219	93	184	0.840183	1.94843	0.424658		0
241	UD	UD_241	TAGATA	0.00164835	3.39031e-05	S000039	GATABOX	GATA	(3)	(+)	Light responses			219	182	400	1.82648	1.38057	0.83105	"GATA box"; GATA motif in CaMV 35S promoter; Binding with ASF-2; Three GATA box repeats were found in the promoter of Petunia (P.h.) chlorophyll a/b binding protein, Cab22 gene; Required for high level, light regulated, and tissue specific expression; Conserved in the promoter of all LHCII type I Cab genes;	1
242	UD	UD_242	AGGATAA	0.00158685	4.32561e-05	S000039	GATABOX	GATA	(3)	(+)	Light responses			219	94	134	0.611872	0.827631	0.429224	"GATA box"; GATA motif in CaMV 35S promoter; Binding with ASF-2; Three GATA box repeats were found in the promoter of Petunia (P.h.) chlorophyll a/b binding protein, Cab22 gene; Required for high level, light regulated, and tissue specific expression; Conserved in the promoter of all LHCII type I Cab genes;	0
242	UD	UD_242	AGGATAA	0.00158685	4.32561e-05	S000180	MYBST1	GGATA	(2)	(+)	MYB responses			219	94	134	0.611872	0.827631	0.429224	Core motif of MybSt1 (a potato MYB homolog) binding site; MybSt1 cDNA clone was isolated by using CaMV 35S promoter domain A as a probe (Baranowskij et al. 1994); The Myb motif of the MybSt1 protein is distinct from the plant Myb DNA binding domain described so far;	0
242	UD	UD_242	AGGATAA	0.00158685	4.32561e-05	S000199	IBOXCORE	GATAA	(3)	(+)	Light responses			219	94	134	0.611872	0.827631	0.429224	"I box"; "I-box"; Conserved sequence upstream of light-regulated genes; Conserved sequence upstream of light-regulated genes of both monocots and dicots; See IBOX (S000124);	0
242	UD	UD_242	AGGATAA	0.00158685	4.32561e-05	S000470	SREATMSD	TTATCC	(2)	(-)	Sugar repressive element in paradormancy responses			219	94	134	0.611872	0.827631	0.429224	"Sugar-repressive element (SRE)" found in 272 of the 1592 down-regulated genes after main stem decapitation in Arabidopsis; See also S000471, S000472;	0
243	UD	UD_243	AGGACACG	0.000117913	5.01368e-05									219	14	15	0.0684932	0.270063	0.0639269		1
244	UD	UD_244	CCGACAC	5.00229e-05	5.06468e-05	S000153	LTRECOREATCOR15	CCGAC	(1)	(+)	Cold, dehydration responses			219	23	24	0.109589	0.326668	0.105023	Core of low temperature responsive element (LTRE) of cor15a gene in Arabidopsis (A.t.); A portion of repeat-C (C-repeat), TGGCCGAC, which is repeated twice in cor15a promoter (Baker et al., 1994); ABA responsiveness; Involved in cold induction of BN115 gene from winter Brassica napus; LTRE; See S000157, S000152; Light signaling mediated by phytochrome is necessary for cold- or drought- induced ge…	0
245	UD	UD_245	CATGTCGG	3.69675e-05	5.1406e-05	S000153	LTRECOREATCOR15	CCGAC	(4)	(-)	Cold, dehydration responses			219	13	13	0.0593607	0.236299	0.0593607	Core of low temperature responsive element (LTRE) of cor15a gene in Arabidopsis (A.t.); A portion of repeat-C (C-repeat), TGGCCGAC, which is repeated twice in cor15a promoter (Baker et al., 1994); ABA responsiveness; Involved in cold induction of BN115 gene from winter Brassica napus; LTRE; See S000157, S000152; Light signaling mediated by phytochrome is necessary for cold- or drought- induced ge…	1
246	UD	UD_246	ATAAATAA	0.000152132	5.56457e-05	S000203	TATABOX5	TTATTT	(3)	(-)	TATA-box motif			219	164	358	1.6347	1.50308	0.748858	"TATA box"; TATA box found in the 5'upstream region of pea (Pisum sativum) glutamine synthetase gene; a functional TATA element by in vivo analysis;	0
247	UD	UD_247	ACTGGGTC	0.000688533	5.68271e-05									219	16	19	0.086758	0.32654	0.0730594		1
248	UD	UD_248	AATATCTA	0.00513896	5.71511e-05	S000039	GATABOX	GATA	(3)	(-)	Light responses			219	58	78	0.356164	0.669694	0.26484	"GATA box"; GATA motif in CaMV 35S promoter; Binding with ASF-2; Three GATA box repeats were found in the promoter of Petunia (P.h.) chlorophyll a/b binding protein, Cab22 gene; Required for high level, light regulated, and tissue specific expression; Conserved in the promoter of all LHCII type I Cab genes;	0
248	UD	UD_248	AATATCTA	0.00513896	5.71511e-05	S000098	ROOTMOTIFTAPOX1	ATATT	(1)	(-)	Starch degradation gene expression			219	58	78	0.356164	0.669694	0.26484	Motif found both in promoters of rolD;	0
248	UD	UD_248	AATATCTA	0.00513896	5.71511e-05		EVENINGELEMENTLIKE	AATATCT	(2)	(+)	Cold and circadian responses			219	58	78	0.356164	0.669694	0.26484	Evening element-like motif responsible for cold-induced expression of two Arabidopsis genes, CONSTANS-like 1 (COL1; At5g54470) and COLD-REGULATED GENE 27 (COR27; At5g42900) (Mikkelsen and Thomashow 2009);	0
249	UD	UD_249	AGATAA	0.00543335	5.8532e-05	S000039	GATABOX	GATA	(2)	(+)	Light responses			219	204	591	2.69863	1.6691	0.931507	"GATA box"; GATA motif in CaMV 35S promoter; Binding with ASF-2; Three GATA box repeats were found in the promoter of Petunia (P.h.) chlorophyll a/b binding protein, Cab22 gene; Required for high level, light regulated, and tissue specific expression; Conserved in the promoter of all LHCII type I Cab genes;	1
249	UD	UD_249	AGATAA	0.00543335	5.8532e-05	S000199	IBOXCORE	GATAA	(2)	(+)	Light responses			219	204	591	2.69863	1.6691	0.931507	"I box"; "I-box"; Conserved sequence upstream of light-regulated genes; Conserved sequence upstream of light-regulated genes of both monocots and dicots; See IBOX (S000124);	1
250	UD	UD_250	ACGTGTC	0.000123094	6.2488e-05	S000394	ACGTABREMOTIFA2OSEM	ACGTGKC	(1)	(+)	ABA responses			219	41	48	0.219178	0.494164	0.187215	Experimentally determined sequence requirement of ACGT-core of motif A in ABRE of the rice gene, OSEM; See S000281; DRE and ABRE are interdependent in the ABA-responsive expression of the rd29A in Arabidopsis; K=G/T;	0
250	UD	UD_250	ACGTGTC	0.000123094	6.2488e-05	S000414	ABRELATERD1	ACGTG	(1)	(+)	ABA and light responses			219	41	48	0.219178	0.494164	0.187215	ABRE-like sequence (from -199 to -195) required for etiolation-induced expression of erd1 (early responsive to dehydration) in Arabidopsis;	0
250	UD	UD_250	ACGTGTC	0.000123094	6.2488e-05	S000415	ACGTATERD1	ACGT	(1/1)	(+/-)	ABA and light responses			219	41	48	0.219178	0.494164	0.187215	ACGT sequence (from -155 to -152) required for etiolation-induced expression of erd1 (early responsive to dehydration) in Arabidopsis;	0
250	UD	UD_250	ACGTGTC	0.000123094	6.2488e-05	S000438	GADOWNAT	ACGTGTC	(1)	(+)	ABA and GA responses			219	41	48	0.219178	0.494164	0.187215	Sequence present in 24 genes in the GA-down regulated d1 cluster (106 genes) found in Arabidopsis seed germination; This motif is similar to ABRE (Busk and Pages 1998);	0
251	UD	UD_251	CGTAAC	0.0016292	6.28683e-05									219	58	73	0.333333	0.614389	0.26484		1
252	UD	UD_252	ATAAATC	0.00250497	6.42844e-05	S000454	ARR1AT	NGATT	(4)	(-)	Cytokinin responses			219	138	232	1.05936	1.11082	0.630137	"ARR1-binding element" found in Arabidopsis; ARR1 is a response regulator; N=G/A/C/T; AGATT is found in the promoter of rice non-symbiotic haemoglobin-2 (NSHB) gene (Ross et al., 2004);	0
253	UD	UD_253	CGTGTC	0.0254465	6.47668e-05									219	65	98	0.447489	0.876237	0.296804		1
254	UD	UD_254	AATAAATC	0.000347323	6.96418e-05	S000080	POLASIG1	AATAAA	(1)	(+)	Polyadenylation-like motif			219	88	116	0.52968	0.766171	0.401826	"PolyA signal"; poly A signal found in legA gene of pea, rice alpha-amylase; -10 to -30 in the case of animal genes. Near upstream elements (NUE) in Arabidopsis (Loke et al. 2005);	0
254	UD	UD_254	AATAAATC	0.000347323	6.96418e-05	S000454	ARR1AT	NGATT	(5)	(-)	Cytokinin responses			219	88	116	0.52968	0.766171	0.401826	"ARR1-binding element" found in Arabidopsis; ARR1 is a response regulator; N=G/A/C/T; AGATT is found in the promoter of rice non-symbiotic haemoglobin-2 (NSHB) gene (Ross et al., 2004);	0
255	UD	UD_255	AATTAATA	0.000376225	7.09611e-05	S000110	TATABOX3	TATTAAT	(2)	(-)	Light responses	Box 4	Light response	219	144	255	1.16438	1.13089	0.657534	"TATA box"; TATA box found in the 5'upstream region of sweet potato sporamin A gene;	1
256	UD	UD_256	CGTGTCC	0.000228492	7.20294e-05									219	25	28	0.127854	0.372699	0.114155		0
257	UD	UD_257	GATAATA	0.0119311	7.20648e-05	S000039	GATABOX	GATA	(1)	(+)	Light responses			219	115	187	0.853881	1.08818	0.525114	"GATA box"; GATA motif in CaMV 35S promoter; Binding with ASF-2; Three GATA box repeats were found in the promoter of Petunia (P.h.) chlorophyll a/b binding protein, Cab22 gene; Required for high level, light regulated, and tissue specific expression; Conserved in the promoter of all LHCII type I Cab genes;	1
257	UD	UD_257	GATAATA	0.0119311	7.20648e-05	S000198	GT1CONSENSUS	GRWAAW	(1)	(+)	Stress and light responses			219	115	187	0.853881	1.08818	0.525114	Consensus GT-1 binding site in many light-regulated genes, e.g., RBCS from many species, PHYA from oat and rice, spinach RCA and PETA, and bean CHS15; R=A/G; W=A/T; For a compilation of related GT elements and factors, see Villain et al. (1996); GT-1 can stabilize the TFIIA-TBP-DNA (TATA box) complex; The activation mechanism of GT-1 may be achieved through direct interaction between TFIIA and GT…	1
257	UD	UD_257	GATAATA	0.0119311	7.20648e-05	S000199	IBOXCORE	GATAA	(1)	(+)	Light responses			219	115	187	0.853881	1.08818	0.525114	"I box"; "I-box"; Conserved sequence upstream of light-regulated genes; Conserved sequence upstream of light-regulated genes of both monocots and dicots; See IBOX (S000124);	1
258	UD	UD_258	CACGCCA	7.81083e-05	7.29415e-05									219	29	31	0.141553	0.373872	0.13242		0
259	UD	UD_259	GATAATAA	0.0505936	8.63348e-05	S000039	GATABOX	GATA	(1)	(+)	Light responses			219	60	92	0.420091	0.909994	0.273973	"GATA box"; GATA motif in CaMV 35S promoter; Binding with ASF-2; Three GATA box repeats were found in the promoter of Petunia (P.h.) chlorophyll a/b binding protein, Cab22 gene; Required for high level, light regulated, and tissue specific expression; Conserved in the promoter of all LHCII type I Cab genes;	1
259	UD	UD_259	GATAATAA	0.0505936	8.63348e-05	S000198	GT1CONSENSUS	GRWAAW	(1)	(+)	Stress and light responses			219	60	92	0.420091	0.909994	0.273973	Consensus GT-1 binding site in many light-regulated genes, e.g., RBCS from many species, PHYA from oat and rice, spinach RCA and PETA, and bean CHS15; R=A/G; W=A/T; For a compilation of related GT elements and factors, see Villain et al. (1996); GT-1 can stabilize the TFIIA-TBP-DNA (TATA box) complex; The activation mechanism of GT-1 may be achieved through direct interaction between TFIIA and GT…	1
259	UD	UD_259	GATAATAA	0.0505936	8.63348e-05	S000199	IBOXCORE	GATAA	(1)	(+)	Light responses			219	60	92	0.420091	0.909994	0.273973	"I box"; "I-box"; Conserved sequence upstream of light-regulated genes; Conserved sequence upstream of light-regulated genes of both monocots and dicots; See IBOX (S000124);	1
260	UD	UD_260	AGATAT	0.107617	8.7496e-05	S000039	GATABOX	GATA	(2)	(+)	Light responses			219	186	489	2.23288	1.67866	0.849315	"GATA box"; GATA motif in CaMV 35S promoter; Binding with ASF-2; Three GATA box repeats were found in the promoter of Petunia (P.h.) chlorophyll a/b binding protein, Cab22 gene; Required for high level, light regulated, and tissue specific expression; Conserved in the promoter of all LHCII type I Cab genes;	0
261	UD	UD_261	CGAGGATA	5.6872e-05	9.09674e-05	S000039	GATABOX	GATA	(5)	(+)	Light responses			219	16	16	0.0730594	0.260234	0.0730594	"GATA box"; GATA motif in CaMV 35S promoter; Binding with ASF-2; Three GATA box repeats were found in the promoter of Petunia (P.h.) chlorophyll a/b binding protein, Cab22 gene; Required for high level, light regulated, and tissue specific expression; Conserved in the promoter of all LHCII type I Cab genes;	1
261	UD	UD_261	CGAGGATA	5.6872e-05	9.09674e-05	S000180	MYBST1	GGATA	(4)	(+)	MYB responses			219	16	16	0.0730594	0.260234	0.0730594	Core motif of MybSt1 (a potato MYB homolog) binding site; MybSt1 cDNA clone was isolated by using CaMV 35S promoter domain A as a probe (Baranowskij et al. 1994); The Myb motif of the MybSt1 protein is distinct from the plant Myb DNA binding domain described so far;	1
262	UD	UD_262	GTCAA	0.650605	9.44772e-05	S000390	WBOXATNPR1	TTGAC	(1)	(-)	WRKY transcription factor responses			219	213	1057	4.82648	2.87121	0.972603	"W-box" found in promoter of Arabidopsis thaliana (A.t.) NPR1 gene; Located between +70 and +79 in tandem; They were recognized specifically by salicylic acid (SA)-induced WRKY DNA binding proteins; See S000142 (SQ=TTGACC); See S000310 (SQ=TTTGACY); A cluster of WRKY binding sites act as negative regulatory elements for the inducible expression of AtWRKY18 (Chena and Chen, 2002); See also S000142;	0
262	UD	UD_262	GTCAA	0.650605	9.44772e-05	S000447	WRKY71OS	TGAC	(1)	(-)	WRKY transcription factor responses			219	213	1057	4.82648	2.87121	0.972603	"A core of TGAC-containing W-box" of, e.g., Amy32b promoter; Binding site of rice WRKY71, a transcriptional repressor of the gibberellin signaling pathway; Parsley WRKY proteins bind specifically to TGAC-containing W box elements within the Pathogenesis-Related Class10 (PR-10) genes (Eulgem et al., 1999); See S000390 (TTGAC), S000442 (TGACT);	0
263	UD	UD_263	GCCGCCC	9.63698e-05	9.74393e-05	S000430	GCCCORE	GCCGCC	(1)	(+)	Ethylene and other responses	Sp1	Light response	219	17	18	0.0821918	0.290807	0.0776256	Core of GCC-box found in many pathogen-responsive genes such as PDF1.2, Thi2.1, and PR4; Has been shown to function as ethylene-responsive element; See S000036, S000232, S000332; Appears to play important roles in regulating jasmonate-responsive gene expression; Tomato Pti4 (ERF) regulates defence-related gene expression via GCC box and non-GCC box cis elements (Myb1 (GTTAGTT) and G-box(CACGTG));	1
264	UD	UD_264	GCCGCC	2.23768e-05	0.00010336	S000430	GCCCORE	GCCGCC	(1)	(+)	Ethylene and other responses			219	46	54	0.246575	0.517656	0.210046	Core of GCC-box found in many pathogen-responsive genes such as PDF1.2, Thi2.1, and PR4; Has been shown to function as ethylene-responsive element; See S000036, S000232, S000332; Appears to play important roles in regulating jasmonate-responsive gene expression; Tomato Pti4 (ERF) regulates defence-related gene expression via GCC box and non-GCC box cis elements (Myb1 (GTTAGTT) and G-box(CACGTG));	0
265	UD	UD_265	ACCGT	7.02726e-05	0.000113185									219	157	269	1.22831	1.09082	0.716895		1
266	UD	UD_266	CTTATC	0.0016045	0.000124909	S000039	GATABOX	GATA	(3)	(-)	Light responses			219	145	242	1.10502	1.07394	0.6621	"GATA box"; GATA motif in CaMV 35S promoter; Binding with ASF-2; Three GATA box repeats were found in the promoter of Petunia (P.h.) chlorophyll a/b binding protein, Cab22 gene; Required for high level, light regulated, and tissue specific expression; Conserved in the promoter of all LHCII type I Cab genes;	0
266	UD	UD_266	CTTATC	0.0016045	0.000124909	S000124	IBOX	GATAAG	(1)	(-)	Light responses			219	145	242	1.10502	1.07394	0.6621	"I box"; "I-box"; Conserved sequence upstream of light-regulated genes; Sequence found in the promoter region of rbcS of tomato and Arabidopsis; I box (Giuliano et al. 1988); Binding site of LeMYB1, that is a member of a novel class of myb-like proteins; LeMYBI act as a transcriptional activator;	0
266	UD	UD_266	CTTATC	0.0016045	0.000124909	S000199	IBOXCORE	GATAA	(2)	(-)	Light responses			219	145	242	1.10502	1.07394	0.6621	"I box"; "I-box"; Conserved sequence upstream of light-regulated genes; Conserved sequence upstream of light-regulated genes of both monocots and dicots; See IBOX (S000124);	0
267	UD	UD_267	ACCGACA	0.000376832	0.000154841	S000153	LTRECOREATCOR15	CCGAC	(2)	(+)	Cold, dehydration responses			219	33	39	0.178082	0.45858	0.150685	Core of low temperature responsive element (LTRE) of cor15a gene in Arabidopsis (A.t.); A portion of repeat-C (C-repeat), TGGCCGAC, which is repeated twice in cor15a promoter (Baker et al., 1994); ABA responsiveness; Involved in cold induction of BN115 gene from winter Brassica napus; LTRE; See S000157, S000152; Light signaling mediated by phytochrome is necessary for cold- or drought- induced ge…	1
267	UD	UD_267	ACCGACA	0.000376832	0.000154841	S000157	LTREATLTI78	ACCGACA	(1)	(+)	Cold, dehydration responses			219	33	39	0.178082	0.45858	0.150685	Putative low temperature responsive element (LTRE); Found in Arabidopsis thaliana (A.t.) low-temperature-induced (lti) genes, lti78 and lti65; Repeated four times in lti78 which is also known as cor78 and rd29A (see S000152)(Baker et al., Plant Mol Biol 24:701(1994)); Found also in barley low temperature responsive genes, blt4.2, blt4.6, blt4.9 (lipid transfer genes); cold inducible; See LTRECORE…	1
267	UD	UD_267	ACCGACA	0.000376832	0.000154841	S000402	DRE2COREZMRAB17	ACCGAC	(1)	(+)	Cold, dehydration responses			219	33	39	0.178082	0.45858	0.150685	"DRE2" core found in maize (Z.M.) rab17 gene promoter; "DBF1" and "DBF2" bound to "DRE2"; rab17 is expressed during late embryogenesis, and is induced by ABA; See S000150, S000200 and S000401;	1
267	UD	UD_267	ACCGACA	0.000376832	0.000154841	S000418	DRECRTCOREAT	RCCGAC	(1)	(+)	Cold, dehydration responses			219	33	39	0.178082	0.45858	0.150685	Core motif of DRE/CRT (dehydration-responsive element/C-repeat) cis-acting element found in many genes in Arabidopsis and in rice; R=G/A; Os DREB1A bound to GCCGAC more preferentially than to ACCGAC whereas At DREB1A bound to both GCCGAC and ACCGAC efficiently; See S000402 (ACCGAC); Maize ZmDREB1A bound to DRE (Qin et al. 2004); HaDREB2 in Helianthus annuus (sunflower)(Diaz-Martin et al. 2005); H…	1
267	UD	UD_267	ACCGACA	0.000376832	0.000154841	S000497	CBFHV	RYCGAC	(1)	(+)	Cold, dehydration responses			219	33	39	0.178082	0.45858	0.150685	Binding site of barley (H.v.) CBF1, and also of barley CBF2; CBF = C-repeat (CRT) binding factors; CBFs are also known as dehydration-responsive element (DRE) binding proteins (DREBs); See also S000411 (SQ=GTCGAC); R=A/G; Y=C/T;	1
268	UD	UD_268	ACCGTA	0.000186786	0.000167467									219	66	77	0.351598	0.573091	0.30137		0
269	UD	UD_269	ACGTGGA	0.00205569	0.000173669	S000414	ABRELATERD1	ACGTG	(1)	(+)	ABA and light responses	Unnamed_1, Unnamed_3	Zea mays	219	40	49	0.223744	0.532233	0.182648	ABRE-like sequence (from -199 to -195) required for etiolation-induced expression of erd1 (early responsive to dehydration) in Arabidopsis;	1
269	UD	UD_269	ACGTGGA	0.00205569	0.000173669	S000415	ACGTATERD1	ACGT	(1/1)	(+/-)	ABA and light responses	Unnamed_1, Unnamed_3	Zea mays	219	40	49	0.223744	0.532233	0.182648	ACGT sequence (from -155 to -152) required for etiolation-induced expression of erd1 (early responsive to dehydration) in Arabidopsis;	1
270	UD	UD_270	GACCC	0.361323	0.000197698									219	154	398	1.81735	2.52177	0.703196		0
271	UD	UD_271	CTGGGTC	0.00078994	0.000211528									219	35	41	0.187215	0.464857	0.159817		1
272	UD	UD_272	ACTCG	0.00142241	0.000239128									219	181	418	1.90868	1.5647	0.826484		0
273	UD	UD_273	ACTCGAG	0.00802648	0.000266755									219	38	61	0.278539	0.734067	0.173516		1
274	UD	UD_274	CCGTA	0.0098027	0.000274405									219	120	189	0.863014	0.992875	0.547945		0
275	UD	UD_275	GCTGACC	0.000143887	0.000285735	S000447	WRKY71OS	TGAC	(3)	(+)	WRKY transcription factor responses			219	31	32	0.146119	0.365924	0.141553	"A core of TGAC-containing W-box" of, e.g., Amy32b promoter; Binding site of rice WRKY71, a transcriptional repressor of the gibberellin signaling pathway; Parsley WRKY proteins bind specifically to TGAC-containing W box elements within the Pathogenesis-Related Class10 (PR-10) genes (Eulgem et al., 1999); See S000390 (TTGAC), S000442 (TGACT);	1
275	UD	UD_275	GCTGACC	0.000143887	0.000285735	S000457	WBOXNTERF3	TGACY	(3)	(+)	WRKY transcription factor responses			219	31	32	0.146119	0.365924	0.141553	"W box" found in the promoter region of a transcriptional repressor ERF3 gene in tobacco; May be involved in activation of ERF3 gene by wounding;(Nishiuchi et al., 2004) Y=C/T; See S000142, S000390, S000442, S000447;	1
275	UD	UD_275	GCTGACC	0.000143887	0.000285735	S000508	WBOXNTCHN48	CTGACY	(2)	(+)	WRKY transcription factor responses			219	31	32	0.146119	0.365924	0.141553	"W box" identified in the region between -125 and -69 of a tobacco class I basic chitinase gene CHN48; NtWRKY1, NtWRKY2 and NtWRKY4 bound to W box; NtWRKYs possibly involved in elicitor-respsonsive transcription of defense genes in tobacco; Y=C/T; see also S000442 (TGACT) and S000447 (TGAC);	1
276	UD	UD_276	GTCAAA	0.0757589	0.000295032	S000390	WBOXATNPR1	TTGAC	(1)	(-)	WRKY transcription factor responses			219	179	418	1.90868	1.55592	0.817352	"W-box" found in promoter of Arabidopsis thaliana (A.t.) NPR1 gene; Located between +70 and +79 in tandem; They were recognized specifically by salicylic acid (SA)-induced WRKY DNA binding proteins; See S000142 (SQ=TTGACC); See S000310 (SQ=TTTGACY); A cluster of WRKY binding sites act as negative regulatory elements for the inducible expression of AtWRKY18 (Chena and Chen, 2002); See also S000142;	0
276	UD	UD_276	GTCAAA	0.0757589	0.000295032	S000447	WRKY71OS	TGAC	(1)	(-)	WRKY transcription factor responses			219	179	418	1.90868	1.55592	0.817352	"A core of TGAC-containing W-box" of, e.g., Amy32b promoter; Binding site of rice WRKY71, a transcriptional repressor of the gibberellin signaling pathway; Parsley WRKY proteins bind specifically to TGAC-containing W box elements within the Pathogenesis-Related Class10 (PR-10) genes (Eulgem et al., 1999); See S000390 (TTGAC), S000442 (TGACT);	0
277	UD	UD_277	AATATTG	0.00373852	0.000298119	S000028	CAATBOX1	CAAT	(4)	(-)	Common cis-acting element	CAAT-box	Common cis-acting element	219	143	267	1.21918	1.35734	0.652968	"CAAT promoter consensus sequence" found in legA gene of pea;	1
277	UD	UD_277	AATATTG	0.00373852	0.000298119	S000098	ROOTMOTIFTAPOX1	ATATT	(2/1)	(+/-)	Starch degradation gene expression	CAAT-box	Common cis-acting element	219	143	267	1.21918	1.35734	0.652968	Motif found both in promoters of rolD;	1
278	UD	UD_278	CACGTGG	0.0329392	0.000305111	S000042	CACGTGMOTIF	CACGTG	(1/1)	(+/-)	Light and hormone responses	ABRE, G-box	ABA and light responses	219	29	46	0.210046	0.574726	0.13242	"CACGTG motif"; "G-box"; Binding site of Arabidopsis GBF4; C. roseus G-box binding factor 1 (CrGBF1) and 1 (CrGBF2) can act as transcriptional repressors of the Str promoter via direct interaction with the G-box; See S000345; Essential for expression of beta-phaseolin gene during embryogenesis in bean, tobacco, Arabidopsis; Tomato Pti4 (ERF) regulates defense-related gene expression via GCC box a…	0
278	UD	UD_278	CACGTGG	0.0329392	0.000305111	S000144	EBOXBNNAPA	CANNTG	(1/1)	(+/-)	Cold, dehydration, and light responses	ABRE, G-box	ABA and light responses	219	29	46	0.210046	0.574726	0.13242	E-box of napA storage-protein gene of Brassica napus (B.n.); See S000042 (CACGTGMOTIF); see S000407 (Myc consensus: CANNTG); This sequence is also known as RRE (R response element)(Hartmann et al., 2005);	0
278	UD	UD_278	CACGTGG	0.0329392	0.000305111	S000407	MYCCONSENSUSAT	CANNTG	(1/1)	(+/-)	Cold, dehydration, and other responses	ABRE, G-box	ABA and light responses	219	29	46	0.210046	0.574726	0.13242	MYC recognition site found in the promoters of the dehydration-responsive gene rd22 and many other genes in Arabidopsis; Binding site of ATMYC2 (previously known as rd22BP1); see S000144 (E-box; CANNTG), S000174 (MYCATRD22); N=A/T/G/C; MYC recognition sequence in CBF3 promoter; Binding site of ICE1 (inducer of CBF expression 1) that regulates the transcription of CBF/DREB1 genes in the cold in Ar…	0
278	UD	UD_278	CACGTGG	0.0329392	0.000305111	S000414	ABRELATERD1	ACGTG	(2/1)	(+/-)	ABA and light responses	ABRE, G-box	ABA and light responses	219	29	46	0.210046	0.574726	0.13242	ABRE-like sequence (from -199 to -195) required for etiolation-induced expression of erd1 (early responsive to dehydration) in Arabidopsis;	0
278	UD	UD_278	CACGTGG	0.0329392	0.000305111	S000415	ACGTATERD1	ACGT	(2/2)	(+/-)	ABA and light responses	ABRE, G-box	ABA and light responses	219	29	46	0.210046	0.574726	0.13242	ACGT sequence (from -155 to -152) required for etiolation-induced expression of erd1 (early responsive to dehydration) in Arabidopsis;	0
278	UD	UD_278	CACGTGG	0.0329392	0.000305111	S000505	IRO2OS	CACGTGG	(1)	(+)	ABA and light responses	ABRE, G-box	ABA and light responses	219	29	46	0.210046	0.574726	0.13242	OsIRO2-binding core sequence; "G-box plus G"; Transcription factor OsIRO2 is induced exclusively by Fe deficiency;	0
278	UD	UD_278	CACGTGG	0.0329392	0.000305111	S000507	ABRERATCAL	MACGYGB	(1)	(+)	ABA and light responses	ABRE, G-box	ABA and light responses	219	29	46	0.210046	0.574726	0.13242	"ABRE-related sequence" or "Repeated sequence motifs" identified in the upstream regions of 162 Ca(2+)-responsive upregulated genes; see also ABRE; M=C/A; Y=T/C; B=T/C/G;	0
279	UD	UD_279	AGCCGC	0.00103586	0.000310716									219	42	51	0.232877	0.528301	0.191781		1
280	UD	UD_280	CGCGCGC	0.369092	0.00033416	S000501	CGCGBOXAT	VCGCGB	(2/2)	(+/-)	Stress responses			219	5	20	0.0913242	0.800039	0.0228311	"CGCG box" recognized by AtSR1-6 (Arabidopsis thaliana signal-responsive genes); Multiple CGCG elements are found in promoters of many genes; Ca++/calmodulin binds to all AtSRs; V=A/C/G; B=G/T/C;	0
281	UD	UD_281	ACCGTAT	0.000467914	0.000340908									219	28	30	0.136986	0.36944	0.127854		1
282	UD	UD_282	AATCCCT	0.000465784	0.000366075	S000454	ARR1AT	NGATT	(1)	(-)	Cytokinin responses			219	68	81	0.369863	0.593115	0.310502	"ARR1-binding element" found in Arabidopsis; ARR1 is a response regulator; N=G/A/C/T; AGATT is found in the promoter of rice non-symbiotic haemoglobin-2 (NSHB) gene (Ross et al., 2004);	0
283	UD	UD_283	CACGTG	0.00146318	0.000407395	S000042	CACGTGMOTIF	CACGTG	(1/1)	(+/-)	Light and hormone responses	ABRE, G-box	ABA and light responses	219	65	83	0.378995	0.653559	0.296804	"CACGTG motif"; "G-box"; Binding site of Arabidopsis GBF4; C. roseus G-box binding factor 1 (CrGBF1) and 1 (CrGBF2) can act as transcriptional repressors of the Str promoter via direct interaction with the G-box; See S000345; Essential for expression of beta-phaseolin gene during embryogenesis in bean, tobacco, Arabidopsis; Tomato Pti4 (ERF) regulates defense-related gene expression via GCC box a…	1
283	UD	UD_283	CACGTG	0.00146318	0.000407395	S000144	EBOXBNNAPA	CANNTG	(1/1)	(+/-)	Cold, dehydration, and light responses	ABRE, G-box	ABA and light responses	219	65	83	0.378995	0.653559	0.296804	E-box of napA storage-protein gene of Brassica napus (B.n.); See S000042 (CACGTGMOTIF); see S000407 (Myc consensus: CANNTG); This sequence is also known as RRE (R response element)(Hartmann et al., 2005);	1
283	UD	UD_283	CACGTG	0.00146318	0.000407395	S000407	MYCCONSENSUSAT	CANNTG	(1/1)	(+/-)	Cold, dehydration, and other responses	ABRE, G-box	ABA and light responses	219	65	83	0.378995	0.653559	0.296804	MYC recognition site found in the promoters of the dehydration-responsive gene rd22 and many other genes in Arabidopsis; Binding site of ATMYC2 (previously known as rd22BP1); see S000144 (E-box; CANNTG), S000174 (MYCATRD22); N=A/T/G/C; MYC recognition sequence in CBF3 promoter; Binding site of ICE1 (inducer of CBF expression 1) that regulates the transcription of CBF/DREB1 genes in the cold in Ar…	1
283	UD	UD_283	CACGTG	0.00146318	0.000407395	S000414	ABRELATERD1	ACGTG	(2/1)	(+/-)	ABA and light responses	ABRE, G-box	ABA and light responses	219	65	83	0.378995	0.653559	0.296804	ABRE-like sequence (from -199 to -195) required for etiolation-induced expression of erd1 (early responsive to dehydration) in Arabidopsis;	1
283	UD	UD_283	CACGTG	0.00146318	0.000407395	S000415	ACGTATERD1	ACGT	(2/2)	(+/-)	ABA and light responses	ABRE, G-box	ABA and light responses	219	65	83	0.378995	0.653559	0.296804	ACGT sequence (from -155 to -152) required for etiolation-induced expression of erd1 (early responsive to dehydration) in Arabidopsis;	1
283	UD	UD_283	CACGTG	0.00146318	0.000407395	S000507	ABRERATCAL	MACGYGB	(1)	(+)	ABA and light responses	ABRE, G-box	ABA and light responses	219	65	83	0.378995	0.653559	0.296804	"ABRE-related sequence" or "Repeated sequence motifs" identified in the upstream regions of 162 Ca(2+)-responsive upregulated genes; see also ABRE; M=C/A; Y=T/C; B=T/C/G;	1
284	UD	UD_284	CTTACGC	0.000230341	0.000410657									219	19	19	0.086758	0.28148	0.086758		0
285	UD	UD_285	ACACGTG	0.00313624	0.00042718	S000042	CACGTGMOTIF	CACGTG	(2/2)	(+/-)	Light and hormone responses	ABRE, G-box	ABA and light responses	219	41	59	0.269406	0.608558	0.187215	"CACGTG motif"; "G-box"; Binding site of Arabidopsis GBF4; C. roseus G-box binding factor 1 (CrGBF1) and 1 (CrGBF2) can act as transcriptional repressors of the Str promoter via direct interaction with the G-box; See S000345; Essential for expression of beta-phaseolin gene during embryogenesis in bean, tobacco, Arabidopsis; Tomato Pti4 (ERF) regulates defense-related gene expression via GCC box a…	1
285	UD	UD_285	ACACGTG	0.00313624	0.00042718	S000144	EBOXBNNAPA	CANNTG	(2/2)	(+/-)	Cold, dehydration, and light responses	ABRE, G-box	ABA and light responses	219	41	59	0.269406	0.608558	0.187215	E-box of napA storage-protein gene of Brassica napus (B.n.); See S000042 (CACGTGMOTIF); see S000407 (Myc consensus: CANNTG); This sequence is also known as RRE (R response element)(Hartmann et al., 2005);	1
285	UD	UD_285	ACACGTG	0.00313624	0.00042718	S000292	DPBFCOREDCDC3	ACACNNG	(1)	(+)	ABA, drought, and light responses	ABRE, G-box	ABA and light responses	219	41	59	0.269406	0.608558	0.187215	A novel class of bZIP transcription factors, DPBF-1 and 2 (Dc3 promoter-binding factor-1 and 2) binding core sequence; Found in the carrot (D.c.) Dc3 gene promoter; Dc3 expression is normally embryo-specific, and also can be induced by ABA; The Arabidopsis abscisic acid response gene ABI5 encodes a bZIP transcription factor; abi5 mutant have a pleiotropic defects in ABA response; ABI5 regulates a…	1
285	UD	UD_285	ACACGTG	0.00313624	0.00042718	S000407	MYCCONSENSUSAT	CANNTG	(2/2)	(+/-)	Cold, dehydration, and other responses	ABRE, G-box	ABA and light responses	219	41	59	0.269406	0.608558	0.187215	MYC recognition site found in the promoters of the dehydration-responsive gene rd22 and many other genes in Arabidopsis; Binding site of ATMYC2 (previously known as rd22BP1); see S000144 (E-box; CANNTG), S000174 (MYCATRD22); N=A/T/G/C; MYC recognition sequence in CBF3 promoter; Binding site of ICE1 (inducer of CBF expression 1) that regulates the transcription of CBF/DREB1 genes in the cold in Ar…	1
285	UD	UD_285	ACACGTG	0.00313624	0.00042718	S000414	ABRELATERD1	ACGTG	(3/2)	(+/-)	ABA and light responses	ABRE, G-box	ABA and light responses	219	41	59	0.269406	0.608558	0.187215	ABRE-like sequence (from -199 to -195) required for etiolation-induced expression of erd1 (early responsive to dehydration) in Arabidopsis;	1
285	UD	UD_285	ACACGTG	0.00313624	0.00042718	S000415	ACGTATERD1	ACGT	(3/3)	(+/-)	ABA and light responses	ABRE, G-box	ABA and light responses	219	41	59	0.269406	0.608558	0.187215	ACGT sequence (from -155 to -152) required for etiolation-induced expression of erd1 (early responsive to dehydration) in Arabidopsis;	1
285	UD	UD_285	ACACGTG	0.00313624	0.00042718	S000507	ABRERATCAL	MACGYGB	(2/1)	(+/-)	ABA and light responses	ABRE, G-box	ABA and light responses	219	41	59	0.269406	0.608558	0.187215	"ABRE-related sequence" or "Repeated sequence motifs" identified in the upstream regions of 162 Ca(2+)-responsive upregulated genes; see also ABRE; M=C/A; Y=T/C; B=T/C/G;	1
286	UD	UD_286	AATCG	0.000658579	0.000456182	S000454	ARR1AT	NGATT	(1)	(-)	Cytokinin responses			219	192	458	2.09132	1.59361	0.876712	"ARR1-binding element" found in Arabidopsis; ARR1 is a response regulator; N=G/A/C/T; AGATT is found in the promoter of rice non-symbiotic haemoglobin-2 (NSHB) gene (Ross et al., 2004);	0
287	UD	UD_287	ACACGC	0.0279191	0.000566462									219	63	87	0.39726	0.697151	0.287671		1
288	UD	UD_288	GCCGA	0.00114569	0.00065978									219	123	191	0.872146	1.07784	0.561644		0
289	UD	UD_289	ACGGTC	0.000957356	0.000766824									219	49	56	0.255708	0.522028	0.223744		1
290	UD	UD_290	AAGCG	0.000157594	0.000829594									219	147	234	1.06849	1.01129	0.671233		0
291	UD	UD_291	CGCGC	0.0142549	0.000878458									219	61	114	0.520548	1.23986	0.278539		1
292	UD	UD_292	ATATC	0.0695871	0.000879097	S000039	GATABOX	GATA	(2)	(-)	Light responses			219	219	1400	6.39269	2.97649	1	"GATA box"; GATA motif in CaMV 35S promoter; Binding with ASF-2; Three GATA box repeats were found in the promoter of Petunia (P.h.) chlorophyll a/b binding protein, Cab22 gene; Required for high level, light regulated, and tissue specific expression; Conserved in the promoter of all LHCII type I Cab genes;	0
293	UD	UD_293	ACCCG	0.0170447	0.000944725									219	139	319	1.45662	2.09624	0.634703		1
294	UD	UD_294	AGACGG	0.000633724	0.000948536									219	54	61	0.278539	0.523464	0.246575		0
295	UD	UD_295	CACGTC	0.00172198	0.000994323	S000414	ABRELATERD1	ACGTG	(1)	(-)	ABA and light responses			219	69	85	0.388128	0.648177	0.315068	ABRE-like sequence (from -199 to -195) required for etiolation-induced expression of erd1 (early responsive to dehydration) in Arabidopsis;	1
295	UD	UD_295	CACGTC	0.00172198	0.000994323	S000415	ACGTATERD1	ACGT	(2/2)	(+/-)	ABA and light responses			219	69	85	0.388128	0.648177	0.315068	ACGT sequence (from -155 to -152) required for etiolation-induced expression of erd1 (early responsive to dehydration) in Arabidopsis;	1
296	UD	UD_296	GGGTCA	0.0435792	0.00106318	S000447	WRKY71OS	TGAC	(3)	(-)	WRKY transcription factor responses			219	98	164	0.748858	1.14515	0.447489	"A core of TGAC-containing W-box" of, e.g., Amy32b promoter; Binding site of rice WRKY71, a transcriptional repressor of the gibberellin signaling pathway; Parsley WRKY proteins bind specifically to TGAC-containing W box elements within the Pathogenesis-Related Class10 (PR-10) genes (Eulgem et al., 1999); See S000390 (TTGAC), S000442 (TGACT);	0
296	UD	UD_296	GGGTCA	0.0435792	0.00106318	S000457	WBOXNTERF3	TGACY	(2)	(-)	WRKY transcription factor responses			219	98	164	0.748858	1.14515	0.447489	"W box" found in the promoter region of a transcriptional repressor ERF3 gene in tobacco; May be involved in activation of ERF3 gene by wounding;(Nishiuchi et al., 2004) Y=C/T; See S000142, S000390, S000442, S000447;	0
297	UD	UD_297	CCGTC	2.44803e-05	0.00112243									219	126	189	0.863014	0.997463	0.575342		1
298	UD	UD_298	AAGATA	0.400868	0.00115784	S000039	GATABOX	GATA	(3)	(+)	Light responses			219	195	581	2.65297	1.85259	0.890411	"GATA box"; GATA motif in CaMV 35S promoter; Binding with ASF-2; Three GATA box repeats were found in the promoter of Petunia (P.h.) chlorophyll a/b binding protein, Cab22 gene; Required for high level, light regulated, and tissue specific expression; Conserved in the promoter of all LHCII type I Cab genes;	0
299	UD	UD_299	AACCCG	0.105607	0.00122409									219	80	153	0.69863	1.35166	0.365297		1
300	UD	UD_300	ACTCGA	0.0577731	0.00140104									219	100	166	0.757991	1.03406	0.456621		0
301	UD	UD_301	CTCGA	0.142713	0.00177927									219	170	436	1.99087	1.82572	0.776256		1
302	UD	UD_302	CGTCA	0.00157412	0.00195764	S000024	ASF1MOTIFCAMV	TGACG	(1)	(-)	Hormone responses	CGTCA/TGACG-motif	JA response	219	156	279	1.27397	1.16956	0.712329	"ASF-1 binding site" in CaMV 35S promoter; ASF-1 binds to two TGACG motifs; See S000023 (AS1); Found in HBP-1 binding site of wheat histone H3 gene; TGACG motifs are found in many promoters and are involved in transcriptional activation of several genes by auxin and/or salicylic acid; May be relevant to light regulation; Binding site of tobacco TGA1a; TGA1a and b show homology to CREB; TGA6 is a …	0
302	UD	UD_302	CGTCA	0.00157412	0.00195764	S000447	WRKY71OS	TGAC	(2)	(-)	WRKY transcription factor responses	CGTCA/TGACG-motif	JA response	219	156	279	1.27397	1.16956	0.712329	"A core of TGAC-containing W-box" of, e.g., Amy32b promoter; Binding site of rice WRKY71, a transcriptional repressor of the gibberellin signaling pathway; Parsley WRKY proteins bind specifically to TGAC-containing W box elements within the Pathogenesis-Related Class10 (PR-10) genes (Eulgem et al., 1999); See S000390 (TTGAC), S000442 (TGACT);	0
303	UD	UD_303	CCACG	0.000287328	0.00234941							Unnamed_1, Unnamed_3	Zea mays	219	159	284	1.2968	1.17762	0.726027		1
304	UD	UD_304	CACGC	0.0215843	0.0029155									219	133	229	1.04566	1.15775	0.607306		0
305	UD	UD_305	ATCGA	0.021399	0.00296434									219	189	533	2.43379	1.84043	0.863014		1
306	UD	UD_306	GGTCA	0.201531	0.0029869	S000447	WRKY71OS	TGAC	(2)	(-)	WRKY transcription factor responses			219	195	579	2.64384	2.20234	0.890411	"A core of TGAC-containing W-box" of, e.g., Amy32b promoter; Binding site of rice WRKY71, a transcriptional repressor of the gibberellin signaling pathway; Parsley WRKY proteins bind specifically to TGAC-containing W box elements within the Pathogenesis-Related Class10 (PR-10) genes (Eulgem et al., 1999); See S000390 (TTGAC), S000442 (TGACT);	0
306	UD	UD_306	GGTCA	0.201531	0.0029869	S000457	WBOXNTERF3	TGACY	(1)	(-)	WRKY transcription factor responses			219	195	579	2.64384	2.20234	0.890411	"W box" found in the promoter region of a transcriptional repressor ERF3 gene in tobacco; May be involved in activation of ERF3 gene by wounding;(Nishiuchi et al., 2004) Y=C/T; See S000142, S000390, S000442, S000447;	0
307	UD	UD_307	AAATC	0.61383	0.00300169	S000454	ARR1AT	NGATT	(2)	(-)	Cytokinin responses			219	219	2306	10.5297	3.82288	1	"ARR1-binding element" found in Arabidopsis; ARR1 is a response regulator; N=G/A/C/T; AGATT is found in the promoter of rice non-symbiotic haemoglobin-2 (NSHB) gene (Ross et al., 2004);	1
308	UD	UD_308	AACGT	0.157989	0.00313659	S000415	ACGTATERD1	ACGT	(2/2)	(+/-)	ABA and light responses			219	160	381	1.73973	1.59932	0.730594	ACGT sequence (from -155 to -152) required for etiolation-induced expression of erd1 (early responsive to dehydration) in Arabidopsis;	0
309	UD	UD_309	ACTAA	0.307909	0.00407255									219	218	1307	5.96804	2.86275	0.995434		1
310	UD	UD_310	ACGTA	0.0435005	0.00424045	S000415	ACGTATERD1	ACGT	(1/1)	(+/-)	ABA and light responses			219	148	310	1.41553	1.50067	0.675799	ACGT sequence (from -155 to -152) required for etiolation-induced expression of erd1 (early responsive to dehydration) in Arabidopsis;	0
311	US	US_311	GGTGAAC	1.04707e-05	1.57859e-06	S000378	GTGANTG10	GTGA	(2)	(+)	Pollen expression			46	15	18	0.391304	0.607141	0.326087	"GTGA motif" found in the promoter of the tobacco (N.t.) late pollen gene g10 which shows homology to pectate lyase and is the putative homologue of the tomato gene lat56; Located between -96 and -93; See S000280;	1
312	US	US_312	CAGCCAGC	0.00247667	4.34355e-06									46	6	10	0.217391	0.777763	0.130435		0
313	UU	UU_313	AAACCGA	0.0751875	3.04738e-06									21	7	24	1.14286	2.62381	0.333333		1
314	UU	UU_314	ATGCCA	0.0329916	3.5581e-06									21	16	40	1.90476	1.60074	0.761905		0
315	UU	UU_315	AAACCG	0.384573	1.64018e-05									21	9	35	1.66667	3.7459	0.428571		1

## Sheet: Variable descriptions
Supplementary Data File 2. Upstream sequence motifs overrepresented in eight gene expression pattern-groups.
Variable	Description
MOTIF_NUM	Populus motif number.
PATTERN	The first letter describes the change in normalized gene expression from paradormancy to endodormancy and the second letter describes the change in normalized gene expression from endodormancy to ecodormancy. For each of the two dormancy transitions, normalized gene expression was classified as either up-regulated (U), the same (S), or down-regulated (D).
MOTIF_ID	Identifier consisting of PATTERN + MOTIF_NUM.
MOTIF	Populus motif significantly over-represented in the designated gene expression pattern-group. We searched for 3-8 nt words in 2000 nt of upstream sequence of differentially expressed genes. Only motifs that were significantly over-represented (MOTIF_MN_HITS_P FDR<0.05) in a single gene expression group are shown.
SEQ_HITS_P	P-value associated with SEQ_HITS (see below; http://element.mocklerlab.org/about).
MOTIF_MN_HITS_P	P-value associated with MOTIF_MN_HITS (see below; http://element.mocklerlab.org/about).
SITE_NUM	PLACE database Site #.
SITE	PLACE database Site Name.
SIGNAL_SEQ	PLACE database Signal Sequence.
LOC	Location of the PLACE signal sequence relative to the beginning of the Populus motif.
STRAND	Strand of the PLACE signal sequence relative to the Populus motif.
PROPOSED_FUNCTIONS	Putative functions based on the PLACE database (http://www.dna.affrc.go.jp/PLACE/index.html), PlantCare database (http://bioinformatics.psb.ugent.be/webtools/plantcare/html/), and published papers.
PLANTCARE_NAME	PlantCare database Site Name
PLANTCARE_FUNCTION	PlantCare database Function
TOT_SEQ	Number of sequences in the gene expression group.
SEQ_HITS	Number of sequences in the gene expression group that contain one or more copies of the motif (i.e., a sequence is considered a 'hit' if it contains the motif). Also referred to as 'hit count' (http://element.mocklerlab.org/about).
MOTIF_HITS	Number of times the motif occurs on the forward or reverse strand across all sequences in the gene expression group.
MOTIF_MN_HITS	Average number of times the motif occurs in a sequence belonging to the gene expression group. Also referred to as 'mean count' (http://element.mocklerlab.org/about).
MOTIF_HITS_STD	Standard deviation of MOTIF_HITS.
SEQ_HITS_RAND_P	Probability that a randomly selected sequence contains one or more copies of the motif.
PLACE_DESCRIPTION	Description of the signal sequence in the PLACE database.
COLOR	Variable used to control Excel conditional formatting (cell colors).
